# Supplementary material for: Trade vulnerability assessment in the grain-importing countries: A case study of China
Source: PLoS One. 2021 Oct 22;16(10):e0257987. doi: 10.1371/journal.pone.0257987 (PMC8535458; doi:10.1371/journal.pone.0257987)
Supplement: S1 File — (ZIP) [file pone.0257987.s007.zip]

Archive with 5 entries (3 files):
- S1_File/
- S1_File/Date/
- S1_File/Date/Export  quantity  FAOSTAT_data.csv
- S1_File/Date/Export  value  FAOSTAT_data.csv
- S1_File/Date/Grain trade matrix data between China and expotrs.xlsx
