# Supplementary material for: Trade vulnerability assessment in the grain-importing countries: A case study of China
Source: PLoS One. 2021 Oct 22;16(10):e0257987. doi: 10.1371/journal.pone.0257987 (PMC8535458; doi:10.1371/journal.pone.0257987)
Supplement: S1 File — (ZIP) [file pone.0257987.s007.zip › S1_File/Date/Export quantity FAOSTAT_data.csv]

Domain Code	Domain	Area Code (FAO)	Area	Element Code	Element	Item Code (FAO)	Item	Year Code	Year	Unit	Value	Flag	Flag Description
TCL	Crops and livestock products	2	Afghanistan	5910	Export Quantity	1941	Cereal preparations	2014	2014	tonnes	390	A	Aggregate, may include official, semi-official, estimated or calculated data
TCL	Crops and livestock products	2	Afghanistan	5910	Export Quantity	1941	Cereal preparations	2015	2015	tonnes	24	A	Aggregate, may include official, semi-official, estimated or calculated data
TCL	Crops and livestock products	2	Afghanistan	5910	Export Quantity	1941	Cereal preparations	2016	2016	tonnes	390	A	Aggregate, may include official, semi-official, estimated or calculated data
TCL	Crops and livestock products	2	Afghanistan	5910	Export Quantity	1941	Cereal preparations	2017	2017	tonnes	122	A	Aggregate, may include official, semi-official, estimated or calculated data
TCL	Crops and livestock products	2	Afghanistan	5910	Export Quantity	1941	Cereal preparations	2018	2018	tonnes	6	A	Aggregate, may include official, semi-official, estimated or calculated data
TCL	Crops and livestock products	2	Afghanistan	5910	Export Quantity	1941	Cereal preparations	2019	2019	tonnes	219	A	Aggregate, may include official, semi-official, estimated or calculated data
TCL	Crops and livestock products	3	Albania	5910	Export Quantity	1941	Cereal preparations	1961	1961	tonnes		A	Aggregate, may include official, semi-official, estimated or calculated data
TCL	Crops and livestock products	3	Albania	5910	Export Quantity	1941	Cereal preparations	1962	1962	tonnes		A	Aggregate, may include official, semi-official, estimated or calculated data
TCL	Crops and livestock products	3	Albania	5910	Export Quantity	1941	Cereal preparations	1963	1963	tonnes		A	Aggregate, may include official, semi-official, estimated or calculated data
TCL	Crops and livestock products	3	Albania	5910	Export Quantity	1941	Cereal preparations	1964	1964	tonnes		A	Aggregate, may include official, semi-official, estimated or calculated data
TCL	Crops and livestock products	3	Albania	5910	Export Quantity	1941	Cereal preparations	1965	1965	tonnes		A	Aggregate, may include official, semi-official, estimated or calculated data
TCL	Crops and livestock products	3	Albania	5910	Export Quantity	1941	Cereal preparations	1966	1966	tonnes		A	Aggregate, may include official, semi-official, estimated or calculated data
TCL	Crops and livestock products	3	Albania	5910	Export Quantity	1941	Cereal preparations	1967	1967	tonnes		A	Aggregate, may include official, semi-official, estimated or calculated data
TCL	Crops and livestock products	3	Albania	5910	Export Quantity	1941	Cereal preparations	1968	1968	tonnes		A	Aggregate, may include official, semi-official, estimated or calculated data
TCL	Crops and livestock products	3	Albania	5910	Export Quantity	1941	Cereal preparations	1969	1969	tonnes		A	Aggregate, may include official, semi-official, estimated or calculated data
TCL	Crops and livestock products	3	Albania	5910	Export Quantity	1941	Cereal preparations	1970	1970	tonnes		A	Aggregate, may include official, semi-official, estimated or calculated data
TCL	Crops and livestock products	3	Albania	5910	Export Quantity	1941	Cereal preparations	1971	1971	tonnes		A	Aggregate, may include official, semi-official, estimated or calculated data
TCL	Crops and livestock products	3	Albania	5910	Export Quantity	1941	Cereal preparations	1972	1972	tonnes		A	Aggregate, may include official, semi-official, estimated or calculated data
TCL	Crops and livestock products	3	Albania	5910	Export Quantity	1941	Cereal preparations	1973	1973	tonnes		A	Aggregate, may include official, semi-official, estimated or calculated data
TCL	Crops and livestock products	3	Albania	5910	Export Quantity	1941	Cereal preparations	1974	1974	tonnes		A	Aggregate, may include official, semi-official, estimated or calculated data
TCL	Crops and livestock products	3	Albania	5910	Export Quantity	1941	Cereal preparations	1975	1975	tonnes		A	Aggregate, may include official, semi-official, estimated or calculated data
TCL	Crops and livestock products	3	Albania	5910	Export Quantity	1941	Cereal preparations	1976	1976	tonnes		A	Aggregate, may include official, semi-official, estimated or calculated data
TCL	Crops and livestock products	3	Albania	5910	Export Quantity	1941	Cereal preparations	1977	1977	tonnes		A	Aggregate, may include official, semi-official, estimated or calculated data
TCL	Crops and livestock products	3	Albania	5910	Export Quantity	1941	Cereal preparations	1978	1978	tonnes		A	Aggregate, may include official, semi-official, estimated or calculated data
TCL	Crops and livestock products	3	Albania	5910	Export Quantity	1941	Cereal preparations	1979	1979	tonnes		A	Aggregate, may include official, semi-official, estimated or calculated data
TCL	Crops and livestock products	3	Albania	5910	Export Quantity	1941	Cereal preparations	1980	1980	tonnes		A	Aggregate, may include official, semi-official, estimated or calculated data
TCL	Crops and livestock products	3	Albania	5910	Export Quantity	1941	Cereal preparations	1981	1981	tonnes		A	Aggregate, may include official, semi-official, estimated or calculated data
TCL	Crops and livestock products	3	Albania	5910	Export Quantity	1941	Cereal preparations	1982	1982	tonnes		A	Aggregate, may include official, semi-official, estimated or calculated data
TCL	Crops and livestock products	3	Albania	5910	Export Quantity	1941	Cereal preparations	1983	1983	tonnes		A	Aggregate, may include official, semi-official, estimated or calculated data
TCL	Crops and livestock products	3	Albania	5910	Export Quantity	1941	Cereal preparations	1984	1984	tonnes		A	Aggregate, may include official, semi-official, estimated or calculated data
TCL	Crops and livestock products	3	Albania	5910	Export Quantity	1941	Cereal preparations	1985	1985	tonnes		A	Aggregate, may include official, semi-official, estimated or calculated data
TCL	Crops and livestock products	3	Albania	5910	Export Quantity	1941	Cereal preparations	1986	1986	tonnes		A	Aggregate, may include official, semi-official, estimated or calculated data
TCL	Crops and livestock products	3	Albania	5910	Export Quantity	1941	Cereal preparations	1987	1987	tonnes		A	Aggregate, may include official, semi-official, estimated or calculated data
TCL	Crops and livestock products	3	Albania	5910	Export Quantity	1941	Cereal preparations	1988	1988	tonnes		A	Aggregate, may include official, semi-official, estimated or calculated data
TCL	Crops and livestock products	3	Albania	5910	Export Quantity	1941	Cereal preparations	1989	1989	tonnes		A	Aggregate, may include official, semi-official, estimated or calculated data
TCL	Crops and livestock products	3	Albania	5910	Export Quantity	1941	Cereal preparations	1990	1990	tonnes		A	Aggregate, may include official, semi-official, estimated or calculated data
TCL	Crops and livestock products	3	Albania	5910	Export Quantity	1941	Cereal preparations	1991	1991	tonnes		A	Aggregate, may include official, semi-official, estimated or calculated data
TCL	Crops and livestock products	3	Albania	5910	Export Quantity	1941	Cereal preparations	1992	1992	tonnes		A	Aggregate, may include official, semi-official, estimated or calculated data
TCL	Crops and livestock products	3	Albania	5910	Export Quantity	1941	Cereal preparations	1993	1993	tonnes		A	Aggregate, may include official, semi-official, estimated or calculated data
TCL	Crops and livestock products	3	Albania	5910	Export Quantity	1941	Cereal preparations	1994	1994	tonnes		A	Aggregate, may include official, semi-official, estimated or calculated data
TCL	Crops and livestock products	3	Albania	5910	Export Quantity	1941	Cereal preparations	1995	1995	tonnes		A	Aggregate, may include official, semi-official, estimated or calculated data
TCL	Crops and livestock products	3	Albania	5910	Export Quantity	1941	Cereal preparations	1996	1996	tonnes	9	A	Aggregate, may include official, semi-official, estimated or calculated data
TCL	Crops and livestock products	3	Albania	5910	Export Quantity	1941	Cereal preparations	1997	1997	tonnes	0	A	Aggregate, may include official, semi-official, estimated or calculated data
TCL	Crops and livestock products	3	Albania	5910	Export Quantity	1941	Cereal preparations	1998	1998	tonnes	0	A	Aggregate, may include official, semi-official, estimated or calculated data
TCL	Crops and livestock products	3	Albania	5910	Export Quantity	1941	Cereal preparations	1999	1999	tonnes	344	A	Aggregate, may include official, semi-official, estimated or calculated data
TCL	Crops and livestock products	3	Albania	5910	Export Quantity	1941	Cereal preparations	2000	2000	tonnes	200	A	Aggregate, may include official, semi-official, estimated or calculated data
TCL	Crops and livestock products	3	Albania	5910	Export Quantity	1941	Cereal preparations	2001	2001	tonnes	202	A	Aggregate, may include official, semi-official, estimated or calculated data
TCL	Crops and livestock products	3	Albania	5910	Export Quantity	1941	Cereal preparations	2002	2002	tonnes	28	A	Aggregate, may include official, semi-official, estimated or calculated data
TCL	Crops and livestock products	3	Albania	5910	Export Quantity	1941	Cereal preparations	2003	2003	tonnes	32	A	Aggregate, may include official, semi-official, estimated or calculated data
TCL	Crops and livestock products	3	Albania	5910	Export Quantity	1941	Cereal preparations	2004	2004	tonnes	108	A	Aggregate, may include official, semi-official, estimated or calculated data
TCL	Crops and livestock products	3	Albania	5910	Export Quantity	1941	Cereal preparations	2005	2005	tonnes	106	A	Aggregate, may include official, semi-official, estimated or calculated data
TCL	Crops and livestock products	3	Albania	5910	Export Quantity	1941	Cereal preparations	2006	2006	tonnes	85	A	Aggregate, may include official, semi-official, estimated or calculated data
TCL	Crops and livestock products	3	Albania	5910	Export Quantity	1941	Cereal preparations	2007	2007	tonnes	85	A	Aggregate, may include official, semi-official, estimated or calculated data
TCL	Crops and livestock products	3	Albania	5910	Export Quantity	1941	Cereal preparations	2008	2008	tonnes	181	A	Aggregate, may include official, semi-official, estimated or calculated data
TCL	Crops and livestock products	3	Albania	5910	Export Quantity	1941	Cereal preparations	2009	2009	tonnes	193	A	Aggregate, may include official, semi-official, estimated or calculated data
TCL	Crops and livestock products	3	Albania	5910	Export Quantity	1941	Cereal preparations	2010	2010	tonnes	247	A	Aggregate, may include official, semi-official, estimated or calculated data
TCL	Crops and livestock products	3	Albania	5910	Export Quantity	1941	Cereal preparations	2011	2011	tonnes	883	A	Aggregate, may include official, semi-official, estimated or calculated data
TCL	Crops and livestock products	3	Albania	5910	Export Quantity	1941	Cereal preparations	2012	2012	tonnes	2020	A	Aggregate, may include official, semi-official, estimated or calculated data
TCL	Crops and livestock products	3	Albania	5910	Export Quantity	1941	Cereal preparations	2013	2013	tonnes	3251	A	Aggregate, may include official, semi-official, estimated or calculated data
TCL	Crops and livestock products	3	Albania	5910	Export Quantity	1941	Cereal preparations	2014	2014	tonnes	725	A	Aggregate, may include official, semi-official, estimated or calculated data
TCL	Crops and livestock products	3	Albania	5910	Export Quantity	1941	Cereal preparations	2015	2015	tonnes	4336	A	Aggregate, may include official, semi-official, estimated or calculated data
TCL	Crops and livestock products	3	Albania	5910	Export Quantity	1941	Cereal preparations	2016	2016	tonnes	4083	A	Aggregate, may include official, semi-official, estimated or calculated data
TCL	Crops and livestock products	3	Albania	5910	Export Quantity	1941	Cereal preparations	2017	2017	tonnes	659	A	Aggregate, may include official, semi-official, estimated or calculated data
TCL	Crops and livestock products	3	Albania	5910	Export Quantity	1941	Cereal preparations	2018	2018	tonnes	1539	A	Aggregate, may include official, semi-official, estimated or calculated data
TCL	Crops and livestock products	3	Albania	5910	Export Quantity	1941	Cereal preparations	2019	2019	tonnes	3446	A	Aggregate, may include official, semi-official, estimated or calculated data
TCL	Crops and livestock products	4	Algeria	5910	Export Quantity	1941	Cereal preparations	1961	1961	tonnes	0	A	Aggregate, may include official, semi-official, estimated or calculated data
TCL	Crops and livestock products	4	Algeria	5910	Export Quantity	1941	Cereal preparations	1962	1962	tonnes	0	A	Aggregate, may include official, semi-official, estimated or calculated data
TCL	Crops and livestock products	4	Algeria	5910	Export Quantity	1941	Cereal preparations	1963	1963	tonnes	0	A	Aggregate, may include official, semi-official, estimated or calculated data
TCL	Crops and livestock products	4	Algeria	5910	Export Quantity	1941	Cereal preparations	1964	1964	tonnes	0	A	Aggregate, may include official, semi-official, estimated or calculated data
TCL	Crops and livestock products	4	Algeria	5910	Export Quantity	1941	Cereal preparations	1965	1965	tonnes	0	A	Aggregate, may include official, semi-official, estimated or calculated data
TCL	Crops and livestock products	4	Algeria	5910	Export Quantity	1941	Cereal preparations	1966	1966	tonnes	0	A	Aggregate, may include official, semi-official, estimated or calculated data
TCL	Crops and livestock products	4	Algeria	5910	Export Quantity	1941	Cereal preparations	1967	1967	tonnes	0	A	Aggregate, may include official, semi-official, estimated or calculated data
TCL	Crops and livestock products	4	Algeria	5910	Export Quantity	1941	Cereal preparations	1968	1968	tonnes	41	A	Aggregate, may include official, semi-official, estimated or calculated data
TCL	Crops and livestock products	4	Algeria	5910	Export Quantity	1941	Cereal preparations	1969	1969	tonnes	96	A	Aggregate, may include official, semi-official, estimated or calculated data
TCL	Crops and livestock products	4	Algeria	5910	Export Quantity	1941	Cereal preparations	1970	1970	tonnes	12	A	Aggregate, may include official, semi-official, estimated or calculated data
TCL	Crops and livestock products	4	Algeria	5910	Export Quantity	1941	Cereal preparations	1971	1971	tonnes	36	A	Aggregate, may include official, semi-official, estimated or calculated data
TCL	Crops and livestock products	4	Algeria	5910	Export Quantity	1941	Cereal preparations	1972	1972	tonnes	31	A	Aggregate, may include official, semi-official, estimated or calculated data
TCL	Crops and livestock products	4	Algeria	5910	Export Quantity	1941	Cereal preparations	1973	1973	tonnes	204	A	Aggregate, may include official, semi-official, estimated or calculated data
TCL	Crops and livestock products	4	Algeria	5910	Export Quantity	1941	Cereal preparations	1974	1974	tonnes	166	A	Aggregate, may include official, semi-official, estimated or calculated data
TCL	Crops and livestock products	4	Algeria	5910	Export Quantity	1941	Cereal preparations	1975	1975	tonnes	0	A	Aggregate, may include official, semi-official, estimated or calculated data
TCL	Crops and livestock products	4	Algeria	5910	Export Quantity	1941	Cereal preparations	1976	1976	tonnes	0	A	Aggregate, may include official, semi-official, estimated or calculated data
TCL	Crops and livestock products	4	Algeria	5910	Export Quantity	1941	Cereal preparations	1977	1977	tonnes	0	A	Aggregate, may include official, semi-official, estimated or calculated data
TCL	Crops and livestock products	4	Algeria	5910	Export Quantity	1941	Cereal preparations	1978	1978	tonnes	0	A	Aggregate, may include official, semi-official, estimated or calculated data
TCL	Crops and livestock products	4	Algeria	5910	Export Quantity	1941	Cereal preparations	1979	1979	tonnes	0	A	Aggregate, may include official, semi-official, estimated or calculated data
TCL	Crops and livestock products	4	Algeria	5910	Export Quantity	1941	Cereal preparations	1980	1980	tonnes	0	A	Aggregate, may include official, semi-official, estimated or calculated data
TCL	Crops and livestock products	4	Algeria	5910	Export Quantity	1941	Cereal preparations	1981	1981	tonnes	0	A	Aggregate, may include official, semi-official, estimated or calculated data
TCL	Crops and livestock products	4	Algeria	5910	Export Quantity	1941	Cereal preparations	1982	1982	tonnes	0	A	Aggregate, may include official, semi-official, estimated or calculated data
TCL	Crops and livestock products	4	Algeria	5910	Export Quantity	1941	Cereal preparations	1983	1983	tonnes	0	A	Aggregate, may include official, semi-official, estimated or calculated data
TCL	Crops and livestock products	4	Algeria	5910	Export Quantity	1941	Cereal preparations	1984	1984	tonnes	0	A	Aggregate, may include official, semi-official, estimated or calculated data
TCL	Crops and livestock products	4	Algeria	5910	Export Quantity	1941	Cereal preparations	1985	1985	tonnes	0	A	Aggregate, may include official, semi-official, estimated or calculated data
TCL	Crops and livestock products	4	Algeria	5910	Export Quantity	1941	Cereal preparations	1986	1986	tonnes	0	A	Aggregate, may include official, semi-official, estimated or calculated data
TCL	Crops and livestock products	4	Algeria	5910	Export Quantity	1941	Cereal preparations	1987	1987	tonnes	40	A	Aggregate, may include official, semi-official, estimated or calculated data
TCL	Crops and livestock products	4	Algeria	5910	Export Quantity	1941	Cereal preparations	1988	1988	tonnes	263	A	Aggregate, may include official, semi-official, estimated or calculated data
TCL	Crops and livestock products	4	Algeria	5910	Export Quantity	1941	Cereal preparations	1989	1989	tonnes	0	A	Aggregate, may include official, semi-official, estimated or calculated data
TCL	Crops and livestock products	4	Algeria	5910	Export Quantity	1941	Cereal preparations	1990	1990	tonnes	42	A	Aggregate, may include official, semi-official, estimated or calculated data
TCL	Crops and livestock products	4	Algeria	5910	Export Quantity	1941	Cereal preparations	1991	1991	tonnes	3	A	Aggregate, may include official, semi-official, estimated or calculated data
TCL	Crops and livestock products	4	Algeria	5910	Export Quantity	1941	Cereal preparations	1992	1992	tonnes	107	A	Aggregate, may include official, semi-official, estimated or calculated data
TCL	Crops and livestock products	4	Algeria	5910	Export Quantity	1941	Cereal preparations	1993	1993	tonnes	48	A	Aggregate, may include official, semi-official, estimated or calculated data
TCL	Crops and livestock products	4	Algeria	5910	Export Quantity	1941	Cereal preparations	1994	1994	tonnes	104	A	Aggregate, may include official, semi-official, estimated or calculated data
TCL	Crops and livestock products	4	Algeria	5910	Export Quantity	1941	Cereal preparations	1995	1995	tonnes	2588	A	Aggregate, may include official, semi-official, estimated or calculated data
TCL	Crops and livestock products	4	Algeria	5910	Export Quantity	1941	Cereal preparations	1996	1996	tonnes	8433	A	Aggregate, may include official, semi-official, estimated or calculated data
TCL	Crops and livestock products	4	Algeria	5910	Export Quantity	1941	Cereal preparations	1997	1997	tonnes	0	A	Aggregate, may include official, semi-official, estimated or calculated data
TCL	Crops and livestock products	4	Algeria	5910	Export Quantity	1941	Cereal preparations	1998	1998	tonnes	0	A	Aggregate, may include official, semi-official, estimated or calculated data
TCL	Crops and livestock products	4	Algeria	5910	Export Quantity	1941	Cereal preparations	1999	1999	tonnes	4	A	Aggregate, may include official, semi-official, estimated or calculated data
TCL	Crops and livestock products	4	Algeria	5910	Export Quantity	1941	Cereal preparations	2000	2000	tonnes	1	A	Aggregate, may include official, semi-official, estimated or calculated data
TCL	Crops and livestock products	4	Algeria	5910	Export Quantity	1941	Cereal preparations	2001	2001	tonnes	64	A	Aggregate, may include official, semi-official, estimated or calculated data
TCL	Crops and livestock products	4	Algeria	5910	Export Quantity	1941	Cereal preparations	2002	2002	tonnes	123	A	Aggregate, may include official, semi-official, estimated or calculated data
TCL	Crops and livestock products	4	Algeria	5910	Export Quantity	1941	Cereal preparations	2003	2003	tonnes	303	A	Aggregate, may include official, semi-official, estimated or calculated data
TCL	Crops and livestock products	4	Algeria	5910	Export Quantity	1941	Cereal preparations	2004	2004	tonnes	249	A	Aggregate, may include official, semi-official, estimated or calculated data
TCL	Crops and livestock products	4	Algeria	5910	Export Quantity	1941	Cereal preparations	2005	2005	tonnes	110	A	Aggregate, may include official, semi-official, estimated or calculated data
TCL	Crops and livestock products	4	Algeria	5910	Export Quantity	1941	Cereal preparations	2006	2006	tonnes	1155	A	Aggregate, may include official, semi-official, estimated or calculated data
TCL	Crops and livestock products	4	Algeria	5910	Export Quantity	1941	Cereal preparations	2007	2007	tonnes	6405	A	Aggregate, may include official, semi-official, estimated or calculated data
TCL	Crops and livestock products	4	Algeria	5910	Export Quantity	1941	Cereal preparations	2008	2008	tonnes	9911	A	Aggregate, may include official, semi-official, estimated or calculated data
TCL	Crops and livestock products	4	Algeria	5910	Export Quantity	1941	Cereal preparations	2009	2009	tonnes	24795	A	Aggregate, may include official, semi-official, estimated or calculated data
TCL	Crops and livestock products	4	Algeria	5910	Export Quantity	1941	Cereal preparations	2010	2010	tonnes	24354	A	Aggregate, may include official, semi-official, estimated or calculated data
TCL	Crops and livestock products	4	Algeria	5910	Export Quantity	1941	Cereal preparations	2011	2011	tonnes	3500	A	Aggregate, may include official, semi-official, estimated or calculated data
TCL	Crops and livestock products	4	Algeria	5910	Export Quantity	1941	Cereal preparations	2012	2012	tonnes	3423	A	Aggregate, may include official, semi-official, estimated or calculated data
TCL	Crops and livestock products	4	Algeria	5910	Export Quantity	1941	Cereal preparations	2013	2013	tonnes	966	A	Aggregate, may include official, semi-official, estimated or calculated data
TCL	Crops and livestock products	4	Algeria	5910	Export Quantity	1941	Cereal preparations	2014	2014	tonnes	1242	A	Aggregate, may include official, semi-official, estimated or calculated data
TCL	Crops and livestock products	4	Algeria	5910	Export Quantity	1941	Cereal preparations	2015	2015	tonnes	1994	A	Aggregate, may include official, semi-official, estimated or calculated data
TCL	Crops and livestock products	4	Algeria	5910	Export Quantity	1941	Cereal preparations	2016	2016	tonnes	2637	A	Aggregate, may include official, semi-official, estimated or calculated data
TCL	Crops and livestock products	4	Algeria	5910	Export Quantity	1941	Cereal preparations	2017	2017	tonnes	7054	A	Aggregate, may include official, semi-official, estimated or calculated data
TCL	Crops and livestock products	4	Algeria	5910	Export Quantity	1941	Cereal preparations	2018	2018	tonnes	13080	A	Aggregate, may include official, semi-official, estimated or calculated data
TCL	Crops and livestock products	4	Algeria	5910	Export Quantity	1941	Cereal preparations	2019	2019	tonnes	3758	A	Aggregate, may include official, semi-official, estimated or calculated data
TCL	Crops and livestock products	7	Angola	5910	Export Quantity	1941	Cereal preparations	1961	1961	tonnes	5987	A	Aggregate, may include official, semi-official, estimated or calculated data
TCL	Crops and livestock products	7	Angola	5910	Export Quantity	1941	Cereal preparations	1962	1962	tonnes	7611	A	Aggregate, may include official, semi-official, estimated or calculated data
TCL	Crops and livestock products	7	Angola	5910	Export Quantity	1941	Cereal preparations	1963	1963	tonnes	5495	A	Aggregate, may include official, semi-official, estimated or calculated data
TCL	Crops and livestock products	7	Angola	5910	Export Quantity	1941	Cereal preparations	1964	1964	tonnes	7659	A	Aggregate, may include official, semi-official, estimated or calculated data
TCL	Crops and livestock products	7	Angola	5910	Export Quantity	1941	Cereal preparations	1965	1965	tonnes	12129	A	Aggregate, may include official, semi-official, estimated or calculated data
TCL	Crops and livestock products	7	Angola	5910	Export Quantity	1941	Cereal preparations	1966	1966	tonnes	9582	A	Aggregate, may include official, semi-official, estimated or calculated data
TCL	Crops and livestock products	7	Angola	5910	Export Quantity	1941	Cereal preparations	1967	1967	tonnes	634	A	Aggregate, may include official, semi-official, estimated or calculated data
TCL	Crops and livestock products	7	Angola	5910	Export Quantity	1941	Cereal preparations	1968	1968	tonnes	3804	A	Aggregate, may include official, semi-official, estimated or calculated data
TCL	Crops and livestock products	7	Angola	5910	Export Quantity	1941	Cereal preparations	1969	1969	tonnes	7730	A	Aggregate, may include official, semi-official, estimated or calculated data
TCL	Crops and livestock products	7	Angola	5910	Export Quantity	1941	Cereal preparations	1970	1970	tonnes	9023	A	Aggregate, may include official, semi-official, estimated or calculated data
TCL	Crops and livestock products	7	Angola	5910	Export Quantity	1941	Cereal preparations	1971	1971	tonnes	4633	A	Aggregate, may include official, semi-official, estimated or calculated data
TCL	Crops and livestock products	7	Angola	5910	Export Quantity	1941	Cereal preparations	1972	1972	tonnes	2258	A	Aggregate, may include official, semi-official, estimated or calculated data
TCL	Crops and livestock products	7	Angola	5910	Export Quantity	1941	Cereal preparations	1973	1973	tonnes	2512	A	Aggregate, may include official, semi-official, estimated or calculated data
TCL	Crops and livestock products	7	Angola	5910	Export Quantity	1941	Cereal preparations	1974	1974	tonnes	1731	A	Aggregate, may include official, semi-official, estimated or calculated data
TCL	Crops and livestock products	7	Angola	5910	Export Quantity	1941	Cereal preparations	1975	1975	tonnes	0	A	Aggregate, may include official, semi-official, estimated or calculated data
TCL	Crops and livestock products	7	Angola	5910	Export Quantity	1941	Cereal preparations	1976	1976	tonnes	0	A	Aggregate, may include official, semi-official, estimated or calculated data
TCL	Crops and livestock products	7	Angola	5910	Export Quantity	1941	Cereal preparations	1977	1977	tonnes	0	A	Aggregate, may include official, semi-official, estimated or calculated data
TCL	Crops and livestock products	7	Angola	5910	Export Quantity	1941	Cereal preparations	1978	1978	tonnes	0	A	Aggregate, may include official, semi-official, estimated or calculated data
TCL	Crops and livestock products	7	Angola	5910	Export Quantity	1941	Cereal preparations	1979	1979	tonnes	0	A	Aggregate, may include official, semi-official, estimated or calculated data
TCL	Crops and livestock products	7	Angola	5910	Export Quantity	1941	Cereal preparations	1980	1980	tonnes	0	A	Aggregate, may include official, semi-official, estimated or calculated data
TCL	Crops and livestock products	7	Angola	5910	Export Quantity	1941	Cereal preparations	1981	1981	tonnes	0	A	Aggregate, may include official, semi-official, estimated or calculated data
TCL	Crops and livestock products	7	Angola	5910	Export Quantity	1941	Cereal preparations	1982	1982	tonnes	0	A	Aggregate, may include official, semi-official, estimated or calculated data
TCL	Crops and livestock products	7	Angola	5910	Export Quantity	1941	Cereal preparations	1983	1983	tonnes	0	A	Aggregate, may include official, semi-official, estimated or calculated data
TCL	Crops and livestock products	7	Angola	5910	Export Quantity	1941	Cereal preparations	1984	1984	tonnes	0	A	Aggregate, may include official, semi-official, estimated or calculated data
TCL	Crops and livestock products	7	Angola	5910	Export Quantity	1941	Cereal preparations	1985	1985	tonnes	0	A	Aggregate, may include official, semi-official, estimated or calculated data
TCL	Crops and livestock products	7	Angola	5910	Export Quantity	1941	Cereal preparations	1986	1986	tonnes	0	A	Aggregate, may include official, semi-official, estimated or calculated data
TCL	Crops and livestock products	7	Angola	5910	Export Quantity	1941	Cereal preparations	1987	1987	tonnes	0	A	Aggregate, may include official, semi-official, estimated or calculated data
TCL	Crops and livestock products	7	Angola	5910	Export Quantity	1941	Cereal preparations	1988	1988	tonnes	0	A	Aggregate, may include official, semi-official, estimated or calculated data
TCL	Crops and livestock products	7	Angola	5910	Export Quantity	1941	Cereal preparations	1989	1989	tonnes	0	A	Aggregate, may include official, semi-official, estimated or calculated data
TCL	Crops and livestock products	7	Angola	5910	Export Quantity	1941	Cereal preparations	1990	1990	tonnes	0	A	Aggregate, may include official, semi-official, estimated or calculated data
TCL	Crops and livestock products	7	Angola	5910	Export Quantity	1941	Cereal preparations	1991	1991	tonnes	0	A	Aggregate, may include official, semi-official, estimated or calculated data
TCL	Crops and livestock products	7	Angola	5910	Export Quantity	1941	Cereal preparations	1992	1992	tonnes	0	A	Aggregate, may include official, semi-official, estimated or calculated data
TCL	Crops and livestock products	7	Angola	5910	Export Quantity	1941	Cereal preparations	1993	1993	tonnes	0	A	Aggregate, may include official, semi-official, estimated or calculated data
TCL	Crops and livestock products	7	Angola	5910	Export Quantity	1941	Cereal preparations	1994	1994	tonnes	0	A	Aggregate, may include official, semi-official, estimated or calculated data
TCL	Crops and livestock products	7	Angola	5910	Export Quantity	1941	Cereal preparations	1995	1995	tonnes	0	A	Aggregate, may include official, semi-official, estimated or calculated data
TCL	Crops and livestock products	7	Angola	5910	Export Quantity	1941	Cereal preparations	1996	1996	tonnes	0	A	Aggregate, may include official, semi-official, estimated or calculated data
TCL	Crops and livestock products	7	Angola	5910	Export Quantity	1941	Cereal preparations	1997	1997	tonnes	0	A	Aggregate, may include official, semi-official, estimated or calculated data
TCL	Crops and livestock products	7	Angola	5910	Export Quantity	1941	Cereal preparations	1998	1998	tonnes	0	A	Aggregate, may include official, semi-official, estimated or calculated data
TCL	Crops and livestock products	7	Angola	5910	Export Quantity	1941	Cereal preparations	1999	1999	tonnes	0	A	Aggregate, may include official, semi-official, estimated or calculated data
TCL	Crops and livestock products	7	Angola	5910	Export Quantity	1941	Cereal preparations	2000	2000	tonnes	0	A	Aggregate, may include official, semi-official, estimated or calculated data
TCL	Crops and livestock products	7	Angola	5910	Export Quantity	1941	Cereal preparations	2001	2001	tonnes	0	A	Aggregate, may include official, semi-official, estimated or calculated data
TCL	Crops and livestock products	7	Angola	5910	Export Quantity	1941	Cereal preparations	2002	2002	tonnes	118	A	Aggregate, may include official, semi-official, estimated or calculated data
TCL	Crops and livestock products	7	Angola	5910	Export Quantity	1941	Cereal preparations	2003	2003	tonnes	379	A	Aggregate, may include official, semi-official, estimated or calculated data
TCL	Crops and livestock products	7	Angola	5910	Export Quantity	1941	Cereal preparations	2004	2004	tonnes	104	A	Aggregate, may include official, semi-official, estimated or calculated data
TCL	Crops and livestock products	7	Angola	5910	Export Quantity	1941	Cereal preparations	2005	2005	tonnes	104	A	Aggregate, may include official, semi-official, estimated or calculated data
TCL	Crops and livestock products	7	Angola	5910	Export Quantity	1941	Cereal preparations	2006	2006	tonnes	76	A	Aggregate, may include official, semi-official, estimated or calculated data
TCL	Crops and livestock products	7	Angola	5910	Export Quantity	1941	Cereal preparations	2007	2007	tonnes	76	A	Aggregate, may include official, semi-official, estimated or calculated data
TCL	Crops and livestock products	7	Angola	5910	Export Quantity	1941	Cereal preparations	2008	2008	tonnes	76	A	Aggregate, may include official, semi-official, estimated or calculated data
TCL	Crops and livestock products	7	Angola	5910	Export Quantity	1941	Cereal preparations	2009	2009	tonnes	76	A	Aggregate, may include official, semi-official, estimated or calculated data
TCL	Crops and livestock products	7	Angola	5910	Export Quantity	1941	Cereal preparations	2010	2010	tonnes	91	A	Aggregate, may include official, semi-official, estimated or calculated data
TCL	Crops and livestock products	7	Angola	5910	Export Quantity	1941	Cereal preparations	2011	2011	tonnes	91	A	Aggregate, may include official, semi-official, estimated or calculated data
TCL	Crops and livestock products	7	Angola	5910	Export Quantity	1941	Cereal preparations	2012	2012	tonnes	76	A	Aggregate, may include official, semi-official, estimated or calculated data
TCL	Crops and livestock products	7	Angola	5910	Export Quantity	1941	Cereal preparations	2013	2013	tonnes	71	A	Aggregate, may include official, semi-official, estimated or calculated data
TCL	Crops and livestock products	7	Angola	5910	Export Quantity	1941	Cereal preparations	2014	2014	tonnes	0	A	Aggregate, may include official, semi-official, estimated or calculated data
TCL	Crops and livestock products	7	Angola	5910	Export Quantity	1941	Cereal preparations	2015	2015	tonnes	0	A	Aggregate, may include official, semi-official, estimated or calculated data
TCL	Crops and livestock products	7	Angola	5910	Export Quantity	1941	Cereal preparations	2016	2016	tonnes	5563	A	Aggregate, may include official, semi-official, estimated or calculated data
TCL	Crops and livestock products	7	Angola	5910	Export Quantity	1941	Cereal preparations	2017	2017	tonnes	794	A	Aggregate, may include official, semi-official, estimated or calculated data
TCL	Crops and livestock products	7	Angola	5910	Export Quantity	1941	Cereal preparations	2018	2018	tonnes	1173	A	Aggregate, may include official, semi-official, estimated or calculated data
TCL	Crops and livestock products	7	Angola	5910	Export Quantity	1941	Cereal preparations	2019	2019	tonnes	422	A	Aggregate, may include official, semi-official, estimated or calculated data
TCL	Crops and livestock products	8	Antigua and Barbuda	5910	Export Quantity	1941	Cereal preparations	1961	1961	tonnes	0	A	Aggregate, may include official, semi-official, estimated or calculated data
TCL	Crops and livestock products	8	Antigua and Barbuda	5910	Export Quantity	1941	Cereal preparations	1962	1962	tonnes	0	A	Aggregate, may include official, semi-official, estimated or calculated data
TCL	Crops and livestock products	8	Antigua and Barbuda	5910	Export Quantity	1941	Cereal preparations	1963	1963	tonnes	0	A	Aggregate, may include official, semi-official, estimated or calculated data
TCL	Crops and livestock products	8	Antigua and Barbuda	5910	Export Quantity	1941	Cereal preparations	1964	1964	tonnes	0	A	Aggregate, may include official, semi-official, estimated or calculated data
TCL	Crops and livestock products	8	Antigua and Barbuda	5910	Export Quantity	1941	Cereal preparations	1965	1965	tonnes	0	A	Aggregate, may include official, semi-official, estimated or calculated data
TCL	Crops and livestock products	8	Antigua and Barbuda	5910	Export Quantity	1941	Cereal preparations	1966	1966	tonnes	0	A	Aggregate, may include official, semi-official, estimated or calculated data
TCL	Crops and livestock products	8	Antigua and Barbuda	5910	Export Quantity	1941	Cereal preparations	1967	1967	tonnes	0	A	Aggregate, may include official, semi-official, estimated or calculated data
TCL	Crops and livestock products	8	Antigua and Barbuda	5910	Export Quantity	1941	Cereal preparations	1968	1968	tonnes	0	A	Aggregate, may include official, semi-official, estimated or calculated data
TCL	Crops and livestock products	8	Antigua and Barbuda	5910	Export Quantity	1941	Cereal preparations	1969	1969	tonnes	0	A	Aggregate, may include official, semi-official, estimated or calculated data
TCL	Crops and livestock products	8	Antigua and Barbuda	5910	Export Quantity	1941	Cereal preparations	1970	1970	tonnes	0	A	Aggregate, may include official, semi-official, estimated or calculated data
TCL	Crops and livestock products	8	Antigua and Barbuda	5910	Export Quantity	1941	Cereal preparations	1971	1971	tonnes	0	A	Aggregate, may include official, semi-official, estimated or calculated data
TCL	Crops and livestock products	8	Antigua and Barbuda	5910	Export Quantity	1941	Cereal preparations	1972	1972	tonnes	0	A	Aggregate, may include official, semi-official, estimated or calculated data
TCL	Crops and livestock products	8	Antigua and Barbuda	5910	Export Quantity	1941	Cereal preparations	1973	1973	tonnes	0	A	Aggregate, may include official, semi-official, estimated or calculated data
TCL	Crops and livestock products	8	Antigua and Barbuda	5910	Export Quantity	1941	Cereal preparations	1974	1974	tonnes	0	A	Aggregate, may include official, semi-official, estimated or calculated data
TCL	Crops and livestock products	8	Antigua and Barbuda	5910	Export Quantity	1941	Cereal preparations	1975	1975	tonnes	0	A	Aggregate, may include official, semi-official, estimated or calculated data
TCL	Crops and livestock products	8	Antigua and Barbuda	5910	Export Quantity	1941	Cereal preparations	1976	1976	tonnes	0	A	Aggregate, may include official, semi-official, estimated or calculated data
TCL	Crops and livestock products	8	Antigua and Barbuda	5910	Export Quantity	1941	Cereal preparations	1977	1977	tonnes	0	A	Aggregate, may include official, semi-official, estimated or calculated data
TCL	Crops and livestock products	8	Antigua and Barbuda	5910	Export Quantity	1941	Cereal preparations	1978	1978	tonnes	0	A	Aggregate, may include official, semi-official, estimated or calculated data
TCL	Crops and livestock products	8	Antigua and Barbuda	5910	Export Quantity	1941	Cereal preparations	1979	1979	tonnes	0	A	Aggregate, may include official, semi-official, estimated or calculated data
TCL	Crops and livestock products	8	Antigua and Barbuda	5910	Export Quantity	1941	Cereal preparations	1980	1980	tonnes	0	A	Aggregate, may include official, semi-official, estimated or calculated data
TCL	Crops and livestock products	8	Antigua and Barbuda	5910	Export Quantity	1941	Cereal preparations	1981	1981	tonnes	5	A	Aggregate, may include official, semi-official, estimated or calculated data
TCL	Crops and livestock products	8	Antigua and Barbuda	5910	Export Quantity	1941	Cereal preparations	1982	1982	tonnes	0	A	Aggregate, may include official, semi-official, estimated or calculated data
TCL	Crops and livestock products	8	Antigua and Barbuda	5910	Export Quantity	1941	Cereal preparations	1983	1983	tonnes	0	A	Aggregate, may include official, semi-official, estimated or calculated data
TCL	Crops and livestock products	8	Antigua and Barbuda	5910	Export Quantity	1941	Cereal preparations	1984	1984	tonnes	0	A	Aggregate, may include official, semi-official, estimated or calculated data
TCL	Crops and livestock products	8	Antigua and Barbuda	5910	Export Quantity	1941	Cereal preparations	1985	1985	tonnes	0	A	Aggregate, may include official, semi-official, estimated or calculated data
TCL	Crops and livestock products	8	Antigua and Barbuda	5910	Export Quantity	1941	Cereal preparations	1986	1986	tonnes	0	A	Aggregate, may include official, semi-official, estimated or calculated data
TCL	Crops and livestock products	8	Antigua and Barbuda	5910	Export Quantity	1941	Cereal preparations	1987	1987	tonnes	0	A	Aggregate, may include official, semi-official, estimated or calculated data
TCL	Crops and livestock products	8	Antigua and Barbuda	5910	Export Quantity	1941	Cereal preparations	1988	1988	tonnes	0	A	Aggregate, may include official, semi-official, estimated or calculated data
TCL	Crops and livestock products	8	Antigua and Barbuda	5910	Export Quantity	1941	Cereal preparations	1989	1989	tonnes	0	A	Aggregate, may include official, semi-official, estimated or calculated data
TCL	Crops and livestock products	8	Antigua and Barbuda	5910	Export Quantity	1941	Cereal preparations	1990	1990	tonnes	0	A	Aggregate, may include official, semi-official, estimated or calculated data
TCL	Crops and livestock products	8	Antigua and Barbuda	5910	Export Quantity	1941	Cereal preparations	1991	1991	tonnes	0	A	Aggregate, may include official, semi-official, estimated or calculated data
TCL	Crops and livestock products	8	Antigua and Barbuda	5910	Export Quantity	1941	Cereal preparations	1992	1992	tonnes	0	A	Aggregate, may include official, semi-official, estimated or calculated data
TCL	Crops and livestock products	8	Antigua and Barbuda	5910	Export Quantity	1941	Cereal preparations	1993	1993	tonnes	0	A	Aggregate, may include official, semi-official, estimated or calculated data
TCL	Crops and livestock products	8	Antigua and Barbuda	5910	Export Quantity	1941	Cereal preparations	1994	1994	tonnes		A	Aggregate, may include official, semi-official, estimated or calculated data
TCL	Crops and livestock products	8	Antigua and Barbuda	5910	Export Quantity	1941	Cereal preparations	1995	1995	tonnes		A	Aggregate, may include official, semi-official, estimated or calculated data
TCL	Crops and livestock products	8	Antigua and Barbuda	5910	Export Quantity	1941	Cereal preparations	1996	1996	tonnes		A	Aggregate, may include official, semi-official, estimated or calculated data
TCL	Crops and livestock products	8	Antigua and Barbuda	5910	Export Quantity	1941	Cereal preparations	1997	1997	tonnes		A	Aggregate, may include official, semi-official, estimated or calculated data
TCL	Crops and livestock products	8	Antigua and Barbuda	5910	Export Quantity	1941	Cereal preparations	1998	1998	tonnes		A	Aggregate, may include official, semi-official, estimated or calculated data
TCL	Crops and livestock products	8	Antigua and Barbuda	5910	Export Quantity	1941	Cereal preparations	1999	1999	tonnes		A	Aggregate, may include official, semi-official, estimated or calculated data
TCL	Crops and livestock products	8	Antigua and Barbuda	5910	Export Quantity	1941	Cereal preparations	2000	2000	tonnes		A	Aggregate, may include official, semi-official, estimated or calculated data
TCL	Crops and livestock products	8	Antigua and Barbuda	5910	Export Quantity	1941	Cereal preparations	2001	2001	tonnes		A	Aggregate, may include official, semi-official, estimated or calculated data
TCL	Crops and livestock products	8	Antigua and Barbuda	5910	Export Quantity	1941	Cereal preparations	2002	2002	tonnes		A	Aggregate, may include official, semi-official, estimated or calculated data
TCL	Crops and livestock products	8	Antigua and Barbuda	5910	Export Quantity	1941	Cereal preparations	2003	2003	tonnes		A	Aggregate, may include official, semi-official, estimated or calculated data
TCL	Crops and livestock products	8	Antigua and Barbuda	5910	Export Quantity	1941	Cereal preparations	2004	2004	tonnes		A	Aggregate, may include official, semi-official, estimated or calculated data
TCL	Crops and livestock products	8	Antigua and Barbuda	5910	Export Quantity	1941	Cereal preparations	2005	2005	tonnes	21	A	Aggregate, may include official, semi-official, estimated or calculated data
TCL	Crops and livestock products	8	Antigua and Barbuda	5910	Export Quantity	1941	Cereal preparations	2006	2006	tonnes	16	A	Aggregate, may include official, semi-official, estimated or calculated data
TCL	Crops and livestock products	8	Antigua and Barbuda	5910	Export Quantity	1941	Cereal preparations	2007	2007	tonnes	0	A	Aggregate, may include official, semi-official, estimated or calculated data
TCL	Crops and livestock products	8	Antigua and Barbuda	5910	Export Quantity	1941	Cereal preparations	2008	2008	tonnes	0	A	Aggregate, may include official, semi-official, estimated or calculated data
TCL	Crops and livestock products	8	Antigua and Barbuda	5910	Export Quantity	1941	Cereal preparations	2009	2009	tonnes	0	A	Aggregate, may include official, semi-official, estimated or calculated data
TCL	Crops and livestock products	8	Antigua and Barbuda	5910	Export Quantity	1941	Cereal preparations	2010	2010	tonnes	4	A	Aggregate, may include official, semi-official, estimated or calculated data
TCL	Crops and livestock products	8	Antigua and Barbuda	5910	Export Quantity	1941	Cereal preparations	2011	2011	tonnes	42	A	Aggregate, may include official, semi-official, estimated or calculated data
TCL	Crops and livestock products	8	Antigua and Barbuda	5910	Export Quantity	1941	Cereal preparations	2012	2012	tonnes	70	A	Aggregate, may include official, semi-official, estimated or calculated data
TCL	Crops and livestock products	8	Antigua and Barbuda	5910	Export Quantity	1941	Cereal preparations	2013	2013	tonnes	29	A	Aggregate, may include official, semi-official, estimated or calculated data
TCL	Crops and livestock products	8	Antigua and Barbuda	5910	Export Quantity	1941	Cereal preparations	2014	2014	tonnes	16	A	Aggregate, may include official, semi-official, estimated or calculated data
TCL	Crops and livestock products	8	Antigua and Barbuda	5910	Export Quantity	1941	Cereal preparations	2015	2015	tonnes	5	A	Aggregate, may include official, semi-official, estimated or calculated data
TCL	Crops and livestock products	8	Antigua and Barbuda	5910	Export Quantity	1941	Cereal preparations	2016	2016	tonnes	3	A	Aggregate, may include official, semi-official, estimated or calculated data
TCL	Crops and livestock products	8	Antigua and Barbuda	5910	Export Quantity	1941	Cereal preparations	2017	2017	tonnes	3	A	Aggregate, may include official, semi-official, estimated or calculated data
TCL	Crops and livestock products	8	Antigua and Barbuda	5910	Export Quantity	1941	Cereal preparations	2018	2018	tonnes	3	A	Aggregate, may include official, semi-official, estimated or calculated data
TCL	Crops and livestock products	8	Antigua and Barbuda	5910	Export Quantity	1941	Cereal preparations	2019	2019	tonnes	4	A	Aggregate, may include official, semi-official, estimated or calculated data
TCL	Crops and livestock products	9	Argentina	5910	Export Quantity	1941	Cereal preparations	1961	1961	tonnes	24872	A	Aggregate, may include official, semi-official, estimated or calculated data
TCL	Crops and livestock products	9	Argentina	5910	Export Quantity	1941	Cereal preparations	1962	1962	tonnes	30280	A	Aggregate, may include official, semi-official, estimated or calculated data
TCL	Crops and livestock products	9	Argentina	5910	Export Quantity	1941	Cereal preparations	1963	1963	tonnes	17788	A	Aggregate, may include official, semi-official, estimated or calculated data
TCL	Crops and livestock products	9	Argentina	5910	Export Quantity	1941	Cereal preparations	1964	1964	tonnes	23438	A	Aggregate, may include official, semi-official, estimated or calculated data
TCL	Crops and livestock products	9	Argentina	5910	Export Quantity	1941	Cereal preparations	1965	1965	tonnes	17980	A	Aggregate, may include official, semi-official, estimated or calculated data
TCL	Crops and livestock products	9	Argentina	5910	Export Quantity	1941	Cereal preparations	1966	1966	tonnes	18621	A	Aggregate, may include official, semi-official, estimated or calculated data
TCL	Crops and livestock products	9	Argentina	5910	Export Quantity	1941	Cereal preparations	1967	1967	tonnes	19306	A	Aggregate, may include official, semi-official, estimated or calculated data
TCL	Crops and livestock products	9	Argentina	5910	Export Quantity	1941	Cereal preparations	1968	1968	tonnes	28110	A	Aggregate, may include official, semi-official, estimated or calculated data
TCL	Crops and livestock products	9	Argentina	5910	Export Quantity	1941	Cereal preparations	1969	1969	tonnes	23882	A	Aggregate, may include official, semi-official, estimated or calculated data
TCL	Crops and livestock products	9	Argentina	5910	Export Quantity	1941	Cereal preparations	1970	1970	tonnes	33124	A	Aggregate, may include official, semi-official, estimated or calculated data
TCL	Crops and livestock products	9	Argentina	5910	Export Quantity	1941	Cereal preparations	1971	1971	tonnes	39966	A	Aggregate, may include official, semi-official, estimated or calculated data
TCL	Crops and livestock products	9	Argentina	5910	Export Quantity	1941	Cereal preparations	1972	1972	tonnes	37410	A	Aggregate, may include official, semi-official, estimated or calculated data
TCL	Crops and livestock products	9	Argentina	5910	Export Quantity	1941	Cereal preparations	1973	1973	tonnes	56116	A	Aggregate, may include official, semi-official, estimated or calculated data
TCL	Crops and livestock products	9	Argentina	5910	Export Quantity	1941	Cereal preparations	1974	1974	tonnes	89971	A	Aggregate, may include official, semi-official, estimated or calculated data
TCL	Crops and livestock products	9	Argentina	5910	Export Quantity	1941	Cereal preparations	1975	1975	tonnes	63714	A	Aggregate, may include official, semi-official, estimated or calculated data
TCL	Crops and livestock products	9	Argentina	5910	Export Quantity	1941	Cereal preparations	1976	1976	tonnes	157379	A	Aggregate, may include official, semi-official, estimated or calculated data
TCL	Crops and livestock products	9	Argentina	5910	Export Quantity	1941	Cereal preparations	1977	1977	tonnes	101207	A	Aggregate, may include official, semi-official, estimated or calculated data
TCL	Crops and livestock products	9	Argentina	5910	Export Quantity	1941	Cereal preparations	1978	1978	tonnes	87682	A	Aggregate, may include official, semi-official, estimated or calculated data
TCL	Crops and livestock products	9	Argentina	5910	Export Quantity	1941	Cereal preparations	1979	1979	tonnes	113298	A	Aggregate, may include official, semi-official, estimated or calculated data
TCL	Crops and livestock products	9	Argentina	5910	Export Quantity	1941	Cereal preparations	1980	1980	tonnes	43387	A	Aggregate, may include official, semi-official, estimated or calculated data
TCL	Crops and livestock products	9	Argentina	5910	Export Quantity	1941	Cereal preparations	1981	1981	tonnes	11958	A	Aggregate, may include official, semi-official, estimated or calculated data
TCL	Crops and livestock products	9	Argentina	5910	Export Quantity	1941	Cereal preparations	1982	1982	tonnes	16613	A	Aggregate, may include official, semi-official, estimated or calculated data
TCL	Crops and livestock products	9	Argentina	5910	Export Quantity	1941	Cereal preparations	1983	1983	tonnes	74539	A	Aggregate, may include official, semi-official, estimated or calculated data
TCL	Crops and livestock products	9	Argentina	5910	Export Quantity	1941	Cereal preparations	1984	1984	tonnes	46193	A	Aggregate, may include official, semi-official, estimated or calculated data
TCL	Crops and livestock products	9	Argentina	5910	Export Quantity	1941	Cereal preparations	1985	1985	tonnes	38094	A	Aggregate, may include official, semi-official, estimated or calculated data
TCL	Crops and livestock products	9	Argentina	5910	Export Quantity	1941	Cereal preparations	1986	1986	tonnes	20719	A	Aggregate, may include official, semi-official, estimated or calculated data
TCL	Crops and livestock products	9	Argentina	5910	Export Quantity	1941	Cereal preparations	1987	1987	tonnes	24973	A	Aggregate, may include official, semi-official, estimated or calculated data
TCL	Crops and livestock products	9	Argentina	5910	Export Quantity	1941	Cereal preparations	1988	1988	tonnes	29652	A	Aggregate, may include official, semi-official, estimated or calculated data
TCL	Crops and livestock products	9	Argentina	5910	Export Quantity	1941	Cereal preparations	1989	1989	tonnes	68543	A	Aggregate, may include official, semi-official, estimated or calculated data
TCL	Crops and livestock products	9	Argentina	5910	Export Quantity	1941	Cereal preparations	1990	1990	tonnes	150563	A	Aggregate, may include official, semi-official, estimated or calculated data
TCL	Crops and livestock products	9	Argentina	5910	Export Quantity	1941	Cereal preparations	1991	1991	tonnes	147426	A	Aggregate, may include official, semi-official, estimated or calculated data
TCL	Crops and livestock products	9	Argentina	5910	Export Quantity	1941	Cereal preparations	1992	1992	tonnes	92080	A	Aggregate, may include official, semi-official, estimated or calculated data
TCL	Crops and livestock products	9	Argentina	5910	Export Quantity	1941	Cereal preparations	1993	1993	tonnes	91169	A	Aggregate, may include official, semi-official, estimated or calculated data
TCL	Crops and livestock products	9	Argentina	5910	Export Quantity	1941	Cereal preparations	1994	1994	tonnes	135972	A	Aggregate, may include official, semi-official, estimated or calculated data
TCL	Crops and livestock products	9	Argentina	5910	Export Quantity	1941	Cereal preparations	1995	1995	tonnes	128129	A	Aggregate, may include official, semi-official, estimated or calculated data
TCL	Crops and livestock products	9	Argentina	5910	Export Quantity	1941	Cereal preparations	1996	1996	tonnes	129823	A	Aggregate, may include official, semi-official, estimated or calculated data
TCL	Crops and livestock products	9	Argentina	5910	Export Quantity	1941	Cereal preparations	1997	1997	tonnes	237802	A	Aggregate, may include official, semi-official, estimated or calculated data
TCL	Crops and livestock products	9	Argentina	5910	Export Quantity	1941	Cereal preparations	1998	1998	tonnes	271494	A	Aggregate, may include official, semi-official, estimated or calculated data
TCL	Crops and livestock products	9	Argentina	5910	Export Quantity	1941	Cereal preparations	1999	1999	tonnes	282333	A	Aggregate, may include official, semi-official, estimated or calculated data
TCL	Crops and livestock products	9	Argentina	5910	Export Quantity	1941	Cereal preparations	2000	2000	tonnes	382593	A	Aggregate, may include official, semi-official, estimated or calculated data
TCL	Crops and livestock products	9	Argentina	5910	Export Quantity	1941	Cereal preparations	2001	2001	tonnes	324002	A	Aggregate, may include official, semi-official, estimated or calculated data
TCL	Crops and livestock products	9	Argentina	5910	Export Quantity	1941	Cereal preparations	2002	2002	tonnes	347151	A	Aggregate, may include official, semi-official, estimated or calculated data
TCL	Crops and livestock products	9	Argentina	5910	Export Quantity	1941	Cereal preparations	2003	2003	tonnes	390553	A	Aggregate, may include official, semi-official, estimated or calculated data
TCL	Crops and livestock products	9	Argentina	5910	Export Quantity	1941	Cereal preparations	2004	2004	tonnes	815638	A	Aggregate, may include official, semi-official, estimated or calculated data
TCL	Crops and livestock products	9	Argentina	5910	Export Quantity	1941	Cereal preparations	2005	2005	tonnes	952062	A	Aggregate, may include official, semi-official, estimated or calculated data
TCL	Crops and livestock products	9	Argentina	5910	Export Quantity	1941	Cereal preparations	2006	2006	tonnes	994824	A	Aggregate, may include official, semi-official, estimated or calculated data
TCL	Crops and livestock products	9	Argentina	5910	Export Quantity	1941	Cereal preparations	2007	2007	tonnes	732945	A	Aggregate, may include official, semi-official, estimated or calculated data
TCL	Crops and livestock products	9	Argentina	5910	Export Quantity	1941	Cereal preparations	2008	2008	tonnes	753956	A	Aggregate, may include official, semi-official, estimated or calculated data
TCL	Crops and livestock products	9	Argentina	5910	Export Quantity	1941	Cereal preparations	2009	2009	tonnes	840187	A	Aggregate, may include official, semi-official, estimated or calculated data
TCL	Crops and livestock products	9	Argentina	5910	Export Quantity	1941	Cereal preparations	2010	2010	tonnes	1029951	A	Aggregate, may include official, semi-official, estimated or calculated data
TCL	Crops and livestock products	9	Argentina	5910	Export Quantity	1941	Cereal preparations	2011	2011	tonnes	1270847	A	Aggregate, may include official, semi-official, estimated or calculated data
TCL	Crops and livestock products	9	Argentina	5910	Export Quantity	1941	Cereal preparations	2012	2012	tonnes	1205302	A	Aggregate, may include official, semi-official, estimated or calculated data
TCL	Crops and livestock products	9	Argentina	5910	Export Quantity	1941	Cereal preparations	2013	2013	tonnes	946610	A	Aggregate, may include official, semi-official, estimated or calculated data
TCL	Crops and livestock products	9	Argentina	5910	Export Quantity	1941	Cereal preparations	2014	2014	tonnes	987162	A	Aggregate, may include official, semi-official, estimated or calculated data
TCL	Crops and livestock products	9	Argentina	5910	Export Quantity	1941	Cereal preparations	2015	2015	tonnes	1081589	A	Aggregate, may include official, semi-official, estimated or calculated data
TCL	Crops and livestock products	9	Argentina	5910	Export Quantity	1941	Cereal preparations	2016	2016	tonnes	702798	A	Aggregate, may include official, semi-official, estimated or calculated data
TCL	Crops and livestock products	9	Argentina	5910	Export Quantity	1941	Cereal preparations	2017	2017	tonnes	704212	A	Aggregate, may include official, semi-official, estimated or calculated data
TCL	Crops and livestock products	9	Argentina	5910	Export Quantity	1941	Cereal preparations	2018	2018	tonnes	537725	A	Aggregate, may include official, semi-official, estimated or calculated data
TCL	Crops and livestock products	9	Argentina	5910	Export Quantity	1941	Cereal preparations	2019	2019	tonnes	676482	A	Aggregate, may include official, semi-official, estimated or calculated data
TCL	Crops and livestock products	1	Armenia	5910	Export Quantity	1941	Cereal preparations	1992	1992	tonnes		A	Aggregate, may include official, semi-official, estimated or calculated data
TCL	Crops and livestock products	1	Armenia	5910	Export Quantity	1941	Cereal preparations	1993	1993	tonnes		A	Aggregate, may include official, semi-official, estimated or calculated data
TCL	Crops and livestock products	1	Armenia	5910	Export Quantity	1941	Cereal preparations	1994	1994	tonnes		A	Aggregate, may include official, semi-official, estimated or calculated data
TCL	Crops and livestock products	1	Armenia	5910	Export Quantity	1941	Cereal preparations	1995	1995	tonnes	138	A	Aggregate, may include official, semi-official, estimated or calculated data
TCL	Crops and livestock products	1	Armenia	5910	Export Quantity	1941	Cereal preparations	1996	1996	tonnes	26	A	Aggregate, may include official, semi-official, estimated or calculated data
TCL	Crops and livestock products	1	Armenia	5910	Export Quantity	1941	Cereal preparations	1997	1997	tonnes	10	A	Aggregate, may include official, semi-official, estimated or calculated data
TCL	Crops and livestock products	1	Armenia	5910	Export Quantity	1941	Cereal preparations	1998	1998	tonnes	8	A	Aggregate, may include official, semi-official, estimated or calculated data
TCL	Crops and livestock products	1	Armenia	5910	Export Quantity	1941	Cereal preparations	1999	1999	tonnes	21	A	Aggregate, may include official, semi-official, estimated or calculated data
TCL	Crops and livestock products	1	Armenia	5910	Export Quantity	1941	Cereal preparations	2000	2000	tonnes	10	A	Aggregate, may include official, semi-official, estimated or calculated data
TCL	Crops and livestock products	1	Armenia	5910	Export Quantity	1941	Cereal preparations	2001	2001	tonnes	6	A	Aggregate, may include official, semi-official, estimated or calculated data
TCL	Crops and livestock products	1	Armenia	5910	Export Quantity	1941	Cereal preparations	2002	2002	tonnes	40	A	Aggregate, may include official, semi-official, estimated or calculated data
TCL	Crops and livestock products	1	Armenia	5910	Export Quantity	1941	Cereal preparations	2003	2003	tonnes	99	A	Aggregate, may include official, semi-official, estimated or calculated data
TCL	Crops and livestock products	1	Armenia	5910	Export Quantity	1941	Cereal preparations	2004	2004	tonnes	102	A	Aggregate, may include official, semi-official, estimated or calculated data
TCL	Crops and livestock products	1	Armenia	5910	Export Quantity	1941	Cereal preparations	2005	2005	tonnes	138	A	Aggregate, may include official, semi-official, estimated or calculated data
TCL	Crops and livestock products	1	Armenia	5910	Export Quantity	1941	Cereal preparations	2006	2006	tonnes	167	A	Aggregate, may include official, semi-official, estimated or calculated data
TCL	Crops and livestock products	1	Armenia	5910	Export Quantity	1941	Cereal preparations	2007	2007	tonnes	306	A	Aggregate, may include official, semi-official, estimated or calculated data
TCL	Crops and livestock products	1	Armenia	5910	Export Quantity	1941	Cereal preparations	2008	2008	tonnes	243	A	Aggregate, may include official, semi-official, estimated or calculated data
TCL	Crops and livestock products	1	Armenia	5910	Export Quantity	1941	Cereal preparations	2009	2009	tonnes	307	A	Aggregate, may include official, semi-official, estimated or calculated data
TCL	Crops and livestock products	1	Armenia	5910	Export Quantity	1941	Cereal preparations	2010	2010	tonnes	318	A	Aggregate, may include official, semi-official, estimated or calculated data
TCL	Crops and livestock products	1	Armenia	5910	Export Quantity	1941	Cereal preparations	2011	2011	tonnes	273	A	Aggregate, may include official, semi-official, estimated or calculated data
TCL	Crops and livestock products	1	Armenia	5910	Export Quantity	1941	Cereal preparations	2012	2012	tonnes	588	A	Aggregate, may include official, semi-official, estimated or calculated data
TCL	Crops and livestock products	1	Armenia	5910	Export Quantity	1941	Cereal preparations	2013	2013	tonnes	847	A	Aggregate, may include official, semi-official, estimated or calculated data
TCL	Crops and livestock products	1	Armenia	5910	Export Quantity	1941	Cereal preparations	2014	2014	tonnes	1354	A	Aggregate, may include official, semi-official, estimated or calculated data
TCL	Crops and livestock products	1	Armenia	5910	Export Quantity	1941	Cereal preparations	2015	2015	tonnes	920	A	Aggregate, may include official, semi-official, estimated or calculated data
TCL	Crops and livestock products	1	Armenia	5910	Export Quantity	1941	Cereal preparations	2016	2016	tonnes	683	A	Aggregate, may include official, semi-official, estimated or calculated data
TCL	Crops and livestock products	1	Armenia	5910	Export Quantity	1941	Cereal preparations	2017	2017	tonnes	708	A	Aggregate, may include official, semi-official, estimated or calculated data
TCL	Crops and livestock products	1	Armenia	5910	Export Quantity	1941	Cereal preparations	2018	2018	tonnes	796	A	Aggregate, may include official, semi-official, estimated or calculated data
TCL	Crops and livestock products	1	Armenia	5910	Export Quantity	1941	Cereal preparations	2019	2019	tonnes	651	A	Aggregate, may include official, semi-official, estimated or calculated data
TCL	Crops and livestock products	10	Australia	5910	Export Quantity	1941	Cereal preparations	1961	1961	tonnes	79992	A	Aggregate, may include official, semi-official, estimated or calculated data
TCL	Crops and livestock products	10	Australia	5910	Export Quantity	1941	Cereal preparations	1962	1962	tonnes	88690	A	Aggregate, may include official, semi-official, estimated or calculated data
TCL	Crops and livestock products	10	Australia	5910	Export Quantity	1941	Cereal preparations	1963	1963	tonnes	91481	A	Aggregate, may include official, semi-official, estimated or calculated data
TCL	Crops and livestock products	10	Australia	5910	Export Quantity	1941	Cereal preparations	1964	1964	tonnes	119529	A	Aggregate, may include official, semi-official, estimated or calculated data
TCL	Crops and livestock products	10	Australia	5910	Export Quantity	1941	Cereal preparations	1965	1965	tonnes	123014	A	Aggregate, may include official, semi-official, estimated or calculated data
TCL	Crops and livestock products	10	Australia	5910	Export Quantity	1941	Cereal preparations	1966	1966	tonnes	121921	A	Aggregate, may include official, semi-official, estimated or calculated data
TCL	Crops and livestock products	10	Australia	5910	Export Quantity	1941	Cereal preparations	1967	1967	tonnes	119866	A	Aggregate, may include official, semi-official, estimated or calculated data
TCL	Crops and livestock products	10	Australia	5910	Export Quantity	1941	Cereal preparations	1968	1968	tonnes	109556	A	Aggregate, may include official, semi-official, estimated or calculated data
TCL	Crops and livestock products	10	Australia	5910	Export Quantity	1941	Cereal preparations	1969	1969	tonnes	98664	A	Aggregate, may include official, semi-official, estimated or calculated data
TCL	Crops and livestock products	10	Australia	5910	Export Quantity	1941	Cereal preparations	1970	1970	tonnes	126146	A	Aggregate, may include official, semi-official, estimated or calculated data
TCL	Crops and livestock products	10	Australia	5910	Export Quantity	1941	Cereal preparations	1971	1971	tonnes	190532	A	Aggregate, may include official, semi-official, estimated or calculated data
TCL	Crops and livestock products	10	Australia	5910	Export Quantity	1941	Cereal preparations	1972	1972	tonnes	209019	A	Aggregate, may include official, semi-official, estimated or calculated data
TCL	Crops and livestock products	10	Australia	5910	Export Quantity	1941	Cereal preparations	1973	1973	tonnes	189749	A	Aggregate, may include official, semi-official, estimated or calculated data
TCL	Crops and livestock products	10	Australia	5910	Export Quantity	1941	Cereal preparations	1974	1974	tonnes	192704	A	Aggregate, may include official, semi-official, estimated or calculated data
TCL	Crops and livestock products	10	Australia	5910	Export Quantity	1941	Cereal preparations	1975	1975	tonnes	256313	A	Aggregate, may include official, semi-official, estimated or calculated data
TCL	Crops and livestock products	10	Australia	5910	Export Quantity	1941	Cereal preparations	1976	1976	tonnes	206574	A	Aggregate, may include official, semi-official, estimated or calculated data
TCL	Crops and livestock products	10	Australia	5910	Export Quantity	1941	Cereal preparations	1977	1977	tonnes	215800	A	Aggregate, may include official, semi-official, estimated or calculated data
TCL	Crops and livestock products	10	Australia	5910	Export Quantity	1941	Cereal preparations	1978	1978	tonnes	238783	A	Aggregate, may include official, semi-official, estimated or calculated data
TCL	Crops and livestock products	10	Australia	5910	Export Quantity	1941	Cereal preparations	1979	1979	tonnes	273797	A	Aggregate, may include official, semi-official, estimated or calculated data
TCL	Crops and livestock products	10	Australia	5910	Export Quantity	1941	Cereal preparations	1980	1980	tonnes	416368	A	Aggregate, may include official, semi-official, estimated or calculated data
TCL	Crops and livestock products	10	Australia	5910	Export Quantity	1941	Cereal preparations	1981	1981	tonnes	432804	A	Aggregate, may include official, semi-official, estimated or calculated data
TCL	Crops and livestock products	10	Australia	5910	Export Quantity	1941	Cereal preparations	1982	1982	tonnes	399528	A	Aggregate, may include official, semi-official, estimated or calculated data
TCL	Crops and livestock products	10	Australia	5910	Export Quantity	1941	Cereal preparations	1983	1983	tonnes	379662	A	Aggregate, may include official, semi-official, estimated or calculated data
TCL	Crops and livestock products	10	Australia	5910	Export Quantity	1941	Cereal preparations	1984	1984	tonnes	307356	A	Aggregate, may include official, semi-official, estimated or calculated data
TCL	Crops and livestock products	10	Australia	5910	Export Quantity	1941	Cereal preparations	1985	1985	tonnes	252702	A	Aggregate, may include official, semi-official, estimated or calculated data
TCL	Crops and livestock products	10	Australia	5910	Export Quantity	1941	Cereal preparations	1986	1986	tonnes	292311	A	Aggregate, may include official, semi-official, estimated or calculated data
TCL	Crops and livestock products	10	Australia	5910	Export Quantity	1941	Cereal preparations	1987	1987	tonnes	400631	A	Aggregate, may include official, semi-official, estimated or calculated data
TCL	Crops and livestock products	10	Australia	5910	Export Quantity	1941	Cereal preparations	1988	1988	tonnes	405882	A	Aggregate, may include official, semi-official, estimated or calculated data
TCL	Crops and livestock products	10	Australia	5910	Export Quantity	1941	Cereal preparations	1989	1989	tonnes	438583	A	Aggregate, may include official, semi-official, estimated or calculated data
TCL	Crops and livestock products	10	Australia	5910	Export Quantity	1941	Cereal preparations	1990	1990	tonnes	475726	A	Aggregate, may include official, semi-official, estimated or calculated data
TCL	Crops and livestock products	10	Australia	5910	Export Quantity	1941	Cereal preparations	1991	1991	tonnes	426358	A	Aggregate, may include official, semi-official, estimated or calculated data
TCL	Crops and livestock products	10	Australia	5910	Export Quantity	1941	Cereal preparations	1992	1992	tonnes	421774	A	Aggregate, may include official, semi-official, estimated or calculated data
TCL	Crops and livestock products	10	Australia	5910	Export Quantity	1941	Cereal preparations	1993	1993	tonnes	383939	A	Aggregate, may include official, semi-official, estimated or calculated data
TCL	Crops and livestock products	10	Australia	5910	Export Quantity	1941	Cereal preparations	1994	1994	tonnes	406575	A	Aggregate, may include official, semi-official, estimated or calculated data
TCL	Crops and livestock products	10	Australia	5910	Export Quantity	1941	Cereal preparations	1995	1995	tonnes	435691	A	Aggregate, may include official, semi-official, estimated or calculated data
TCL	Crops and livestock products	10	Australia	5910	Export Quantity	1941	Cereal preparations	1996	1996	tonnes	494350	A	Aggregate, may include official, semi-official, estimated or calculated data
TCL	Crops and livestock products	10	Australia	5910	Export Quantity	1941	Cereal preparations	1997	1997	tonnes	530986	A	Aggregate, may include official, semi-official, estimated or calculated data
TCL	Crops and livestock products	10	Australia	5910	Export Quantity	1941	Cereal preparations	1998	1998	tonnes	541890	A	Aggregate, may include official, semi-official, estimated or calculated data
TCL	Crops and livestock products	10	Australia	5910	Export Quantity	1941	Cereal preparations	1999	1999	tonnes	564180	A	Aggregate, may include official, semi-official, estimated or calculated data
TCL	Crops and livestock products	10	Australia	5910	Export Quantity	1941	Cereal preparations	2000	2000	tonnes	600787	A	Aggregate, may include official, semi-official, estimated or calculated data
TCL	Crops and livestock products	10	Australia	5910	Export Quantity	1941	Cereal preparations	2001	2001	tonnes	626493	A	Aggregate, may include official, semi-official, estimated or calculated data
TCL	Crops and livestock products	10	Australia	5910	Export Quantity	1941	Cereal preparations	2002	2002	tonnes	649828	A	Aggregate, may include official, semi-official, estimated or calculated data
TCL	Crops and livestock products	10	Australia	5910	Export Quantity	1941	Cereal preparations	2003	2003	tonnes	643921	A	Aggregate, may include official, semi-official, estimated or calculated data
TCL	Crops and livestock products	10	Australia	5910	Export Quantity	1941	Cereal preparations	2004	2004	tonnes	671442	A	Aggregate, may include official, semi-official, estimated or calculated data
TCL	Crops and livestock products	10	Australia	5910	Export Quantity	1941	Cereal preparations	2005	2005	tonnes	644856	A	Aggregate, may include official, semi-official, estimated or calculated data
TCL	Crops and livestock products	10	Australia	5910	Export Quantity	1941	Cereal preparations	2006	2006	tonnes	757022	A	Aggregate, may include official, semi-official, estimated or calculated data
TCL	Crops and livestock products	10	Australia	5910	Export Quantity	1941	Cereal preparations	2007	2007	tonnes	761400	A	Aggregate, may include official, semi-official, estimated or calculated data
TCL	Crops and livestock products	10	Australia	5910	Export Quantity	1941	Cereal preparations	2008	2008	tonnes	766523	A	Aggregate, may include official, semi-official, estimated or calculated data
TCL	Crops and livestock products	10	Australia	5910	Export Quantity	1941	Cereal preparations	2009	2009	tonnes	783439	A	Aggregate, may include official, semi-official, estimated or calculated data
TCL	Crops and livestock products	10	Australia	5910	Export Quantity	1941	Cereal preparations	2010	2010	tonnes	850349	A	Aggregate, may include official, semi-official, estimated or calculated data
TCL	Crops and livestock products	10	Australia	5910	Export Quantity	1941	Cereal preparations	2011	2011	tonnes	804979	A	Aggregate, may include official, semi-official, estimated or calculated data
TCL	Crops and livestock products	10	Australia	5910	Export Quantity	1941	Cereal preparations	2012	2012	tonnes	927735	A	Aggregate, may include official, semi-official, estimated or calculated data
TCL	Crops and livestock products	10	Australia	5910	Export Quantity	1941	Cereal preparations	2013	2013	tonnes	987235	A	Aggregate, may include official, semi-official, estimated or calculated data
TCL	Crops and livestock products	10	Australia	5910	Export Quantity	1941	Cereal preparations	2014	2014	tonnes	948039	A	Aggregate, may include official, semi-official, estimated or calculated data
TCL	Crops and livestock products	10	Australia	5910	Export Quantity	1941	Cereal preparations	2015	2015	tonnes	868830	A	Aggregate, may include official, semi-official, estimated or calculated data
TCL	Crops and livestock products	10	Australia	5910	Export Quantity	1941	Cereal preparations	2016	2016	tonnes	809308	A	Aggregate, may include official, semi-official, estimated or calculated data
TCL	Crops and livestock products	10	Australia	5910	Export Quantity	1941	Cereal preparations	2017	2017	tonnes	906634	A	Aggregate, may include official, semi-official, estimated or calculated data
TCL	Crops and livestock products	10	Australia	5910	Export Quantity	1941	Cereal preparations	2018	2018	tonnes	992138	A	Aggregate, may include official, semi-official, estimated or calculated data
TCL	Crops and livestock products	10	Australia	5910	Export Quantity	1941	Cereal preparations	2019	2019	tonnes	1057688	A	Aggregate, may include official, semi-official, estimated or calculated data
TCL	Crops and livestock products	11	Austria	5910	Export Quantity	1941	Cereal preparations	1961	1961	tonnes	6537	A	Aggregate, may include official, semi-official, estimated or calculated data
TCL	Crops and livestock products	11	Austria	5910	Export Quantity	1941	Cereal preparations	1962	1962	tonnes	7085	A	Aggregate, may include official, semi-official, estimated or calculated data
TCL	Crops and livestock products	11	Austria	5910	Export Quantity	1941	Cereal preparations	1963	1963	tonnes	5150	A	Aggregate, may include official, semi-official, estimated or calculated data
TCL	Crops and livestock products	11	Austria	5910	Export Quantity	1941	Cereal preparations	1964	1964	tonnes	10455	A	Aggregate, may include official, semi-official, estimated or calculated data
TCL	Crops and livestock products	11	Austria	5910	Export Quantity	1941	Cereal preparations	1965	1965	tonnes	8337	A	Aggregate, may include official, semi-official, estimated or calculated data
TCL	Crops and livestock products	11	Austria	5910	Export Quantity	1941	Cereal preparations	1966	1966	tonnes	11009	A	Aggregate, may include official, semi-official, estimated or calculated data
TCL	Crops and livestock products	11	Austria	5910	Export Quantity	1941	Cereal preparations	1967	1967	tonnes	9064	A	Aggregate, may include official, semi-official, estimated or calculated data
TCL	Crops and livestock products	11	Austria	5910	Export Quantity	1941	Cereal preparations	1968	1968	tonnes	13319	A	Aggregate, may include official, semi-official, estimated or calculated data
TCL	Crops and livestock products	11	Austria	5910	Export Quantity	1941	Cereal preparations	1969	1969	tonnes	11981	A	Aggregate, may include official, semi-official, estimated or calculated data
TCL	Crops and livestock products	11	Austria	5910	Export Quantity	1941	Cereal preparations	1970	1970	tonnes	25466	A	Aggregate, may include official, semi-official, estimated or calculated data
TCL	Crops and livestock products	11	Austria	5910	Export Quantity	1941	Cereal preparations	1971	1971	tonnes	17558	A	Aggregate, may include official, semi-official, estimated or calculated data
TCL	Crops and livestock products	11	Austria	5910	Export Quantity	1941	Cereal preparations	1972	1972	tonnes	15580	A	Aggregate, may include official, semi-official, estimated or calculated data
TCL	Crops and livestock products	11	Austria	5910	Export Quantity	1941	Cereal preparations	1973	1973	tonnes	16199	A	Aggregate, may include official, semi-official, estimated or calculated data
TCL	Crops and livestock products	11	Austria	5910	Export Quantity	1941	Cereal preparations	1974	1974	tonnes	16341	A	Aggregate, may include official, semi-official, estimated or calculated data
TCL	Crops and livestock products	11	Austria	5910	Export Quantity	1941	Cereal preparations	1975	1975	tonnes	14629	A	Aggregate, may include official, semi-official, estimated or calculated data
TCL	Crops and livestock products	11	Austria	5910	Export Quantity	1941	Cereal preparations	1976	1976	tonnes	12363	A	Aggregate, may include official, semi-official, estimated or calculated data
TCL	Crops and livestock products	11	Austria	5910	Export Quantity	1941	Cereal preparations	1977	1977	tonnes	17463	A	Aggregate, may include official, semi-official, estimated or calculated data
TCL	Crops and livestock products	11	Austria	5910	Export Quantity	1941	Cereal preparations	1978	1978	tonnes	15339	A	Aggregate, may include official, semi-official, estimated or calculated data
TCL	Crops and livestock products	11	Austria	5910	Export Quantity	1941	Cereal preparations	1979	1979	tonnes	17928	A	Aggregate, may include official, semi-official, estimated or calculated data
TCL	Crops and livestock products	11	Austria	5910	Export Quantity	1941	Cereal preparations	1980	1980	tonnes	17195	A	Aggregate, may include official, semi-official, estimated or calculated data
TCL	Crops and livestock products	11	Austria	5910	Export Quantity	1941	Cereal preparations	1981	1981	tonnes	20815	A	Aggregate, may include official, semi-official, estimated or calculated data
TCL	Crops and livestock products	11	Austria	5910	Export Quantity	1941	Cereal preparations	1982	1982	tonnes	21488	A	Aggregate, may include official, semi-official, estimated or calculated data
TCL	Crops and livestock products	11	Austria	5910	Export Quantity	1941	Cereal preparations	1983	1983	tonnes	24021	A	Aggregate, may include official, semi-official, estimated or calculated data
TCL	Crops and livestock products	11	Austria	5910	Export Quantity	1941	Cereal preparations	1984	1984	tonnes	28369	A	Aggregate, may include official, semi-official, estimated or calculated data
TCL	Crops and livestock products	11	Austria	5910	Export Quantity	1941	Cereal preparations	1985	1985	tonnes	25858	A	Aggregate, may include official, semi-official, estimated or calculated data
TCL	Crops and livestock products	11	Austria	5910	Export Quantity	1941	Cereal preparations	1986	1986	tonnes	36206	A	Aggregate, may include official, semi-official, estimated or calculated data
TCL	Crops and livestock products	11	Austria	5910	Export Quantity	1941	Cereal preparations	1987	1987	tonnes	34252	A	Aggregate, may include official, semi-official, estimated or calculated data
TCL	Crops and livestock products	11	Austria	5910	Export Quantity	1941	Cereal preparations	1988	1988	tonnes	39594	A	Aggregate, may include official, semi-official, estimated or calculated data
TCL	Crops and livestock products	11	Austria	5910	Export Quantity	1941	Cereal preparations	1989	1989	tonnes	44308	A	Aggregate, may include official, semi-official, estimated or calculated data
TCL	Crops and livestock products	11	Austria	5910	Export Quantity	1941	Cereal preparations	1990	1990	tonnes	62030	A	Aggregate, may include official, semi-official, estimated or calculated data
TCL	Crops and livestock products	11	Austria	5910	Export Quantity	1941	Cereal preparations	1991	1991	tonnes	59782	A	Aggregate, may include official, semi-official, estimated or calculated data
TCL	Crops and livestock products	11	Austria	5910	Export Quantity	1941	Cereal preparations	1992	1992	tonnes	101049	A	Aggregate, may include official, semi-official, estimated or calculated data
TCL	Crops and livestock products	11	Austria	5910	Export Quantity	1941	Cereal preparations	1993	1993	tonnes	69466	A	Aggregate, may include official, semi-official, estimated or calculated data
TCL	Crops and livestock products	11	Austria	5910	Export Quantity	1941	Cereal preparations	1994	1994	tonnes	62258	A	Aggregate, may include official, semi-official, estimated or calculated data
TCL	Crops and livestock products	11	Austria	5910	Export Quantity	1941	Cereal preparations	1995	1995	tonnes	80258	A	Aggregate, may include official, semi-official, estimated or calculated data
TCL	Crops and livestock products	11	Austria	5910	Export Quantity	1941	Cereal preparations	1996	1996	tonnes	98796	A	Aggregate, may include official, semi-official, estimated or calculated data
TCL	Crops and livestock products	11	Austria	5910	Export Quantity	1941	Cereal preparations	1997	1997	tonnes	84549	A	Aggregate, may include official, semi-official, estimated or calculated data
TCL	Crops and livestock products	11	Austria	5910	Export Quantity	1941	Cereal preparations	1998	1998	tonnes	99663	A	Aggregate, may include official, semi-official, estimated or calculated data
TCL	Crops and livestock products	11	Austria	5910	Export Quantity	1941	Cereal preparations	1999	1999	tonnes	140924	A	Aggregate, may include official, semi-official, estimated or calculated data
TCL	Crops and livestock products	11	Austria	5910	Export Quantity	1941	Cereal preparations	2000	2000	tonnes	145095	A	Aggregate, may include official, semi-official, estimated or calculated data
TCL	Crops and livestock products	11	Austria	5910	Export Quantity	1941	Cereal preparations	2001	2001	tonnes	164727	A	Aggregate, may include official, semi-official, estimated or calculated data
TCL	Crops and livestock products	11	Austria	5910	Export Quantity	1941	Cereal preparations	2002	2002	tonnes	201490	A	Aggregate, may include official, semi-official, estimated or calculated data
TCL	Crops and livestock products	11	Austria	5910	Export Quantity	1941	Cereal preparations	2003	2003	tonnes	215730	A	Aggregate, may include official, semi-official, estimated or calculated data
TCL	Crops and livestock products	11	Austria	5910	Export Quantity	1941	Cereal preparations	2004	2004	tonnes	244379	A	Aggregate, may include official, semi-official, estimated or calculated data
TCL	Crops and livestock products	11	Austria	5910	Export Quantity	1941	Cereal preparations	2005	2005	tonnes	255843	A	Aggregate, may include official, semi-official, estimated or calculated data
TCL	Crops and livestock products	11	Austria	5910	Export Quantity	1941	Cereal preparations	2006	2006	tonnes	320621	A	Aggregate, may include official, semi-official, estimated or calculated data
TCL	Crops and livestock products	11	Austria	5910	Export Quantity	1941	Cereal preparations	2007	2007	tonnes	337880	A	Aggregate, may include official, semi-official, estimated or calculated data
TCL	Crops and livestock products	11	Austria	5910	Export Quantity	1941	Cereal preparations	2008	2008	tonnes	344032	A	Aggregate, may include official, semi-official, estimated or calculated data
TCL	Crops and livestock products	11	Austria	5910	Export Quantity	1941	Cereal preparations	2009	2009	tonnes	361891	A	Aggregate, may include official, semi-official, estimated or calculated data
TCL	Crops and livestock products	11	Austria	5910	Export Quantity	1941	Cereal preparations	2010	2010	tonnes	389313	A	Aggregate, may include official, semi-official, estimated or calculated data
TCL	Crops and livestock products	11	Austria	5910	Export Quantity	1941	Cereal preparations	2011	2011	tonnes	408239	A	Aggregate, may include official, semi-official, estimated or calculated data
TCL	Crops and livestock products	11	Austria	5910	Export Quantity	1941	Cereal preparations	2012	2012	tonnes	446563	A	Aggregate, may include official, semi-official, estimated or calculated data
TCL	Crops and livestock products	11	Austria	5910	Export Quantity	1941	Cereal preparations	2013	2013	tonnes	467184	A	Aggregate, may include official, semi-official, estimated or calculated data
TCL	Crops and livestock products	11	Austria	5910	Export Quantity	1941	Cereal preparations	2014	2014	tonnes	493201	A	Aggregate, may include official, semi-official, estimated or calculated data
TCL	Crops and livestock products	11	Austria	5910	Export Quantity	1941	Cereal preparations	2015	2015	tonnes	507193	A	Aggregate, may include official, semi-official, estimated or calculated data
TCL	Crops and livestock products	11	Austria	5910	Export Quantity	1941	Cereal preparations	2016	2016	tonnes	534758	A	Aggregate, may include official, semi-official, estimated or calculated data
TCL	Crops and livestock products	11	Austria	5910	Export Quantity	1941	Cereal preparations	2017	2017	tonnes	558520	A	Aggregate, may include official, semi-official, estimated or calculated data
TCL	Crops and livestock products	11	Austria	5910	Export Quantity	1941	Cereal preparations	2018	2018	tonnes	561868	A	Aggregate, may include official, semi-official, estimated or calculated data
TCL	Crops and livestock products	11	Austria	5910	Export Quantity	1941	Cereal preparations	2019	2019	tonnes	572579	A	Aggregate, may include official, semi-official, estimated or calculated data
TCL	Crops and livestock products	52	Azerbaijan	5910	Export Quantity	1941	Cereal preparations	1992	1992	tonnes		A	Aggregate, may include official, semi-official, estimated or calculated data
TCL	Crops and livestock products	52	Azerbaijan	5910	Export Quantity	1941	Cereal preparations	1993	1993	tonnes		A	Aggregate, may include official, semi-official, estimated or calculated data
TCL	Crops and livestock products	52	Azerbaijan	5910	Export Quantity	1941	Cereal preparations	1994	1994	tonnes	132	A	Aggregate, may include official, semi-official, estimated or calculated data
TCL	Crops and livestock products	52	Azerbaijan	5910	Export Quantity	1941	Cereal preparations	1995	1995	tonnes	481	A	Aggregate, may include official, semi-official, estimated or calculated data
TCL	Crops and livestock products	52	Azerbaijan	5910	Export Quantity	1941	Cereal preparations	1996	1996	tonnes	851	A	Aggregate, may include official, semi-official, estimated or calculated data
TCL	Crops and livestock products	52	Azerbaijan	5910	Export Quantity	1941	Cereal preparations	1997	1997	tonnes	450	A	Aggregate, may include official, semi-official, estimated or calculated data
TCL	Crops and livestock products	52	Azerbaijan	5910	Export Quantity	1941	Cereal preparations	1998	1998	tonnes	650	A	Aggregate, may include official, semi-official, estimated or calculated data
TCL	Crops and livestock products	52	Azerbaijan	5910	Export Quantity	1941	Cereal preparations	1999	1999	tonnes	12	A	Aggregate, may include official, semi-official, estimated or calculated data
TCL	Crops and livestock products	52	Azerbaijan	5910	Export Quantity	1941	Cereal preparations	2000	2000	tonnes	0	A	Aggregate, may include official, semi-official, estimated or calculated data
TCL	Crops and livestock products	52	Azerbaijan	5910	Export Quantity	1941	Cereal preparations	2001	2001	tonnes	18	A	Aggregate, may include official, semi-official, estimated or calculated data
TCL	Crops and livestock products	52	Azerbaijan	5910	Export Quantity	1941	Cereal preparations	2002	2002	tonnes	42	A	Aggregate, may include official, semi-official, estimated or calculated data
TCL	Crops and livestock products	52	Azerbaijan	5910	Export Quantity	1941	Cereal preparations	2003	2003	tonnes	20	A	Aggregate, may include official, semi-official, estimated or calculated data
TCL	Crops and livestock products	52	Azerbaijan	5910	Export Quantity	1941	Cereal preparations	2004	2004	tonnes	30	A	Aggregate, may include official, semi-official, estimated or calculated data
TCL	Crops and livestock products	52	Azerbaijan	5910	Export Quantity	1941	Cereal preparations	2005	2005	tonnes	114	A	Aggregate, may include official, semi-official, estimated or calculated data
TCL	Crops and livestock products	52	Azerbaijan	5910	Export Quantity	1941	Cereal preparations	2006	2006	tonnes	1194	A	Aggregate, may include official, semi-official, estimated or calculated data
TCL	Crops and livestock products	52	Azerbaijan	5910	Export Quantity	1941	Cereal preparations	2007	2007	tonnes	2270	A	Aggregate, may include official, semi-official, estimated or calculated data
TCL	Crops and livestock products	52	Azerbaijan	5910	Export Quantity	1941	Cereal preparations	2008	2008	tonnes	3809	A	Aggregate, may include official, semi-official, estimated or calculated data
TCL	Crops and livestock products	52	Azerbaijan	5910	Export Quantity	1941	Cereal preparations	2009	2009	tonnes	4976	A	Aggregate, may include official, semi-official, estimated or calculated data
TCL	Crops and livestock products	52	Azerbaijan	5910	Export Quantity	1941	Cereal preparations	2010	2010	tonnes	5292	A	Aggregate, may include official, semi-official, estimated or calculated data
TCL	Crops and livestock products	52	Azerbaijan	5910	Export Quantity	1941	Cereal preparations	2011	2011	tonnes	4192	A	Aggregate, may include official, semi-official, estimated or calculated data
TCL	Crops and livestock products	52	Azerbaijan	5910	Export Quantity	1941	Cereal preparations	2012	2012	tonnes	4631	A	Aggregate, may include official, semi-official, estimated or calculated data
TCL	Crops and livestock products	52	Azerbaijan	5910	Export Quantity	1941	Cereal preparations	2013	2013	tonnes	3436	A	Aggregate, may include official, semi-official, estimated or calculated data
TCL	Crops and livestock products	52	Azerbaijan	5910	Export Quantity	1941	Cereal preparations	2014	2014	tonnes	2346	A	Aggregate, may include official, semi-official, estimated or calculated data
TCL	Crops and livestock products	52	Azerbaijan	5910	Export Quantity	1941	Cereal preparations	2015	2015	tonnes	372	A	Aggregate, may include official, semi-official, estimated or calculated data
TCL	Crops and livestock products	52	Azerbaijan	5910	Export Quantity	1941	Cereal preparations	2016	2016	tonnes	265	A	Aggregate, may include official, semi-official, estimated or calculated data
TCL	Crops and livestock products	52	Azerbaijan	5910	Export Quantity	1941	Cereal preparations	2017	2017	tonnes	461	A	Aggregate, may include official, semi-official, estimated or calculated data
TCL	Crops and livestock products	52	Azerbaijan	5910	Export Quantity	1941	Cereal preparations	2018	2018	tonnes	1594	A	Aggregate, may include official, semi-official, estimated or calculated data
TCL	Crops and livestock products	52	Azerbaijan	5910	Export Quantity	1941	Cereal preparations	2019	2019	tonnes	1421	A	Aggregate, may include official, semi-official, estimated or calculated data
TCL	Crops and livestock products	12	Bahamas	5910	Export Quantity	1941	Cereal preparations	1961	1961	tonnes	0	A	Aggregate, may include official, semi-official, estimated or calculated data
TCL	Crops and livestock products	12	Bahamas	5910	Export Quantity	1941	Cereal preparations	1962	1962	tonnes	0	A	Aggregate, may include official, semi-official, estimated or calculated data
TCL	Crops and livestock products	12	Bahamas	5910	Export Quantity	1941	Cereal preparations	1963	1963	tonnes	0	A	Aggregate, may include official, semi-official, estimated or calculated data
TCL	Crops and livestock products	12	Bahamas	5910	Export Quantity	1941	Cereal preparations	1964	1964	tonnes	0	A	Aggregate, may include official, semi-official, estimated or calculated data
TCL	Crops and livestock products	12	Bahamas	5910	Export Quantity	1941	Cereal preparations	1965	1965	tonnes	0	A	Aggregate, may include official, semi-official, estimated or calculated data
TCL	Crops and livestock products	12	Bahamas	5910	Export Quantity	1941	Cereal preparations	1966	1966	tonnes	0	A	Aggregate, may include official, semi-official, estimated or calculated data
TCL	Crops and livestock products	12	Bahamas	5910	Export Quantity	1941	Cereal preparations	1967	1967	tonnes	0	A	Aggregate, may include official, semi-official, estimated or calculated data
TCL	Crops and livestock products	12	Bahamas	5910	Export Quantity	1941	Cereal preparations	1968	1968	tonnes	0	A	Aggregate, may include official, semi-official, estimated or calculated data
TCL	Crops and livestock products	12	Bahamas	5910	Export Quantity	1941	Cereal preparations	1969	1969	tonnes	0	A	Aggregate, may include official, semi-official, estimated or calculated data
TCL	Crops and livestock products	12	Bahamas	5910	Export Quantity	1941	Cereal preparations	1970	1970	tonnes	0	A	Aggregate, may include official, semi-official, estimated or calculated data
TCL	Crops and livestock products	12	Bahamas	5910	Export Quantity	1941	Cereal preparations	1971	1971	tonnes	0	A	Aggregate, may include official, semi-official, estimated or calculated data
TCL	Crops and livestock products	12	Bahamas	5910	Export Quantity	1941	Cereal preparations	1972	1972	tonnes	0	A	Aggregate, may include official, semi-official, estimated or calculated data
TCL	Crops and livestock products	12	Bahamas	5910	Export Quantity	1941	Cereal preparations	1973	1973	tonnes	0	A	Aggregate, may include official, semi-official, estimated or calculated data
TCL	Crops and livestock products	12	Bahamas	5910	Export Quantity	1941	Cereal preparations	1974	1974	tonnes	0	A	Aggregate, may include official, semi-official, estimated or calculated data
TCL	Crops and livestock products	12	Bahamas	5910	Export Quantity	1941	Cereal preparations	1975	1975	tonnes	0	A	Aggregate, may include official, semi-official, estimated or calculated data
TCL	Crops and livestock products	12	Bahamas	5910	Export Quantity	1941	Cereal preparations	1976	1976	tonnes	0	A	Aggregate, may include official, semi-official, estimated or calculated data
TCL	Crops and livestock products	12	Bahamas	5910	Export Quantity	1941	Cereal preparations	1977	1977	tonnes	0	A	Aggregate, may include official, semi-official, estimated or calculated data
TCL	Crops and livestock products	12	Bahamas	5910	Export Quantity	1941	Cereal preparations	1978	1978	tonnes	0	A	Aggregate, may include official, semi-official, estimated or calculated data
TCL	Crops and livestock products	12	Bahamas	5910	Export Quantity	1941	Cereal preparations	1979	1979	tonnes	0	A	Aggregate, may include official, semi-official, estimated or calculated data
TCL	Crops and livestock products	12	Bahamas	5910	Export Quantity	1941	Cereal preparations	1980	1980	tonnes	0	A	Aggregate, may include official, semi-official, estimated or calculated data
TCL	Crops and livestock products	12	Bahamas	5910	Export Quantity	1941	Cereal preparations	1981	1981	tonnes	0	A	Aggregate, may include official, semi-official, estimated or calculated data
TCL	Crops and livestock products	12	Bahamas	5910	Export Quantity	1941	Cereal preparations	1982	1982	tonnes	0	A	Aggregate, may include official, semi-official, estimated or calculated data
TCL	Crops and livestock products	12	Bahamas	5910	Export Quantity	1941	Cereal preparations	1983	1983	tonnes	0	A	Aggregate, may include official, semi-official, estimated or calculated data
TCL	Crops and livestock products	12	Bahamas	5910	Export Quantity	1941	Cereal preparations	1984	1984	tonnes	0	A	Aggregate, may include official, semi-official, estimated or calculated data
TCL	Crops and livestock products	12	Bahamas	5910	Export Quantity	1941	Cereal preparations	1985	1985	tonnes	3	A	Aggregate, may include official, semi-official, estimated or calculated data
TCL	Crops and livestock products	12	Bahamas	5910	Export Quantity	1941	Cereal preparations	1986	1986	tonnes	0	A	Aggregate, may include official, semi-official, estimated or calculated data
TCL	Crops and livestock products	12	Bahamas	5910	Export Quantity	1941	Cereal preparations	1987	1987	tonnes	0	A	Aggregate, may include official, semi-official, estimated or calculated data
TCL	Crops and livestock products	12	Bahamas	5910	Export Quantity	1941	Cereal preparations	1988	1988	tonnes	11	A	Aggregate, may include official, semi-official, estimated or calculated data
TCL	Crops and livestock products	12	Bahamas	5910	Export Quantity	1941	Cereal preparations	1989	1989	tonnes	0	A	Aggregate, may include official, semi-official, estimated or calculated data
TCL	Crops and livestock products	12	Bahamas	5910	Export Quantity	1941	Cereal preparations	1990	1990	tonnes	0	A	Aggregate, may include official, semi-official, estimated or calculated data
TCL	Crops and livestock products	12	Bahamas	5910	Export Quantity	1941	Cereal preparations	1991	1991	tonnes	0	A	Aggregate, may include official, semi-official, estimated or calculated data
TCL	Crops and livestock products	12	Bahamas	5910	Export Quantity	1941	Cereal preparations	1992	1992	tonnes	0	A	Aggregate, may include official, semi-official, estimated or calculated data
TCL	Crops and livestock products	12	Bahamas	5910	Export Quantity	1941	Cereal preparations	1993	1993	tonnes	0	A	Aggregate, may include official, semi-official, estimated or calculated data
TCL	Crops and livestock products	12	Bahamas	5910	Export Quantity	1941	Cereal preparations	1994	1994	tonnes	0	A	Aggregate, may include official, semi-official, estimated or calculated data
TCL	Crops and livestock products	12	Bahamas	5910	Export Quantity	1941	Cereal preparations	1995	1995	tonnes	65	A	Aggregate, may include official, semi-official, estimated or calculated data
TCL	Crops and livestock products	12	Bahamas	5910	Export Quantity	1941	Cereal preparations	1996	1996	tonnes	6	A	Aggregate, may include official, semi-official, estimated or calculated data
TCL	Crops and livestock products	12	Bahamas	5910	Export Quantity	1941	Cereal preparations	1997	1997	tonnes	15	A	Aggregate, may include official, semi-official, estimated or calculated data
TCL	Crops and livestock products	12	Bahamas	5910	Export Quantity	1941	Cereal preparations	1998	1998	tonnes	2	A	Aggregate, may include official, semi-official, estimated or calculated data
TCL	Crops and livestock products	12	Bahamas	5910	Export Quantity	1941	Cereal preparations	1999	1999	tonnes	0	A	Aggregate, may include official, semi-official, estimated or calculated data
TCL	Crops and livestock products	12	Bahamas	5910	Export Quantity	1941	Cereal preparations	2000	2000	tonnes	7	A	Aggregate, may include official, semi-official, estimated or calculated data
TCL	Crops and livestock products	12	Bahamas	5910	Export Quantity	1941	Cereal preparations	2001	2001	tonnes	212	A	Aggregate, may include official, semi-official, estimated or calculated data
TCL	Crops and livestock products	12	Bahamas	5910	Export Quantity	1941	Cereal preparations	2002	2002	tonnes	46	A	Aggregate, may include official, semi-official, estimated or calculated data
TCL	Crops and livestock products	12	Bahamas	5910	Export Quantity	1941	Cereal preparations	2003	2003	tonnes	59	A	Aggregate, may include official, semi-official, estimated or calculated data
TCL	Crops and livestock products	12	Bahamas	5910	Export Quantity	1941	Cereal preparations	2004	2004	tonnes	32	A	Aggregate, may include official, semi-official, estimated or calculated data
TCL	Crops and livestock products	12	Bahamas	5910	Export Quantity	1941	Cereal preparations	2005	2005	tonnes	40	A	Aggregate, may include official, semi-official, estimated or calculated data
TCL	Crops and livestock products	12	Bahamas	5910	Export Quantity	1941	Cereal preparations	2006	2006	tonnes	5	A	Aggregate, may include official, semi-official, estimated or calculated data
TCL	Crops and livestock products	12	Bahamas	5910	Export Quantity	1941	Cereal preparations	2007	2007	tonnes	109	A	Aggregate, may include official, semi-official, estimated or calculated data
TCL	Crops and livestock products	12	Bahamas	5910	Export Quantity	1941	Cereal preparations	2008	2008	tonnes	23	A	Aggregate, may include official, semi-official, estimated or calculated data
TCL	Crops and livestock products	12	Bahamas	5910	Export Quantity	1941	Cereal preparations	2009	2009	tonnes	30	A	Aggregate, may include official, semi-official, estimated or calculated data
TCL	Crops and livestock products	12	Bahamas	5910	Export Quantity	1941	Cereal preparations	2010	2010	tonnes	0	A	Aggregate, may include official, semi-official, estimated or calculated data
TCL	Crops and livestock products	12	Bahamas	5910	Export Quantity	1941	Cereal preparations	2011	2011	tonnes	14	A	Aggregate, may include official, semi-official, estimated or calculated data
TCL	Crops and livestock products	12	Bahamas	5910	Export Quantity	1941	Cereal preparations	2012	2012	tonnes	0	A	Aggregate, may include official, semi-official, estimated or calculated data
TCL	Crops and livestock products	12	Bahamas	5910	Export Quantity	1941	Cereal preparations	2013	2013	tonnes	37	A	Aggregate, may include official, semi-official, estimated or calculated data
TCL	Crops and livestock products	12	Bahamas	5910	Export Quantity	1941	Cereal preparations	2014	2014	tonnes	2	A	Aggregate, may include official, semi-official, estimated or calculated data
TCL	Crops and livestock products	12	Bahamas	5910	Export Quantity	1941	Cereal preparations	2015	2015	tonnes	2	A	Aggregate, may include official, semi-official, estimated or calculated data
TCL	Crops and livestock products	12	Bahamas	5910	Export Quantity	1941	Cereal preparations	2016	2016	tonnes	33	A	Aggregate, may include official, semi-official, estimated or calculated data
TCL	Crops and livestock products	12	Bahamas	5910	Export Quantity	1941	Cereal preparations	2017	2017	tonnes	191	A	Aggregate, may include official, semi-official, estimated or calculated data
TCL	Crops and livestock products	12	Bahamas	5910	Export Quantity	1941	Cereal preparations	2018	2018	tonnes	1	A	Aggregate, may include official, semi-official, estimated or calculated data
TCL	Crops and livestock products	12	Bahamas	5910	Export Quantity	1941	Cereal preparations	2019	2019	tonnes	1	A	Aggregate, may include official, semi-official, estimated or calculated data
TCL	Crops and livestock products	13	Bahrain	5910	Export Quantity	1941	Cereal preparations	1961	1961	tonnes	0	A	Aggregate, may include official, semi-official, estimated or calculated data
TCL	Crops and livestock products	13	Bahrain	5910	Export Quantity	1941	Cereal preparations	1962	1962	tonnes	0	A	Aggregate, may include official, semi-official, estimated or calculated data
TCL	Crops and livestock products	13	Bahrain	5910	Export Quantity	1941	Cereal preparations	1963	1963	tonnes	0	A	Aggregate, may include official, semi-official, estimated or calculated data
TCL	Crops and livestock products	13	Bahrain	5910	Export Quantity	1941	Cereal preparations	1964	1964	tonnes	0	A	Aggregate, may include official, semi-official, estimated or calculated data
TCL	Crops and livestock products	13	Bahrain	5910	Export Quantity	1941	Cereal preparations	1965	1965	tonnes	0	A	Aggregate, may include official, semi-official, estimated or calculated data
TCL	Crops and livestock products	13	Bahrain	5910	Export Quantity	1941	Cereal preparations	1966	1966	tonnes	0	A	Aggregate, may include official, semi-official, estimated or calculated data
TCL	Crops and livestock products	13	Bahrain	5910	Export Quantity	1941	Cereal preparations	1967	1967	tonnes	0	A	Aggregate, may include official, semi-official, estimated or calculated data
TCL	Crops and livestock products	13	Bahrain	5910	Export Quantity	1941	Cereal preparations	1968	1968	tonnes	0	A	Aggregate, may include official, semi-official, estimated or calculated data
TCL	Crops and livestock products	13	Bahrain	5910	Export Quantity	1941	Cereal preparations	1969	1969	tonnes	0	A	Aggregate, may include official, semi-official, estimated or calculated data
TCL	Crops and livestock products	13	Bahrain	5910	Export Quantity	1941	Cereal preparations	1970	1970	tonnes	129	A	Aggregate, may include official, semi-official, estimated or calculated data
TCL	Crops and livestock products	13	Bahrain	5910	Export Quantity	1941	Cereal preparations	1971	1971	tonnes	243	A	Aggregate, may include official, semi-official, estimated or calculated data
TCL	Crops and livestock products	13	Bahrain	5910	Export Quantity	1941	Cereal preparations	1972	1972	tonnes	233	A	Aggregate, may include official, semi-official, estimated or calculated data
TCL	Crops and livestock products	13	Bahrain	5910	Export Quantity	1941	Cereal preparations	1973	1973	tonnes	206	A	Aggregate, may include official, semi-official, estimated or calculated data
TCL	Crops and livestock products	13	Bahrain	5910	Export Quantity	1941	Cereal preparations	1974	1974	tonnes	366	A	Aggregate, may include official, semi-official, estimated or calculated data
TCL	Crops and livestock products	13	Bahrain	5910	Export Quantity	1941	Cereal preparations	1975	1975	tonnes	255	A	Aggregate, may include official, semi-official, estimated or calculated data
TCL	Crops and livestock products	13	Bahrain	5910	Export Quantity	1941	Cereal preparations	1976	1976	tonnes	312	A	Aggregate, may include official, semi-official, estimated or calculated data
TCL	Crops and livestock products	13	Bahrain	5910	Export Quantity	1941	Cereal preparations	1977	1977	tonnes	676	A	Aggregate, may include official, semi-official, estimated or calculated data
TCL	Crops and livestock products	13	Bahrain	5910	Export Quantity	1941	Cereal preparations	1978	1978	tonnes	108	A	Aggregate, may include official, semi-official, estimated or calculated data
TCL	Crops and livestock products	13	Bahrain	5910	Export Quantity	1941	Cereal preparations	1979	1979	tonnes	0	A	Aggregate, may include official, semi-official, estimated or calculated data
TCL	Crops and livestock products	13	Bahrain	5910	Export Quantity	1941	Cereal preparations	1980	1980	tonnes	76	A	Aggregate, may include official, semi-official, estimated or calculated data
TCL	Crops and livestock products	13	Bahrain	5910	Export Quantity	1941	Cereal preparations	1981	1981	tonnes	59	A	Aggregate, may include official, semi-official, estimated or calculated data
TCL	Crops and livestock products	13	Bahrain	5910	Export Quantity	1941	Cereal preparations	1982	1982	tonnes	81	A	Aggregate, may include official, semi-official, estimated or calculated data
TCL	Crops and livestock products	13	Bahrain	5910	Export Quantity	1941	Cereal preparations	1983	1983	tonnes	201	A	Aggregate, may include official, semi-official, estimated or calculated data
TCL	Crops and livestock products	13	Bahrain	5910	Export Quantity	1941	Cereal preparations	1984	1984	tonnes	209	A	Aggregate, may include official, semi-official, estimated or calculated data
TCL	Crops and livestock products	13	Bahrain	5910	Export Quantity	1941	Cereal preparations	1985	1985	tonnes	0	A	Aggregate, may include official, semi-official, estimated or calculated data
TCL	Crops and livestock products	13	Bahrain	5910	Export Quantity	1941	Cereal preparations	1986	1986	tonnes	0	A	Aggregate, may include official, semi-official, estimated or calculated data
TCL	Crops and livestock products	13	Bahrain	5910	Export Quantity	1941	Cereal preparations	1987	1987	tonnes	107	A	Aggregate, may include official, semi-official, estimated or calculated data
TCL	Crops and livestock products	13	Bahrain	5910	Export Quantity	1941	Cereal preparations	1988	1988	tonnes	98	A	Aggregate, may include official, semi-official, estimated or calculated data
TCL	Crops and livestock products	13	Bahrain	5910	Export Quantity	1941	Cereal preparations	1989	1989	tonnes	98	A	Aggregate, may include official, semi-official, estimated or calculated data
TCL	Crops and livestock products	13	Bahrain	5910	Export Quantity	1941	Cereal preparations	1990	1990	tonnes	98	A	Aggregate, may include official, semi-official, estimated or calculated data
TCL	Crops and livestock products	13	Bahrain	5910	Export Quantity	1941	Cereal preparations	1991	1991	tonnes	98	A	Aggregate, may include official, semi-official, estimated or calculated data
TCL	Crops and livestock products	13	Bahrain	5910	Export Quantity	1941	Cereal preparations	1992	1992	tonnes	98	A	Aggregate, may include official, semi-official, estimated or calculated data
TCL	Crops and livestock products	13	Bahrain	5910	Export Quantity	1941	Cereal preparations	1993	1993	tonnes	98	A	Aggregate, may include official, semi-official, estimated or calculated data
TCL	Crops and livestock products	13	Bahrain	5910	Export Quantity	1941	Cereal preparations	1994	1994	tonnes	98	A	Aggregate, may include official, semi-official, estimated or calculated data
TCL	Crops and livestock products	13	Bahrain	5910	Export Quantity	1941	Cereal preparations	1995	1995	tonnes	98	A	Aggregate, may include official, semi-official, estimated or calculated data
TCL	Crops and livestock products	13	Bahrain	5910	Export Quantity	1941	Cereal preparations	1996	1996	tonnes	98	A	Aggregate, may include official, semi-official, estimated or calculated data
TCL	Crops and livestock products	13	Bahrain	5910	Export Quantity	1941	Cereal preparations	1997	1997	tonnes	1679	A	Aggregate, may include official, semi-official, estimated or calculated data
TCL	Crops and livestock products	13	Bahrain	5910	Export Quantity	1941	Cereal preparations	1998	1998	tonnes	2442	A	Aggregate, may include official, semi-official, estimated or calculated data
TCL	Crops and livestock products	13	Bahrain	5910	Export Quantity	1941	Cereal preparations	1999	1999	tonnes	12	A	Aggregate, may include official, semi-official, estimated or calculated data
TCL	Crops and livestock products	13	Bahrain	5910	Export Quantity	1941	Cereal preparations	2000	2000	tonnes	2748	A	Aggregate, may include official, semi-official, estimated or calculated data
TCL	Crops and livestock products	13	Bahrain	5910	Export Quantity	1941	Cereal preparations	2001	2001	tonnes	3259	A	Aggregate, may include official, semi-official, estimated or calculated data
TCL	Crops and livestock products	13	Bahrain	5910	Export Quantity	1941	Cereal preparations	2002	2002	tonnes	2958	A	Aggregate, may include official, semi-official, estimated or calculated data
TCL	Crops and livestock products	13	Bahrain	5910	Export Quantity	1941	Cereal preparations	2003	2003	tonnes	2815	A	Aggregate, may include official, semi-official, estimated or calculated data
TCL	Crops and livestock products	13	Bahrain	5910	Export Quantity	1941	Cereal preparations	2004	2004	tonnes	2751	A	Aggregate, may include official, semi-official, estimated or calculated data
TCL	Crops and livestock products	13	Bahrain	5910	Export Quantity	1941	Cereal preparations	2005	2005	tonnes	2719	A	Aggregate, may include official, semi-official, estimated or calculated data
TCL	Crops and livestock products	13	Bahrain	5910	Export Quantity	1941	Cereal preparations	2006	2006	tonnes	2588	A	Aggregate, may include official, semi-official, estimated or calculated data
TCL	Crops and livestock products	13	Bahrain	5910	Export Quantity	1941	Cereal preparations	2007	2007	tonnes	2528	A	Aggregate, may include official, semi-official, estimated or calculated data
TCL	Crops and livestock products	13	Bahrain	5910	Export Quantity	1941	Cereal preparations	2008	2008	tonnes	2505	A	Aggregate, may include official, semi-official, estimated or calculated data
TCL	Crops and livestock products	13	Bahrain	5910	Export Quantity	1941	Cereal preparations	2009	2009	tonnes	4419	A	Aggregate, may include official, semi-official, estimated or calculated data
TCL	Crops and livestock products	13	Bahrain	5910	Export Quantity	1941	Cereal preparations	2010	2010	tonnes	4684	A	Aggregate, may include official, semi-official, estimated or calculated data
TCL	Crops and livestock products	13	Bahrain	5910	Export Quantity	1941	Cereal preparations	2011	2011	tonnes	5558	A	Aggregate, may include official, semi-official, estimated or calculated data
TCL	Crops and livestock products	13	Bahrain	5910	Export Quantity	1941	Cereal preparations	2012	2012	tonnes	6157	A	Aggregate, may include official, semi-official, estimated or calculated data
TCL	Crops and livestock products	13	Bahrain	5910	Export Quantity	1941	Cereal preparations	2013	2013	tonnes	7073	A	Aggregate, may include official, semi-official, estimated or calculated data
TCL	Crops and livestock products	13	Bahrain	5910	Export Quantity	1941	Cereal preparations	2014	2014	tonnes	8279	A	Aggregate, may include official, semi-official, estimated or calculated data
TCL	Crops and livestock products	13	Bahrain	5910	Export Quantity	1941	Cereal preparations	2015	2015	tonnes	3093	A	Aggregate, may include official, semi-official, estimated or calculated data
TCL	Crops and livestock products	13	Bahrain	5910	Export Quantity	1941	Cereal preparations	2016	2016	tonnes	2536	A	Aggregate, may include official, semi-official, estimated or calculated data
TCL	Crops and livestock products	13	Bahrain	5910	Export Quantity	1941	Cereal preparations	2017	2017	tonnes	7642	A	Aggregate, may include official, semi-official, estimated or calculated data
TCL	Crops and livestock products	13	Bahrain	5910	Export Quantity	1941	Cereal preparations	2018	2018	tonnes	25798	A	Aggregate, may include official, semi-official, estimated or calculated data
TCL	Crops and livestock products	13	Bahrain	5910	Export Quantity	1941	Cereal preparations	2019	2019	tonnes	21940	A	Aggregate, may include official, semi-official, estimated or calculated data
TCL	Crops and livestock products	16	Bangladesh	5910	Export Quantity	1941	Cereal preparations	1961	1961	tonnes	0	A	Aggregate, may include official, semi-official, estimated or calculated data
TCL	Crops and livestock products	16	Bangladesh	5910	Export Quantity	1941	Cereal preparations	1962	1962	tonnes	0	A	Aggregate, may include official, semi-official, estimated or calculated data
TCL	Crops and livestock products	16	Bangladesh	5910	Export Quantity	1941	Cereal preparations	1963	1963	tonnes	0	A	Aggregate, may include official, semi-official, estimated or calculated data
TCL	Crops and livestock products	16	Bangladesh	5910	Export Quantity	1941	Cereal preparations	1964	1964	tonnes	0	A	Aggregate, may include official, semi-official, estimated or calculated data
TCL	Crops and livestock products	16	Bangladesh	5910	Export Quantity	1941	Cereal preparations	1965	1965	tonnes	0	A	Aggregate, may include official, semi-official, estimated or calculated data
TCL	Crops and livestock products	16	Bangladesh	5910	Export Quantity	1941	Cereal preparations	1966	1966	tonnes	0	A	Aggregate, may include official, semi-official, estimated or calculated data
TCL	Crops and livestock products	16	Bangladesh	5910	Export Quantity	1941	Cereal preparations	1967	1967	tonnes	0	A	Aggregate, may include official, semi-official, estimated or calculated data
TCL	Crops and livestock products	16	Bangladesh	5910	Export Quantity	1941	Cereal preparations	1968	1968	tonnes	0	A	Aggregate, may include official, semi-official, estimated or calculated data
TCL	Crops and livestock products	16	Bangladesh	5910	Export Quantity	1941	Cereal preparations	1969	1969	tonnes	0	A	Aggregate, may include official, semi-official, estimated or calculated data
TCL	Crops and livestock products	16	Bangladesh	5910	Export Quantity	1941	Cereal preparations	1970	1970	tonnes	0	A	Aggregate, may include official, semi-official, estimated or calculated data
TCL	Crops and livestock products	16	Bangladesh	5910	Export Quantity	1941	Cereal preparations	1971	1971	tonnes	0	A	Aggregate, may include official, semi-official, estimated or calculated data
TCL	Crops and livestock products	16	Bangladesh	5910	Export Quantity	1941	Cereal preparations	1972	1972	tonnes	0	A	Aggregate, may include official, semi-official, estimated or calculated data
TCL	Crops and livestock products	16	Bangladesh	5910	Export Quantity	1941	Cereal preparations	1973	1973	tonnes	0	A	Aggregate, may include official, semi-official, estimated or calculated data
TCL	Crops and livestock products	16	Bangladesh	5910	Export Quantity	1941	Cereal preparations	1974	1974	tonnes	0	A	Aggregate, may include official, semi-official, estimated or calculated data
TCL	Crops and livestock products	16	Bangladesh	5910	Export Quantity	1941	Cereal preparations	1975	1975	tonnes	0	A	Aggregate, may include official, semi-official, estimated or calculated data
TCL	Crops and livestock products	16	Bangladesh	5910	Export Quantity	1941	Cereal preparations	1976	1976	tonnes	0	A	Aggregate, may include official, semi-official, estimated or calculated data
TCL	Crops and livestock products	16	Bangladesh	5910	Export Quantity	1941	Cereal preparations	1977	1977	tonnes	460	A	Aggregate, may include official, semi-official, estimated or calculated data
TCL	Crops and livestock products	16	Bangladesh	5910	Export Quantity	1941	Cereal preparations	1978	1978	tonnes	2	A	Aggregate, may include official, semi-official, estimated or calculated data
TCL	Crops and livestock products	16	Bangladesh	5910	Export Quantity	1941	Cereal preparations	1979	1979	tonnes	0	A	Aggregate, may include official, semi-official, estimated or calculated data
TCL	Crops and livestock products	16	Bangladesh	5910	Export Quantity	1941	Cereal preparations	1980	1980	tonnes	10	A	Aggregate, may include official, semi-official, estimated or calculated data
TCL	Crops and livestock products	16	Bangladesh	5910	Export Quantity	1941	Cereal preparations	1981	1981	tonnes	0	A	Aggregate, may include official, semi-official, estimated or calculated data
TCL	Crops and livestock products	16	Bangladesh	5910	Export Quantity	1941	Cereal preparations	1982	1982	tonnes	33	A	Aggregate, may include official, semi-official, estimated or calculated data
TCL	Crops and livestock products	16	Bangladesh	5910	Export Quantity	1941	Cereal preparations	1983	1983	tonnes	18	A	Aggregate, may include official, semi-official, estimated or calculated data
TCL	Crops and livestock products	16	Bangladesh	5910	Export Quantity	1941	Cereal preparations	1984	1984	tonnes	0	A	Aggregate, may include official, semi-official, estimated or calculated data
TCL	Crops and livestock products	16	Bangladesh	5910	Export Quantity	1941	Cereal preparations	1985	1985	tonnes	0	A	Aggregate, may include official, semi-official, estimated or calculated data
TCL	Crops and livestock products	16	Bangladesh	5910	Export Quantity	1941	Cereal preparations	1986	1986	tonnes	0	A	Aggregate, may include official, semi-official, estimated or calculated data
TCL	Crops and livestock products	16	Bangladesh	5910	Export Quantity	1941	Cereal preparations	1987	1987	tonnes	55	A	Aggregate, may include official, semi-official, estimated or calculated data
TCL	Crops and livestock products	16	Bangladesh	5910	Export Quantity	1941	Cereal preparations	1988	1988	tonnes	9	A	Aggregate, may include official, semi-official, estimated or calculated data
TCL	Crops and livestock products	16	Bangladesh	5910	Export Quantity	1941	Cereal preparations	1989	1989	tonnes	54	A	Aggregate, may include official, semi-official, estimated or calculated data
TCL	Crops and livestock products	16	Bangladesh	5910	Export Quantity	1941	Cereal preparations	1990	1990	tonnes	0	A	Aggregate, may include official, semi-official, estimated or calculated data
TCL	Crops and livestock products	16	Bangladesh	5910	Export Quantity	1941	Cereal preparations	1991	1991	tonnes	0	A	Aggregate, may include official, semi-official, estimated or calculated data
TCL	Crops and livestock products	16	Bangladesh	5910	Export Quantity	1941	Cereal preparations	1992	1992	tonnes	0	A	Aggregate, may include official, semi-official, estimated or calculated data
TCL	Crops and livestock products	16	Bangladesh	5910	Export Quantity	1941	Cereal preparations	1993	1993	tonnes	62	A	Aggregate, may include official, semi-official, estimated or calculated data
TCL	Crops and livestock products	16	Bangladesh	5910	Export Quantity	1941	Cereal preparations	1994	1994	tonnes	128	A	Aggregate, may include official, semi-official, estimated or calculated data
TCL	Crops and livestock products	16	Bangladesh	5910	Export Quantity	1941	Cereal preparations	1995	1995	tonnes	61	A	Aggregate, may include official, semi-official, estimated or calculated data
TCL	Crops and livestock products	16	Bangladesh	5910	Export Quantity	1941	Cereal preparations	1996	1996	tonnes	140	A	Aggregate, may include official, semi-official, estimated or calculated data
TCL	Crops and livestock products	16	Bangladesh	5910	Export Quantity	1941	Cereal preparations	1997	1997	tonnes	143	A	Aggregate, may include official, semi-official, estimated or calculated data
TCL	Crops and livestock products	16	Bangladesh	5910	Export Quantity	1941	Cereal preparations	1998	1998	tonnes	188	A	Aggregate, may include official, semi-official, estimated or calculated data
TCL	Crops and livestock products	16	Bangladesh	5910	Export Quantity	1941	Cereal preparations	1999	1999	tonnes	63	A	Aggregate, may include official, semi-official, estimated or calculated data
TCL	Crops and livestock products	16	Bangladesh	5910	Export Quantity	1941	Cereal preparations	2000	2000	tonnes	165	A	Aggregate, may include official, semi-official, estimated or calculated data
TCL	Crops and livestock products	16	Bangladesh	5910	Export Quantity	1941	Cereal preparations	2001	2001	tonnes	280	A	Aggregate, may include official, semi-official, estimated or calculated data
TCL	Crops and livestock products	16	Bangladesh	5910	Export Quantity	1941	Cereal preparations	2002	2002	tonnes	865	A	Aggregate, may include official, semi-official, estimated or calculated data
TCL	Crops and livestock products	16	Bangladesh	5910	Export Quantity	1941	Cereal preparations	2003	2003	tonnes	499	A	Aggregate, may include official, semi-official, estimated or calculated data
TCL	Crops and livestock products	16	Bangladesh	5910	Export Quantity	1941	Cereal preparations	2004	2004	tonnes	725	A	Aggregate, may include official, semi-official, estimated or calculated data
TCL	Crops and livestock products	16	Bangladesh	5910	Export Quantity	1941	Cereal preparations	2005	2005	tonnes	3126	A	Aggregate, may include official, semi-official, estimated or calculated data
TCL	Crops and livestock products	16	Bangladesh	5910	Export Quantity	1941	Cereal preparations	2006	2006	tonnes	2302	A	Aggregate, may include official, semi-official, estimated or calculated data
TCL	Crops and livestock products	16	Bangladesh	5910	Export Quantity	1941	Cereal preparations	2007	2007	tonnes	4121	A	Aggregate, may include official, semi-official, estimated or calculated data
TCL	Crops and livestock products	16	Bangladesh	5910	Export Quantity	1941	Cereal preparations	2008	2008	tonnes	4927	A	Aggregate, may include official, semi-official, estimated or calculated data
TCL	Crops and livestock products	16	Bangladesh	5910	Export Quantity	1941	Cereal preparations	2009	2009	tonnes	6128	A	Aggregate, may include official, semi-official, estimated or calculated data
TCL	Crops and livestock products	16	Bangladesh	5910	Export Quantity	1941	Cereal preparations	2010	2010	tonnes	7922	A	Aggregate, may include official, semi-official, estimated or calculated data
TCL	Crops and livestock products	16	Bangladesh	5910	Export Quantity	1941	Cereal preparations	2011	2011	tonnes	10339	A	Aggregate, may include official, semi-official, estimated or calculated data
TCL	Crops and livestock products	16	Bangladesh	5910	Export Quantity	1941	Cereal preparations	2012	2012	tonnes	11087	A	Aggregate, may include official, semi-official, estimated or calculated data
TCL	Crops and livestock products	16	Bangladesh	5910	Export Quantity	1941	Cereal preparations	2013	2013	tonnes	13251	A	Aggregate, may include official, semi-official, estimated or calculated data
TCL	Crops and livestock products	16	Bangladesh	5910	Export Quantity	1941	Cereal preparations	2014	2014	tonnes	22547	A	Aggregate, may include official, semi-official, estimated or calculated data
TCL	Crops and livestock products	16	Bangladesh	5910	Export Quantity	1941	Cereal preparations	2015	2015	tonnes	35822	A	Aggregate, may include official, semi-official, estimated or calculated data
TCL	Crops and livestock products	16	Bangladesh	5910	Export Quantity	1941	Cereal preparations	2016	2016	tonnes	27432	A	Aggregate, may include official, semi-official, estimated or calculated data
TCL	Crops and livestock products	16	Bangladesh	5910	Export Quantity	1941	Cereal preparations	2017	2017	tonnes	32110	A	Aggregate, may include official, semi-official, estimated or calculated data
TCL	Crops and livestock products	16	Bangladesh	5910	Export Quantity	1941	Cereal preparations	2018	2018	tonnes	38452	A	Aggregate, may include official, semi-official, estimated or calculated data
TCL	Crops and livestock products	16	Bangladesh	5910	Export Quantity	1941	Cereal preparations	2019	2019	tonnes	46031	A	Aggregate, may include official, semi-official, estimated or calculated data
TCL	Crops and livestock products	14	Barbados	5910	Export Quantity	1941	Cereal preparations	1961	1961	tonnes	360	A	Aggregate, may include official, semi-official, estimated or calculated data
TCL	Crops and livestock products	14	Barbados	5910	Export Quantity	1941	Cereal preparations	1962	1962	tonnes	465	A	Aggregate, may include official, semi-official, estimated or calculated data
TCL	Crops and livestock products	14	Barbados	5910	Export Quantity	1941	Cereal preparations	1963	1963	tonnes	467	A	Aggregate, may include official, semi-official, estimated or calculated data
TCL	Crops and livestock products	14	Barbados	5910	Export Quantity	1941	Cereal preparations	1964	1964	tonnes	539	A	Aggregate, may include official, semi-official, estimated or calculated data
TCL	Crops and livestock products	14	Barbados	5910	Export Quantity	1941	Cereal preparations	1965	1965	tonnes	474	A	Aggregate, may include official, semi-official, estimated or calculated data
TCL	Crops and livestock products	14	Barbados	5910	Export Quantity	1941	Cereal preparations	1966	1966	tonnes	559	A	Aggregate, may include official, semi-official, estimated or calculated data
TCL	Crops and livestock products	14	Barbados	5910	Export Quantity	1941	Cereal preparations	1967	1967	tonnes	490	A	Aggregate, may include official, semi-official, estimated or calculated data
TCL	Crops and livestock products	14	Barbados	5910	Export Quantity	1941	Cereal preparations	1968	1968	tonnes	599	A	Aggregate, may include official, semi-official, estimated or calculated data
TCL	Crops and livestock products	14	Barbados	5910	Export Quantity	1941	Cereal preparations	1969	1969	tonnes	600	A	Aggregate, may include official, semi-official, estimated or calculated data
TCL	Crops and livestock products	14	Barbados	5910	Export Quantity	1941	Cereal preparations	1970	1970	tonnes	895	A	Aggregate, may include official, semi-official, estimated or calculated data
TCL	Crops and livestock products	14	Barbados	5910	Export Quantity	1941	Cereal preparations	1971	1971	tonnes	1291	A	Aggregate, may include official, semi-official, estimated or calculated data
TCL	Crops and livestock products	14	Barbados	5910	Export Quantity	1941	Cereal preparations	1972	1972	tonnes	1549	A	Aggregate, may include official, semi-official, estimated or calculated data
TCL	Crops and livestock products	14	Barbados	5910	Export Quantity	1941	Cereal preparations	1973	1973	tonnes	1063	A	Aggregate, may include official, semi-official, estimated or calculated data
TCL	Crops and livestock products	14	Barbados	5910	Export Quantity	1941	Cereal preparations	1974	1974	tonnes	974	A	Aggregate, may include official, semi-official, estimated or calculated data
TCL	Crops and livestock products	14	Barbados	5910	Export Quantity	1941	Cereal preparations	1975	1975	tonnes	771	A	Aggregate, may include official, semi-official, estimated or calculated data
TCL	Crops and livestock products	14	Barbados	5910	Export Quantity	1941	Cereal preparations	1976	1976	tonnes	1139	A	Aggregate, may include official, semi-official, estimated or calculated data
TCL	Crops and livestock products	14	Barbados	5910	Export Quantity	1941	Cereal preparations	1977	1977	tonnes	1200	A	Aggregate, may include official, semi-official, estimated or calculated data
TCL	Crops and livestock products	14	Barbados	5910	Export Quantity	1941	Cereal preparations	1978	1978	tonnes	1269	A	Aggregate, may include official, semi-official, estimated or calculated data
TCL	Crops and livestock products	14	Barbados	5910	Export Quantity	1941	Cereal preparations	1979	1979	tonnes	1395	A	Aggregate, may include official, semi-official, estimated or calculated data
TCL	Crops and livestock products	14	Barbados	5910	Export Quantity	1941	Cereal preparations	1980	1980	tonnes	2575	A	Aggregate, may include official, semi-official, estimated or calculated data
TCL	Crops and livestock products	14	Barbados	5910	Export Quantity	1941	Cereal preparations	1981	1981	tonnes	2342	A	Aggregate, may include official, semi-official, estimated or calculated data
TCL	Crops and livestock products	14	Barbados	5910	Export Quantity	1941	Cereal preparations	1982	1982	tonnes	1640	A	Aggregate, may include official, semi-official, estimated or calculated data
TCL	Crops and livestock products	14	Barbados	5910	Export Quantity	1941	Cereal preparations	1983	1983	tonnes	1181	A	Aggregate, may include official, semi-official, estimated or calculated data
TCL	Crops and livestock products	14	Barbados	5910	Export Quantity	1941	Cereal preparations	1984	1984	tonnes	444	A	Aggregate, may include official, semi-official, estimated or calculated data
TCL	Crops and livestock products	14	Barbados	5910	Export Quantity	1941	Cereal preparations	1985	1985	tonnes	190	A	Aggregate, may include official, semi-official, estimated or calculated data
TCL	Crops and livestock products	14	Barbados	5910	Export Quantity	1941	Cereal preparations	1986	1986	tonnes	625	A	Aggregate, may include official, semi-official, estimated or calculated data
TCL	Crops and livestock products	14	Barbados	5910	Export Quantity	1941	Cereal preparations	1987	1987	tonnes	725	A	Aggregate, may include official, semi-official, estimated or calculated data
TCL	Crops and livestock products	14	Barbados	5910	Export Quantity	1941	Cereal preparations	1988	1988	tonnes	928	A	Aggregate, may include official, semi-official, estimated or calculated data
TCL	Crops and livestock products	14	Barbados	5910	Export Quantity	1941	Cereal preparations	1989	1989	tonnes	1504	A	Aggregate, may include official, semi-official, estimated or calculated data
TCL	Crops and livestock products	14	Barbados	5910	Export Quantity	1941	Cereal preparations	1990	1990	tonnes	1623	A	Aggregate, may include official, semi-official, estimated or calculated data
TCL	Crops and livestock products	14	Barbados	5910	Export Quantity	1941	Cereal preparations	1991	1991	tonnes	1763	A	Aggregate, may include official, semi-official, estimated or calculated data
TCL	Crops and livestock products	14	Barbados	5910	Export Quantity	1941	Cereal preparations	1992	1992	tonnes	1967	A	Aggregate, may include official, semi-official, estimated or calculated data
TCL	Crops and livestock products	14	Barbados	5910	Export Quantity	1941	Cereal preparations	1993	1993	tonnes	1717	A	Aggregate, may include official, semi-official, estimated or calculated data
TCL	Crops and livestock products	14	Barbados	5910	Export Quantity	1941	Cereal preparations	1994	1994	tonnes	1549	A	Aggregate, may include official, semi-official, estimated or calculated data
TCL	Crops and livestock products	14	Barbados	5910	Export Quantity	1941	Cereal preparations	1995	1995	tonnes	2172	A	Aggregate, may include official, semi-official, estimated or calculated data
TCL	Crops and livestock products	14	Barbados	5910	Export Quantity	1941	Cereal preparations	1996	1996	tonnes	2869	A	Aggregate, may include official, semi-official, estimated or calculated data
TCL	Crops and livestock products	14	Barbados	5910	Export Quantity	1941	Cereal preparations	1997	1997	tonnes	2258	A	Aggregate, may include official, semi-official, estimated or calculated data
TCL	Crops and livestock products	14	Barbados	5910	Export Quantity	1941	Cereal preparations	1998	1998	tonnes	2527	A	Aggregate, may include official, semi-official, estimated or calculated data
TCL	Crops and livestock products	14	Barbados	5910	Export Quantity	1941	Cereal preparations	1999	1999	tonnes	2621	A	Aggregate, may include official, semi-official, estimated or calculated data
TCL	Crops and livestock products	14	Barbados	5910	Export Quantity	1941	Cereal preparations	2000	2000	tonnes	710	A	Aggregate, may include official, semi-official, estimated or calculated data
TCL	Crops and livestock products	14	Barbados	5910	Export Quantity	1941	Cereal preparations	2001	2001	tonnes	2352	A	Aggregate, may include official, semi-official, estimated or calculated data
TCL	Crops and livestock products	14	Barbados	5910	Export Quantity	1941	Cereal preparations	2002	2002	tonnes	2385	A	Aggregate, may include official, semi-official, estimated or calculated data
TCL	Crops and livestock products	14	Barbados	5910	Export Quantity	1941	Cereal preparations	2003	2003	tonnes	2309	A	Aggregate, may include official, semi-official, estimated or calculated data
TCL	Crops and livestock products	14	Barbados	5910	Export Quantity	1941	Cereal preparations	2004	2004	tonnes	2134	A	Aggregate, may include official, semi-official, estimated or calculated data
TCL	Crops and livestock products	14	Barbados	5910	Export Quantity	1941	Cereal preparations	2005	2005	tonnes	1906	A	Aggregate, may include official, semi-official, estimated or calculated data
TCL	Crops and livestock products	14	Barbados	5910	Export Quantity	1941	Cereal preparations	2006	2006	tonnes	2610	A	Aggregate, may include official, semi-official, estimated or calculated data
TCL	Crops and livestock products	14	Barbados	5910	Export Quantity	1941	Cereal preparations	2007	2007	tonnes	3436	A	Aggregate, may include official, semi-official, estimated or calculated data
TCL	Crops and livestock products	14	Barbados	5910	Export Quantity	1941	Cereal preparations	2008	2008	tonnes	3278	A	Aggregate, may include official, semi-official, estimated or calculated data
TCL	Crops and livestock products	14	Barbados	5910	Export Quantity	1941	Cereal preparations	2009	2009	tonnes	3243	A	Aggregate, may include official, semi-official, estimated or calculated data
TCL	Crops and livestock products	14	Barbados	5910	Export Quantity	1941	Cereal preparations	2010	2010	tonnes	2965	A	Aggregate, may include official, semi-official, estimated or calculated data
TCL	Crops and livestock products	14	Barbados	5910	Export Quantity	1941	Cereal preparations	2011	2011	tonnes	3283	A	Aggregate, may include official, semi-official, estimated or calculated data
TCL	Crops and livestock products	14	Barbados	5910	Export Quantity	1941	Cereal preparations	2012	2012	tonnes	3508	A	Aggregate, may include official, semi-official, estimated or calculated data
TCL	Crops and livestock products	14	Barbados	5910	Export Quantity	1941	Cereal preparations	2013	2013	tonnes	3458	A	Aggregate, may include official, semi-official, estimated or calculated data
TCL	Crops and livestock products	14	Barbados	5910	Export Quantity	1941	Cereal preparations	2014	2014	tonnes	4361	A	Aggregate, may include official, semi-official, estimated or calculated data
TCL	Crops and livestock products	14	Barbados	5910	Export Quantity	1941	Cereal preparations	2015	2015	tonnes	3263	A	Aggregate, may include official, semi-official, estimated or calculated data
TCL	Crops and livestock products	14	Barbados	5910	Export Quantity	1941	Cereal preparations	2016	2016	tonnes	3544	A	Aggregate, may include official, semi-official, estimated or calculated data
TCL	Crops and livestock products	14	Barbados	5910	Export Quantity	1941	Cereal preparations	2017	2017	tonnes	3770	A	Aggregate, may include official, semi-official, estimated or calculated data
TCL	Crops and livestock products	14	Barbados	5910	Export Quantity	1941	Cereal preparations	2018	2018	tonnes	3970	A	Aggregate, may include official, semi-official, estimated or calculated data
TCL	Crops and livestock products	14	Barbados	5910	Export Quantity	1941	Cereal preparations	2019	2019	tonnes	4350	A	Aggregate, may include official, semi-official, estimated or calculated data
TCL	Crops and livestock products	57	Belarus	5910	Export Quantity	1941	Cereal preparations	1992	1992	tonnes	4258	A	Aggregate, may include official, semi-official, estimated or calculated data
TCL	Crops and livestock products	57	Belarus	5910	Export Quantity	1941	Cereal preparations	1993	1993	tonnes	5495	A	Aggregate, may include official, semi-official, estimated or calculated data
TCL	Crops and livestock products	57	Belarus	5910	Export Quantity	1941	Cereal preparations	1994	1994	tonnes	17274	A	Aggregate, may include official, semi-official, estimated or calculated data
TCL	Crops and livestock products	57	Belarus	5910	Export Quantity	1941	Cereal preparations	1995	1995	tonnes	67639	A	Aggregate, may include official, semi-official, estimated or calculated data
TCL	Crops and livestock products	57	Belarus	5910	Export Quantity	1941	Cereal preparations	1996	1996	tonnes	39381	A	Aggregate, may include official, semi-official, estimated or calculated data
TCL	Crops and livestock products	57	Belarus	5910	Export Quantity	1941	Cereal preparations	1997	1997	tonnes	41355	A	Aggregate, may include official, semi-official, estimated or calculated data
TCL	Crops and livestock products	57	Belarus	5910	Export Quantity	1941	Cereal preparations	1998	1998	tonnes	92523	A	Aggregate, may include official, semi-official, estimated or calculated data
TCL	Crops and livestock products	57	Belarus	5910	Export Quantity	1941	Cereal preparations	1999	1999	tonnes	56055	A	Aggregate, may include official, semi-official, estimated or calculated data
TCL	Crops and livestock products	57	Belarus	5910	Export Quantity	1941	Cereal preparations	2000	2000	tonnes	39839	A	Aggregate, may include official, semi-official, estimated or calculated data
TCL	Crops and livestock products	57	Belarus	5910	Export Quantity	1941	Cereal preparations	2001	2001	tonnes	86974	A	Aggregate, may include official, semi-official, estimated or calculated data
TCL	Crops and livestock products	57	Belarus	5910	Export Quantity	1941	Cereal preparations	2002	2002	tonnes	86431	A	Aggregate, may include official, semi-official, estimated or calculated data
TCL	Crops and livestock products	57	Belarus	5910	Export Quantity	1941	Cereal preparations	2003	2003	tonnes	128274	A	Aggregate, may include official, semi-official, estimated or calculated data
TCL	Crops and livestock products	57	Belarus	5910	Export Quantity	1941	Cereal preparations	2004	2004	tonnes	80552	A	Aggregate, may include official, semi-official, estimated or calculated data
TCL	Crops and livestock products	57	Belarus	5910	Export Quantity	1941	Cereal preparations	2005	2005	tonnes	70709	A	Aggregate, may include official, semi-official, estimated or calculated data
TCL	Crops and livestock products	57	Belarus	5910	Export Quantity	1941	Cereal preparations	2006	2006	tonnes	85405	A	Aggregate, may include official, semi-official, estimated or calculated data
TCL	Crops and livestock products	57	Belarus	5910	Export Quantity	1941	Cereal preparations	2007	2007	tonnes	89860	A	Aggregate, may include official, semi-official, estimated or calculated data
TCL	Crops and livestock products	57	Belarus	5910	Export Quantity	1941	Cereal preparations	2008	2008	tonnes	110663	A	Aggregate, may include official, semi-official, estimated or calculated data
TCL	Crops and livestock products	57	Belarus	5910	Export Quantity	1941	Cereal preparations	2009	2009	tonnes	53638	A	Aggregate, may include official, semi-official, estimated or calculated data
TCL	Crops and livestock products	57	Belarus	5910	Export Quantity	1941	Cereal preparations	2010	2010	tonnes	186571	A	Aggregate, may include official, semi-official, estimated or calculated data
TCL	Crops and livestock products	57	Belarus	5910	Export Quantity	1941	Cereal preparations	2011	2011	tonnes	196012	A	Aggregate, may include official, semi-official, estimated or calculated data
TCL	Crops and livestock products	57	Belarus	5910	Export Quantity	1941	Cereal preparations	2012	2012	tonnes	154846	A	Aggregate, may include official, semi-official, estimated or calculated data
TCL	Crops and livestock products	57	Belarus	5910	Export Quantity	1941	Cereal preparations	2013	2013	tonnes	178900	A	Aggregate, may include official, semi-official, estimated or calculated data
TCL	Crops and livestock products	57	Belarus	5910	Export Quantity	1941	Cereal preparations	2014	2014	tonnes	182864	A	Aggregate, may include official, semi-official, estimated or calculated data
TCL	Crops and livestock products	57	Belarus	5910	Export Quantity	1941	Cereal preparations	2015	2015	tonnes	227075	A	Aggregate, may include official, semi-official, estimated or calculated data
TCL	Crops and livestock products	57	Belarus	5910	Export Quantity	1941	Cereal preparations	2016	2016	tonnes	393509	A	Aggregate, may include official, semi-official, estimated or calculated data
TCL	Crops and livestock products	57	Belarus	5910	Export Quantity	1941	Cereal preparations	2017	2017	tonnes	351739	A	Aggregate, may include official, semi-official, estimated or calculated data
TCL	Crops and livestock products	57	Belarus	5910	Export Quantity	1941	Cereal preparations	2018	2018	tonnes	228730	A	Aggregate, may include official, semi-official, estimated or calculated data
TCL	Crops and livestock products	57	Belarus	5910	Export Quantity	1941	Cereal preparations	2019	2019	tonnes	154472	A	Aggregate, may include official, semi-official, estimated or calculated data
TCL	Crops and livestock products	255	Belgium	5910	Export Quantity	1941	Cereal preparations	2000	2000	tonnes	1242565	A	Aggregate, may include official, semi-official, estimated or calculated data
TCL	Crops and livestock products	255	Belgium	5910	Export Quantity	1941	Cereal preparations	2001	2001	tonnes	1435559	A	Aggregate, may include official, semi-official, estimated or calculated data
TCL	Crops and livestock products	255	Belgium	5910	Export Quantity	1941	Cereal preparations	2002	2002	tonnes	1426865	A	Aggregate, may include official, semi-official, estimated or calculated data
TCL	Crops and livestock products	255	Belgium	5910	Export Quantity	1941	Cereal preparations	2003	2003	tonnes	1690812	A	Aggregate, may include official, semi-official, estimated or calculated data
TCL	Crops and livestock products	255	Belgium	5910	Export Quantity	1941	Cereal preparations	2004	2004	tonnes	1861732	A	Aggregate, may include official, semi-official, estimated or calculated data
TCL	Crops and livestock products	255	Belgium	5910	Export Quantity	1941	Cereal preparations	2005	2005	tonnes	2050694	A	Aggregate, may include official, semi-official, estimated or calculated data
TCL	Crops and livestock products	255	Belgium	5910	Export Quantity	1941	Cereal preparations	2006	2006	tonnes	2177069	A	Aggregate, may include official, semi-official, estimated or calculated data
TCL	Crops and livestock products	255	Belgium	5910	Export Quantity	1941	Cereal preparations	2007	2007	tonnes	2184146	A	Aggregate, may include official, semi-official, estimated or calculated data
TCL	Crops and livestock products	255	Belgium	5910	Export Quantity	1941	Cereal preparations	2008	2008	tonnes	2248041	A	Aggregate, may include official, semi-official, estimated or calculated data
TCL	Crops and livestock products	255	Belgium	5910	Export Quantity	1941	Cereal preparations	2009	2009	tonnes	1934239	A	Aggregate, may include official, semi-official, estimated or calculated data
TCL	Crops and livestock products	255	Belgium	5910	Export Quantity	1941	Cereal preparations	2010	2010	tonnes	2033786	A	Aggregate, may include official, semi-official, estimated or calculated data
TCL	Crops and livestock products	255	Belgium	5910	Export Quantity	1941	Cereal preparations	2011	2011	tonnes	2175329	A	Aggregate, may include official, semi-official, estimated or calculated data
TCL	Crops and livestock products	255	Belgium	5910	Export Quantity	1941	Cereal preparations	2012	2012	tonnes	2253212	A	Aggregate, may include official, semi-official, estimated or calculated data
TCL	Crops and livestock products	255	Belgium	5910	Export Quantity	1941	Cereal preparations	2013	2013	tonnes	2179428	A	Aggregate, may include official, semi-official, estimated or calculated data
TCL	Crops and livestock products	255	Belgium	5910	Export Quantity	1941	Cereal preparations	2014	2014	tonnes	2370891	A	Aggregate, may include official, semi-official, estimated or calculated data
TCL	Crops and livestock products	255	Belgium	5910	Export Quantity	1941	Cereal preparations	2015	2015	tonnes	2423913	A	Aggregate, may include official, semi-official, estimated or calculated data
TCL	Crops and livestock products	255	Belgium	5910	Export Quantity	1941	Cereal preparations	2016	2016	tonnes	2549961	A	Aggregate, may include official, semi-official, estimated or calculated data
TCL	Crops and livestock products	255	Belgium	5910	Export Quantity	1941	Cereal preparations	2017	2017	tonnes	2584297	A	Aggregate, may include official, semi-official, estimated or calculated data
TCL	Crops and livestock products	255	Belgium	5910	Export Quantity	1941	Cereal preparations	2018	2018	tonnes	2565600	A	Aggregate, may include official, semi-official, estimated or calculated data
TCL	Crops and livestock products	255	Belgium	5910	Export Quantity	1941	Cereal preparations	2019	2019	tonnes	2651585	A	Aggregate, may include official, semi-official, estimated or calculated data
TCL	Crops and livestock products	15	Belgium-Luxembourg	5910	Export Quantity	1941	Cereal preparations	1961	1961	tonnes	107273	A	Aggregate, may include official, semi-official, estimated or calculated data
TCL	Crops and livestock products	15	Belgium-Luxembourg	5910	Export Quantity	1941	Cereal preparations	1962	1962	tonnes	121544	A	Aggregate, may include official, semi-official, estimated or calculated data
TCL	Crops and livestock products	15	Belgium-Luxembourg	5910	Export Quantity	1941	Cereal preparations	1963	1963	tonnes	162984	A	Aggregate, may include official, semi-official, estimated or calculated data
TCL	Crops and livestock products	15	Belgium-Luxembourg	5910	Export Quantity	1941	Cereal preparations	1964	1964	tonnes	172749	A	Aggregate, may include official, semi-official, estimated or calculated data
TCL	Crops and livestock products	15	Belgium-Luxembourg	5910	Export Quantity	1941	Cereal preparations	1965	1965	tonnes	158173	A	Aggregate, may include official, semi-official, estimated or calculated data
TCL	Crops and livestock products	15	Belgium-Luxembourg	5910	Export Quantity	1941	Cereal preparations	1966	1966	tonnes	161371	A	Aggregate, may include official, semi-official, estimated or calculated data
TCL	Crops and livestock products	15	Belgium-Luxembourg	5910	Export Quantity	1941	Cereal preparations	1967	1967	tonnes	165103	A	Aggregate, may include official, semi-official, estimated or calculated data
TCL	Crops and livestock products	15	Belgium-Luxembourg	5910	Export Quantity	1941	Cereal preparations	1968	1968	tonnes	186063	A	Aggregate, may include official, semi-official, estimated or calculated data
TCL	Crops and livestock products	15	Belgium-Luxembourg	5910	Export Quantity	1941	Cereal preparations	1969	1969	tonnes	233949	A	Aggregate, may include official, semi-official, estimated or calculated data
TCL	Crops and livestock products	15	Belgium-Luxembourg	5910	Export Quantity	1941	Cereal preparations	1970	1970	tonnes	258742	A	Aggregate, may include official, semi-official, estimated or calculated data
TCL	Crops and livestock products	15	Belgium-Luxembourg	5910	Export Quantity	1941	Cereal preparations	1971	1971	tonnes	327344	A	Aggregate, may include official, semi-official, estimated or calculated data
TCL	Crops and livestock products	15	Belgium-Luxembourg	5910	Export Quantity	1941	Cereal preparations	1972	1972	tonnes	363452	A	Aggregate, may include official, semi-official, estimated or calculated data
TCL	Crops and livestock products	15	Belgium-Luxembourg	5910	Export Quantity	1941	Cereal preparations	1973	1973	tonnes	420197	A	Aggregate, may include official, semi-official, estimated or calculated data
TCL	Crops and livestock products	15	Belgium-Luxembourg	5910	Export Quantity	1941	Cereal preparations	1974	1974	tonnes	466725	A	Aggregate, may include official, semi-official, estimated or calculated data
TCL	Crops and livestock products	15	Belgium-Luxembourg	5910	Export Quantity	1941	Cereal preparations	1975	1975	tonnes	453302	A	Aggregate, may include official, semi-official, estimated or calculated data
TCL	Crops and livestock products	15	Belgium-Luxembourg	5910	Export Quantity	1941	Cereal preparations	1976	1976	tonnes	545202	A	Aggregate, may include official, semi-official, estimated or calculated data
TCL	Crops and livestock products	15	Belgium-Luxembourg	5910	Export Quantity	1941	Cereal preparations	1977	1977	tonnes	501914	A	Aggregate, may include official, semi-official, estimated or calculated data
TCL	Crops and livestock products	15	Belgium-Luxembourg	5910	Export Quantity	1941	Cereal preparations	1978	1978	tonnes	554690	A	Aggregate, may include official, semi-official, estimated or calculated data
TCL	Crops and livestock products	15	Belgium-Luxembourg	5910	Export Quantity	1941	Cereal preparations	1979	1979	tonnes	528545	A	Aggregate, may include official, semi-official, estimated or calculated data
TCL	Crops and livestock products	15	Belgium-Luxembourg	5910	Export Quantity	1941	Cereal preparations	1980	1980	tonnes	408555	A	Aggregate, may include official, semi-official, estimated or calculated data
TCL	Crops and livestock products	15	Belgium-Luxembourg	5910	Export Quantity	1941	Cereal preparations	1981	1981	tonnes	476399	A	Aggregate, may include official, semi-official, estimated or calculated data
TCL	Crops and livestock products	15	Belgium-Luxembourg	5910	Export Quantity	1941	Cereal preparations	1982	1982	tonnes	488206	A	Aggregate, may include official, semi-official, estimated or calculated data
TCL	Crops and livestock products	15	Belgium-Luxembourg	5910	Export Quantity	1941	Cereal preparations	1983	1983	tonnes	503317	A	Aggregate, may include official, semi-official, estimated or calculated data
TCL	Crops and livestock products	15	Belgium-Luxembourg	5910	Export Quantity	1941	Cereal preparations	1984	1984	tonnes	571240	A	Aggregate, may include official, semi-official, estimated or calculated data
TCL	Crops and livestock products	15	Belgium-Luxembourg	5910	Export Quantity	1941	Cereal preparations	1985	1985	tonnes	541187	A	Aggregate, may include official, semi-official, estimated or calculated data
TCL	Crops and livestock products	15	Belgium-Luxembourg	5910	Export Quantity	1941	Cereal preparations	1986	1986	tonnes	543641	A	Aggregate, may include official, semi-official, estimated or calculated data
TCL	Crops and livestock products	15	Belgium-Luxembourg	5910	Export Quantity	1941	Cereal preparations	1987	1987	tonnes	576812	A	Aggregate, may include official, semi-official, estimated or calculated data
TCL	Crops and livestock products	15	Belgium-Luxembourg	5910	Export Quantity	1941	Cereal preparations	1988	1988	tonnes	664584	A	Aggregate, may include official, semi-official, estimated or calculated data
TCL	Crops and livestock products	15	Belgium-Luxembourg	5910	Export Quantity	1941	Cereal preparations	1989	1989	tonnes	710515	A	Aggregate, may include official, semi-official, estimated or calculated data
TCL	Crops and livestock products	15	Belgium-Luxembourg	5910	Export Quantity	1941	Cereal preparations	1990	1990	tonnes	811334	A	Aggregate, may include official, semi-official, estimated or calculated data
TCL	Crops and livestock products	15	Belgium-Luxembourg	5910	Export Quantity	1941	Cereal preparations	1991	1991	tonnes	835808	A	Aggregate, may include official, semi-official, estimated or calculated data
TCL	Crops and livestock products	15	Belgium-Luxembourg	5910	Export Quantity	1941	Cereal preparations	1992	1992	tonnes	764531	A	Aggregate, may include official, semi-official, estimated or calculated data
TCL	Crops and livestock products	15	Belgium-Luxembourg	5910	Export Quantity	1941	Cereal preparations	1993	1993	tonnes	819896	A	Aggregate, may include official, semi-official, estimated or calculated data
TCL	Crops and livestock products	15	Belgium-Luxembourg	5910	Export Quantity	1941	Cereal preparations	1994	1994	tonnes	840186	A	Aggregate, may include official, semi-official, estimated or calculated data
TCL	Crops and livestock products	15	Belgium-Luxembourg	5910	Export Quantity	1941	Cereal preparations	1995	1995	tonnes	1082480	A	Aggregate, may include official, semi-official, estimated or calculated data
TCL	Crops and livestock products	15	Belgium-Luxembourg	5910	Export Quantity	1941	Cereal preparations	1996	1996	tonnes	1088127	A	Aggregate, may include official, semi-official, estimated or calculated data
TCL	Crops and livestock products	15	Belgium-Luxembourg	5910	Export Quantity	1941	Cereal preparations	1997	1997	tonnes	1141973	A	Aggregate, may include official, semi-official, estimated or calculated data
TCL	Crops and livestock products	15	Belgium-Luxembourg	5910	Export Quantity	1941	Cereal preparations	1998	1998	tonnes	1228600	A	Aggregate, may include official, semi-official, estimated or calculated data
TCL	Crops and livestock products	15	Belgium-Luxembourg	5910	Export Quantity	1941	Cereal preparations	1999	1999	tonnes	1133338	A	Aggregate, may include official, semi-official, estimated or calculated data
TCL	Crops and livestock products	23	Belize	5910	Export Quantity	1941	Cereal preparations	1961	1961	tonnes	0	A	Aggregate, may include official, semi-official, estimated or calculated data
TCL	Crops and livestock products	23	Belize	5910	Export Quantity	1941	Cereal preparations	1962	1962	tonnes	0	A	Aggregate, may include official, semi-official, estimated or calculated data
TCL	Crops and livestock products	23	Belize	5910	Export Quantity	1941	Cereal preparations	1963	1963	tonnes	0	A	Aggregate, may include official, semi-official, estimated or calculated data
TCL	Crops and livestock products	23	Belize	5910	Export Quantity	1941	Cereal preparations	1964	1964	tonnes	4	A	Aggregate, may include official, semi-official, estimated or calculated data
TCL	Crops and livestock products	23	Belize	5910	Export Quantity	1941	Cereal preparations	1965	1965	tonnes	3	A	Aggregate, may include official, semi-official, estimated or calculated data
TCL	Crops and livestock products	23	Belize	5910	Export Quantity	1941	Cereal preparations	1966	1966	tonnes	6	A	Aggregate, may include official, semi-official, estimated or calculated data
TCL	Crops and livestock products	23	Belize	5910	Export Quantity	1941	Cereal preparations	1967	1967	tonnes	9	A	Aggregate, may include official, semi-official, estimated or calculated data
TCL	Crops and livestock products	23	Belize	5910	Export Quantity	1941	Cereal preparations	1968	1968	tonnes	13	A	Aggregate, may include official, semi-official, estimated or calculated data
TCL	Crops and livestock products	23	Belize	5910	Export Quantity	1941	Cereal preparations	1969	1969	tonnes	17	A	Aggregate, may include official, semi-official, estimated or calculated data
TCL	Crops and livestock products	23	Belize	5910	Export Quantity	1941	Cereal preparations	1970	1970	tonnes	41	A	Aggregate, may include official, semi-official, estimated or calculated data
TCL	Crops and livestock products	23	Belize	5910	Export Quantity	1941	Cereal preparations	1971	1971	tonnes	44	A	Aggregate, may include official, semi-official, estimated or calculated data
TCL	Crops and livestock products	23	Belize	5910	Export Quantity	1941	Cereal preparations	1972	1972	tonnes	15	A	Aggregate, may include official, semi-official, estimated or calculated data
TCL	Crops and livestock products	23	Belize	5910	Export Quantity	1941	Cereal preparations	1973	1973	tonnes	127	A	Aggregate, may include official, semi-official, estimated or calculated data
TCL	Crops and livestock products	23	Belize	5910	Export Quantity	1941	Cereal preparations	1974	1974	tonnes	106	A	Aggregate, may include official, semi-official, estimated or calculated data
TCL	Crops and livestock products	23	Belize	5910	Export Quantity	1941	Cereal preparations	1975	1975	tonnes	82	A	Aggregate, may include official, semi-official, estimated or calculated data
TCL	Crops and livestock products	23	Belize	5910	Export Quantity	1941	Cereal preparations	1976	1976	tonnes	117	A	Aggregate, may include official, semi-official, estimated or calculated data
TCL	Crops and livestock products	23	Belize	5910	Export Quantity	1941	Cereal preparations	1977	1977	tonnes	120	A	Aggregate, may include official, semi-official, estimated or calculated data
TCL	Crops and livestock products	23	Belize	5910	Export Quantity	1941	Cereal preparations	1978	1978	tonnes	115	A	Aggregate, may include official, semi-official, estimated or calculated data
TCL	Crops and livestock products	23	Belize	5910	Export Quantity	1941	Cereal preparations	1979	1979	tonnes	204	A	Aggregate, may include official, semi-official, estimated or calculated data
TCL	Crops and livestock products	23	Belize	5910	Export Quantity	1941	Cereal preparations	1980	1980	tonnes	55	A	Aggregate, may include official, semi-official, estimated or calculated data
TCL	Crops and livestock products	23	Belize	5910	Export Quantity	1941	Cereal preparations	1981	1981	tonnes	0	A	Aggregate, may include official, semi-official, estimated or calculated data
TCL	Crops and livestock products	23	Belize	5910	Export Quantity	1941	Cereal preparations	1982	1982	tonnes	45	A	Aggregate, may include official, semi-official, estimated or calculated data
TCL	Crops and livestock products	23	Belize	5910	Export Quantity	1941	Cereal preparations	1983	1983	tonnes	8	A	Aggregate, may include official, semi-official, estimated or calculated data
TCL	Crops and livestock products	23	Belize	5910	Export Quantity	1941	Cereal preparations	1984	1984	tonnes	44	A	Aggregate, may include official, semi-official, estimated or calculated data
TCL	Crops and livestock products	23	Belize	5910	Export Quantity	1941	Cereal preparations	1985	1985	tonnes	75	A	Aggregate, may include official, semi-official, estimated or calculated data
TCL	Crops and livestock products	23	Belize	5910	Export Quantity	1941	Cereal preparations	1986	1986	tonnes	69	A	Aggregate, may include official, semi-official, estimated or calculated data
TCL	Crops and livestock products	23	Belize	5910	Export Quantity	1941	Cereal preparations	1987	1987	tonnes	77	A	Aggregate, may include official, semi-official, estimated or calculated data
TCL	Crops and livestock products	23	Belize	5910	Export Quantity	1941	Cereal preparations	1988	1988	tonnes	78	A	Aggregate, may include official, semi-official, estimated or calculated data
TCL	Crops and livestock products	23	Belize	5910	Export Quantity	1941	Cereal preparations	1989	1989	tonnes	169	A	Aggregate, may include official, semi-official, estimated or calculated data
TCL	Crops and livestock products	23	Belize	5910	Export Quantity	1941	Cereal preparations	1990	1990	tonnes	83	A	Aggregate, may include official, semi-official, estimated or calculated data
TCL	Crops and livestock products	23	Belize	5910	Export Quantity	1941	Cereal preparations	1991	1991	tonnes	67	A	Aggregate, may include official, semi-official, estimated or calculated data
TCL	Crops and livestock products	23	Belize	5910	Export Quantity	1941	Cereal preparations	1992	1992	tonnes	154	A	Aggregate, may include official, semi-official, estimated or calculated data
TCL	Crops and livestock products	23	Belize	5910	Export Quantity	1941	Cereal preparations	1993	1993	tonnes	117	A	Aggregate, may include official, semi-official, estimated or calculated data
TCL	Crops and livestock products	23	Belize	5910	Export Quantity	1941	Cereal preparations	1994	1994	tonnes	47	A	Aggregate, may include official, semi-official, estimated or calculated data
TCL	Crops and livestock products	23	Belize	5910	Export Quantity	1941	Cereal preparations	1995	1995	tonnes	8	A	Aggregate, may include official, semi-official, estimated or calculated data
TCL	Crops and livestock products	23	Belize	5910	Export Quantity	1941	Cereal preparations	1996	1996	tonnes	4	A	Aggregate, may include official, semi-official, estimated or calculated data
TCL	Crops and livestock products	23	Belize	5910	Export Quantity	1941	Cereal preparations	1997	1997	tonnes	5	A	Aggregate, may include official, semi-official, estimated or calculated data
TCL	Crops and livestock products	23	Belize	5910	Export Quantity	1941	Cereal preparations	1998	1998	tonnes	0	A	Aggregate, may include official, semi-official, estimated or calculated data
TCL	Crops and livestock products	23	Belize	5910	Export Quantity	1941	Cereal preparations	1999	1999	tonnes	0	A	Aggregate, may include official, semi-official, estimated or calculated data
TCL	Crops and livestock products	23	Belize	5910	Export Quantity	1941	Cereal preparations	2000	2000	tonnes	4	A	Aggregate, may include official, semi-official, estimated or calculated data
TCL	Crops and livestock products	23	Belize	5910	Export Quantity	1941	Cereal preparations	2001	2001	tonnes	0	A	Aggregate, may include official, semi-official, estimated or calculated data
TCL	Crops and livestock products	23	Belize	5910	Export Quantity	1941	Cereal preparations	2002	2002	tonnes	7	A	Aggregate, may include official, semi-official, estimated or calculated data
TCL	Crops and livestock products	23	Belize	5910	Export Quantity	1941	Cereal preparations	2003	2003	tonnes	22	A	Aggregate, may include official, semi-official, estimated or calculated data
TCL	Crops and livestock products	23	Belize	5910	Export Quantity	1941	Cereal preparations	2004	2004	tonnes	22	A	Aggregate, may include official, semi-official, estimated or calculated data
TCL	Crops and livestock products	23	Belize	5910	Export Quantity	1941	Cereal preparations	2005	2005	tonnes	17	A	Aggregate, may include official, semi-official, estimated or calculated data
TCL	Crops and livestock products	23	Belize	5910	Export Quantity	1941	Cereal preparations	2006	2006	tonnes	1	A	Aggregate, may include official, semi-official, estimated or calculated data
TCL	Crops and livestock products	23	Belize	5910	Export Quantity	1941	Cereal preparations	2007	2007	tonnes	1	A	Aggregate, may include official, semi-official, estimated or calculated data
TCL	Crops and livestock products	23	Belize	5910	Export Quantity	1941	Cereal preparations	2008	2008	tonnes	0	A	Aggregate, may include official, semi-official, estimated or calculated data
TCL	Crops and livestock products	23	Belize	5910	Export Quantity	1941	Cereal preparations	2009	2009	tonnes	0	A	Aggregate, may include official, semi-official, estimated or calculated data
TCL	Crops and livestock products	23	Belize	5910	Export Quantity	1941	Cereal preparations	2010	2010	tonnes	1422	A	Aggregate, may include official, semi-official, estimated or calculated data
TCL	Crops and livestock products	23	Belize	5910	Export Quantity	1941	Cereal preparations	2011	2011	tonnes	5031	A	Aggregate, may include official, semi-official, estimated or calculated data
TCL	Crops and livestock products	23	Belize	5910	Export Quantity	1941	Cereal preparations	2012	2012	tonnes	4483	A	Aggregate, may include official, semi-official, estimated or calculated data
TCL	Crops and livestock products	23	Belize	5910	Export Quantity	1941	Cereal preparations	2013	2013	tonnes	6318	A	Aggregate, may include official, semi-official, estimated or calculated data
TCL	Crops and livestock products	23	Belize	5910	Export Quantity	1941	Cereal preparations	2014	2014	tonnes	6625	A	Aggregate, may include official, semi-official, estimated or calculated data
TCL	Crops and livestock products	23	Belize	5910	Export Quantity	1941	Cereal preparations	2015	2015	tonnes	38	A	Aggregate, may include official, semi-official, estimated or calculated data
TCL	Crops and livestock products	23	Belize	5910	Export Quantity	1941	Cereal preparations	2016	2016	tonnes	10	A	Aggregate, may include official, semi-official, estimated or calculated data
TCL	Crops and livestock products	23	Belize	5910	Export Quantity	1941	Cereal preparations	2017	2017	tonnes	0	A	Aggregate, may include official, semi-official, estimated or calculated data
TCL	Crops and livestock products	23	Belize	5910	Export Quantity	1941	Cereal preparations	2018	2018	tonnes	4943	A	Aggregate, may include official, semi-official, estimated or calculated data
TCL	Crops and livestock products	23	Belize	5910	Export Quantity	1941	Cereal preparations	2019	2019	tonnes	5808	A	Aggregate, may include official, semi-official, estimated or calculated data
TCL	Crops and livestock products	53	Benin	5910	Export Quantity	1941	Cereal preparations	1961	1961	tonnes	0	A	Aggregate, may include official, semi-official, estimated or calculated data
TCL	Crops and livestock products	53	Benin	5910	Export Quantity	1941	Cereal preparations	1962	1962	tonnes	0	A	Aggregate, may include official, semi-official, estimated or calculated data
TCL	Crops and livestock products	53	Benin	5910	Export Quantity	1941	Cereal preparations	1963	1963	tonnes	0	A	Aggregate, may include official, semi-official, estimated or calculated data
TCL	Crops and livestock products	53	Benin	5910	Export Quantity	1941	Cereal preparations	1964	1964	tonnes	0	A	Aggregate, may include official, semi-official, estimated or calculated data
TCL	Crops and livestock products	53	Benin	5910	Export Quantity	1941	Cereal preparations	1965	1965	tonnes	0	A	Aggregate, may include official, semi-official, estimated or calculated data
TCL	Crops and livestock products	53	Benin	5910	Export Quantity	1941	Cereal preparations	1966	1966	tonnes	0	A	Aggregate, may include official, semi-official, estimated or calculated data
TCL	Crops and livestock products	53	Benin	5910	Export Quantity	1941	Cereal preparations	1967	1967	tonnes	0	A	Aggregate, may include official, semi-official, estimated or calculated data
TCL	Crops and livestock products	53	Benin	5910	Export Quantity	1941	Cereal preparations	1968	1968	tonnes	0	A	Aggregate, may include official, semi-official, estimated or calculated data
TCL	Crops and livestock products	53	Benin	5910	Export Quantity	1941	Cereal preparations	1969	1969	tonnes	0	A	Aggregate, may include official, semi-official, estimated or calculated data
TCL	Crops and livestock products	53	Benin	5910	Export Quantity	1941	Cereal preparations	1970	1970	tonnes	0	A	Aggregate, may include official, semi-official, estimated or calculated data
TCL	Crops and livestock products	53	Benin	5910	Export Quantity	1941	Cereal preparations	1971	1971	tonnes	55	A	Aggregate, may include official, semi-official, estimated or calculated data
TCL	Crops and livestock products	53	Benin	5910	Export Quantity	1941	Cereal preparations	1972	1972	tonnes	0	A	Aggregate, may include official, semi-official, estimated or calculated data
TCL	Crops and livestock products	53	Benin	5910	Export Quantity	1941	Cereal preparations	1973	1973	tonnes	293	A	Aggregate, may include official, semi-official, estimated or calculated data
TCL	Crops and livestock products	53	Benin	5910	Export Quantity	1941	Cereal preparations	1974	1974	tonnes	553	A	Aggregate, may include official, semi-official, estimated or calculated data
TCL	Crops and livestock products	53	Benin	5910	Export Quantity	1941	Cereal preparations	1975	1975	tonnes	469	A	Aggregate, may include official, semi-official, estimated or calculated data
TCL	Crops and livestock products	53	Benin	5910	Export Quantity	1941	Cereal preparations	1976	1976	tonnes	400	A	Aggregate, may include official, semi-official, estimated or calculated data
TCL	Crops and livestock products	53	Benin	5910	Export Quantity	1941	Cereal preparations	1977	1977	tonnes	500	A	Aggregate, may include official, semi-official, estimated or calculated data
TCL	Crops and livestock products	53	Benin	5910	Export Quantity	1941	Cereal preparations	1978	1978	tonnes	1290	A	Aggregate, may include official, semi-official, estimated or calculated data
TCL	Crops and livestock products	53	Benin	5910	Export Quantity	1941	Cereal preparations	1979	1979	tonnes	1902	A	Aggregate, may include official, semi-official, estimated or calculated data
TCL	Crops and livestock products	53	Benin	5910	Export Quantity	1941	Cereal preparations	1980	1980	tonnes	50	A	Aggregate, may include official, semi-official, estimated or calculated data
TCL	Crops and livestock products	53	Benin	5910	Export Quantity	1941	Cereal preparations	1981	1981	tonnes	0	A	Aggregate, may include official, semi-official, estimated or calculated data
TCL	Crops and livestock products	53	Benin	5910	Export Quantity	1941	Cereal preparations	1982	1982	tonnes	12	A	Aggregate, may include official, semi-official, estimated or calculated data
TCL	Crops and livestock products	53	Benin	5910	Export Quantity	1941	Cereal preparations	1983	1983	tonnes	126	A	Aggregate, may include official, semi-official, estimated or calculated data
TCL	Crops and livestock products	53	Benin	5910	Export Quantity	1941	Cereal preparations	1984	1984	tonnes	0	A	Aggregate, may include official, semi-official, estimated or calculated data
TCL	Crops and livestock products	53	Benin	5910	Export Quantity	1941	Cereal preparations	1985	1985	tonnes	20	A	Aggregate, may include official, semi-official, estimated or calculated data
TCL	Crops and livestock products	53	Benin	5910	Export Quantity	1941	Cereal preparations	1986	1986	tonnes	155	A	Aggregate, may include official, semi-official, estimated or calculated data
TCL	Crops and livestock products	53	Benin	5910	Export Quantity	1941	Cereal preparations	1987	1987	tonnes	0	A	Aggregate, may include official, semi-official, estimated or calculated data
TCL	Crops and livestock products	53	Benin	5910	Export Quantity	1941	Cereal preparations	1988	1988	tonnes	0	A	Aggregate, may include official, semi-official, estimated or calculated data
TCL	Crops and livestock products	53	Benin	5910	Export Quantity	1941	Cereal preparations	1989	1989	tonnes	0	A	Aggregate, may include official, semi-official, estimated or calculated data
TCL	Crops and livestock products	53	Benin	5910	Export Quantity	1941	Cereal preparations	1990	1990	tonnes	0	A	Aggregate, may include official, semi-official, estimated or calculated data
TCL	Crops and livestock products	53	Benin	5910	Export Quantity	1941	Cereal preparations	1991	1991	tonnes	170	A	Aggregate, may include official, semi-official, estimated or calculated data
TCL	Crops and livestock products	53	Benin	5910	Export Quantity	1941	Cereal preparations	1992	1992	tonnes	88	A	Aggregate, may include official, semi-official, estimated or calculated data
TCL	Crops and livestock products	53	Benin	5910	Export Quantity	1941	Cereal preparations	1993	1993	tonnes	1	A	Aggregate, may include official, semi-official, estimated or calculated data
TCL	Crops and livestock products	53	Benin	5910	Export Quantity	1941	Cereal preparations	1994	1994	tonnes	1	A	Aggregate, may include official, semi-official, estimated or calculated data
TCL	Crops and livestock products	53	Benin	5910	Export Quantity	1941	Cereal preparations	1995	1995	tonnes	1	A	Aggregate, may include official, semi-official, estimated or calculated data
TCL	Crops and livestock products	53	Benin	5910	Export Quantity	1941	Cereal preparations	1996	1996	tonnes	11	A	Aggregate, may include official, semi-official, estimated or calculated data
TCL	Crops and livestock products	53	Benin	5910	Export Quantity	1941	Cereal preparations	1997	1997	tonnes	0	A	Aggregate, may include official, semi-official, estimated or calculated data
TCL	Crops and livestock products	53	Benin	5910	Export Quantity	1941	Cereal preparations	1998	1998	tonnes	0	A	Aggregate, may include official, semi-official, estimated or calculated data
TCL	Crops and livestock products	53	Benin	5910	Export Quantity	1941	Cereal preparations	1999	1999	tonnes	124	A	Aggregate, may include official, semi-official, estimated or calculated data
TCL	Crops and livestock products	53	Benin	5910	Export Quantity	1941	Cereal preparations	2000	2000	tonnes	121	A	Aggregate, may include official, semi-official, estimated or calculated data
TCL	Crops and livestock products	53	Benin	5910	Export Quantity	1941	Cereal preparations	2001	2001	tonnes	447	A	Aggregate, may include official, semi-official, estimated or calculated data
TCL	Crops and livestock products	53	Benin	5910	Export Quantity	1941	Cereal preparations	2002	2002	tonnes	120	A	Aggregate, may include official, semi-official, estimated or calculated data
TCL	Crops and livestock products	53	Benin	5910	Export Quantity	1941	Cereal preparations	2003	2003	tonnes	333	A	Aggregate, may include official, semi-official, estimated or calculated data
TCL	Crops and livestock products	53	Benin	5910	Export Quantity	1941	Cereal preparations	2004	2004	tonnes	332	A	Aggregate, may include official, semi-official, estimated or calculated data
TCL	Crops and livestock products	53	Benin	5910	Export Quantity	1941	Cereal preparations	2005	2005	tonnes	401	A	Aggregate, may include official, semi-official, estimated or calculated data
TCL	Crops and livestock products	53	Benin	5910	Export Quantity	1941	Cereal preparations	2006	2006	tonnes	144	A	Aggregate, may include official, semi-official, estimated or calculated data
TCL	Crops and livestock products	53	Benin	5910	Export Quantity	1941	Cereal preparations	2007	2007	tonnes	160	A	Aggregate, may include official, semi-official, estimated or calculated data
TCL	Crops and livestock products	53	Benin	5910	Export Quantity	1941	Cereal preparations	2008	2008	tonnes	86	A	Aggregate, may include official, semi-official, estimated or calculated data
TCL	Crops and livestock products	53	Benin	5910	Export Quantity	1941	Cereal preparations	2009	2009	tonnes	389	A	Aggregate, may include official, semi-official, estimated or calculated data
TCL	Crops and livestock products	53	Benin	5910	Export Quantity	1941	Cereal preparations	2010	2010	tonnes	217	A	Aggregate, may include official, semi-official, estimated or calculated data
TCL	Crops and livestock products	53	Benin	5910	Export Quantity	1941	Cereal preparations	2011	2011	tonnes	357	A	Aggregate, may include official, semi-official, estimated or calculated data
TCL	Crops and livestock products	53	Benin	5910	Export Quantity	1941	Cereal preparations	2012	2012	tonnes	1278	A	Aggregate, may include official, semi-official, estimated or calculated data
TCL	Crops and livestock products	53	Benin	5910	Export Quantity	1941	Cereal preparations	2013	2013	tonnes	357	A	Aggregate, may include official, semi-official, estimated or calculated data
TCL	Crops and livestock products	53	Benin	5910	Export Quantity	1941	Cereal preparations	2014	2014	tonnes	1854	A	Aggregate, may include official, semi-official, estimated or calculated data
TCL	Crops and livestock products	53	Benin	5910	Export Quantity	1941	Cereal preparations	2015	2015	tonnes	402	A	Aggregate, may include official, semi-official, estimated or calculated data
TCL	Crops and livestock products	53	Benin	5910	Export Quantity	1941	Cereal preparations	2016	2016	tonnes	446	A	Aggregate, may include official, semi-official, estimated or calculated data
TCL	Crops and livestock products	53	Benin	5910	Export Quantity	1941	Cereal preparations	2017	2017	tonnes	413	A	Aggregate, may include official, semi-official, estimated or calculated data
TCL	Crops and livestock products	53	Benin	5910	Export Quantity	1941	Cereal preparations	2018	2018	tonnes	443	A	Aggregate, may include official, semi-official, estimated or calculated data
TCL	Crops and livestock products	53	Benin	5910	Export Quantity	1941	Cereal preparations	2019	2019	tonnes	283	A	Aggregate, may include official, semi-official, estimated or calculated data
TCL	Crops and livestock products	18	Bhutan	5910	Export Quantity	1941	Cereal preparations	1961	1961	tonnes		A	Aggregate, may include official, semi-official, estimated or calculated data
TCL	Crops and livestock products	18	Bhutan	5910	Export Quantity	1941	Cereal preparations	1962	1962	tonnes		A	Aggregate, may include official, semi-official, estimated or calculated data
TCL	Crops and livestock products	18	Bhutan	5910	Export Quantity	1941	Cereal preparations	1963	1963	tonnes		A	Aggregate, may include official, semi-official, estimated or calculated data
TCL	Crops and livestock products	18	Bhutan	5910	Export Quantity	1941	Cereal preparations	1964	1964	tonnes		A	Aggregate, may include official, semi-official, estimated or calculated data
TCL	Crops and livestock products	18	Bhutan	5910	Export Quantity	1941	Cereal preparations	1965	1965	tonnes		A	Aggregate, may include official, semi-official, estimated or calculated data
TCL	Crops and livestock products	18	Bhutan	5910	Export Quantity	1941	Cereal preparations	1966	1966	tonnes		A	Aggregate, may include official, semi-official, estimated or calculated data
TCL	Crops and livestock products	18	Bhutan	5910	Export Quantity	1941	Cereal preparations	1967	1967	tonnes		A	Aggregate, may include official, semi-official, estimated or calculated data
TCL	Crops and livestock products	18	Bhutan	5910	Export Quantity	1941	Cereal preparations	1968	1968	tonnes		A	Aggregate, may include official, semi-official, estimated or calculated data
TCL	Crops and livestock products	18	Bhutan	5910	Export Quantity	1941	Cereal preparations	1969	1969	tonnes		A	Aggregate, may include official, semi-official, estimated or calculated data
TCL	Crops and livestock products	18	Bhutan	5910	Export Quantity	1941	Cereal preparations	1970	1970	tonnes		A	Aggregate, may include official, semi-official, estimated or calculated data
TCL	Crops and livestock products	18	Bhutan	5910	Export Quantity	1941	Cereal preparations	1971	1971	tonnes		A	Aggregate, may include official, semi-official, estimated or calculated data
TCL	Crops and livestock products	18	Bhutan	5910	Export Quantity	1941	Cereal preparations	1972	1972	tonnes		A	Aggregate, may include official, semi-official, estimated or calculated data
TCL	Crops and livestock products	18	Bhutan	5910	Export Quantity	1941	Cereal preparations	1973	1973	tonnes		A	Aggregate, may include official, semi-official, estimated or calculated data
TCL	Crops and livestock products	18	Bhutan	5910	Export Quantity	1941	Cereal preparations	1974	1974	tonnes		A	Aggregate, may include official, semi-official, estimated or calculated data
TCL	Crops and livestock products	18	Bhutan	5910	Export Quantity	1941	Cereal preparations	1975	1975	tonnes		A	Aggregate, may include official, semi-official, estimated or calculated data
TCL	Crops and livestock products	18	Bhutan	5910	Export Quantity	1941	Cereal preparations	1976	1976	tonnes		A	Aggregate, may include official, semi-official, estimated or calculated data
TCL	Crops and livestock products	18	Bhutan	5910	Export Quantity	1941	Cereal preparations	1977	1977	tonnes		A	Aggregate, may include official, semi-official, estimated or calculated data
TCL	Crops and livestock products	18	Bhutan	5910	Export Quantity	1941	Cereal preparations	1978	1978	tonnes		A	Aggregate, may include official, semi-official, estimated or calculated data
TCL	Crops and livestock products	18	Bhutan	5910	Export Quantity	1941	Cereal preparations	1979	1979	tonnes		A	Aggregate, may include official, semi-official, estimated or calculated data
TCL	Crops and livestock products	18	Bhutan	5910	Export Quantity	1941	Cereal preparations	1980	1980	tonnes		A	Aggregate, may include official, semi-official, estimated or calculated data
TCL	Crops and livestock products	18	Bhutan	5910	Export Quantity	1941	Cereal preparations	1981	1981	tonnes		A	Aggregate, may include official, semi-official, estimated or calculated data
TCL	Crops and livestock products	18	Bhutan	5910	Export Quantity	1941	Cereal preparations	1982	1982	tonnes		A	Aggregate, may include official, semi-official, estimated or calculated data
TCL	Crops and livestock products	18	Bhutan	5910	Export Quantity	1941	Cereal preparations	1983	1983	tonnes		A	Aggregate, may include official, semi-official, estimated or calculated data
TCL	Crops and livestock products	18	Bhutan	5910	Export Quantity	1941	Cereal preparations	1984	1984	tonnes		A	Aggregate, may include official, semi-official, estimated or calculated data
TCL	Crops and livestock products	18	Bhutan	5910	Export Quantity	1941	Cereal preparations	1985	1985	tonnes		A	Aggregate, may include official, semi-official, estimated or calculated data
TCL	Crops and livestock products	18	Bhutan	5910	Export Quantity	1941	Cereal preparations	1986	1986	tonnes		A	Aggregate, may include official, semi-official, estimated or calculated data
TCL	Crops and livestock products	18	Bhutan	5910	Export Quantity	1941	Cereal preparations	1987	1987	tonnes		A	Aggregate, may include official, semi-official, estimated or calculated data
TCL	Crops and livestock products	18	Bhutan	5910	Export Quantity	1941	Cereal preparations	1988	1988	tonnes		A	Aggregate, may include official, semi-official, estimated or calculated data
TCL	Crops and livestock products	18	Bhutan	5910	Export Quantity	1941	Cereal preparations	1989	1989	tonnes		A	Aggregate, may include official, semi-official, estimated or calculated data
TCL	Crops and livestock products	18	Bhutan	5910	Export Quantity	1941	Cereal preparations	1990	1990	tonnes		A	Aggregate, may include official, semi-official, estimated or calculated data
TCL	Crops and livestock products	18	Bhutan	5910	Export Quantity	1941	Cereal preparations	1991	1991	tonnes		A	Aggregate, may include official, semi-official, estimated or calculated data
TCL	Crops and livestock products	18	Bhutan	5910	Export Quantity	1941	Cereal preparations	1992	1992	tonnes		A	Aggregate, may include official, semi-official, estimated or calculated data
TCL	Crops and livestock products	18	Bhutan	5910	Export Quantity	1941	Cereal preparations	1993	1993	tonnes	487	A	Aggregate, may include official, semi-official, estimated or calculated data
TCL	Crops and livestock products	18	Bhutan	5910	Export Quantity	1941	Cereal preparations	1994	1994	tonnes	59	A	Aggregate, may include official, semi-official, estimated or calculated data
TCL	Crops and livestock products	18	Bhutan	5910	Export Quantity	1941	Cereal preparations	1995	1995	tonnes	59	A	Aggregate, may include official, semi-official, estimated or calculated data
TCL	Crops and livestock products	18	Bhutan	5910	Export Quantity	1941	Cereal preparations	1996	1996	tonnes	59	A	Aggregate, may include official, semi-official, estimated or calculated data
TCL	Crops and livestock products	18	Bhutan	5910	Export Quantity	1941	Cereal preparations	1997	1997	tonnes	0	A	Aggregate, may include official, semi-official, estimated or calculated data
TCL	Crops and livestock products	18	Bhutan	5910	Export Quantity	1941	Cereal preparations	1998	1998	tonnes	0	A	Aggregate, may include official, semi-official, estimated or calculated data
TCL	Crops and livestock products	18	Bhutan	5910	Export Quantity	1941	Cereal preparations	1999	1999	tonnes	0	A	Aggregate, may include official, semi-official, estimated or calculated data
TCL	Crops and livestock products	18	Bhutan	5910	Export Quantity	1941	Cereal preparations	2000	2000	tonnes	0	A	Aggregate, may include official, semi-official, estimated or calculated data
TCL	Crops and livestock products	18	Bhutan	5910	Export Quantity	1941	Cereal preparations	2001	2001	tonnes	0	A	Aggregate, may include official, semi-official, estimated or calculated data
TCL	Crops and livestock products	18	Bhutan	5910	Export Quantity	1941	Cereal preparations	2002	2002	tonnes	0	A	Aggregate, may include official, semi-official, estimated or calculated data
TCL	Crops and livestock products	18	Bhutan	5910	Export Quantity	1941	Cereal preparations	2003	2003	tonnes	29	A	Aggregate, may include official, semi-official, estimated or calculated data
TCL	Crops and livestock products	18	Bhutan	5910	Export Quantity	1941	Cereal preparations	2004	2004	tonnes	29	A	Aggregate, may include official, semi-official, estimated or calculated data
TCL	Crops and livestock products	18	Bhutan	5910	Export Quantity	1941	Cereal preparations	2005	2005	tonnes	29	A	Aggregate, may include official, semi-official, estimated or calculated data
TCL	Crops and livestock products	18	Bhutan	5910	Export Quantity	1941	Cereal preparations	2006	2006	tonnes	29	A	Aggregate, may include official, semi-official, estimated or calculated data
TCL	Crops and livestock products	18	Bhutan	5910	Export Quantity	1941	Cereal preparations	2007	2007	tonnes	29	A	Aggregate, may include official, semi-official, estimated or calculated data
TCL	Crops and livestock products	18	Bhutan	5910	Export Quantity	1941	Cereal preparations	2008	2008	tonnes	29	A	Aggregate, may include official, semi-official, estimated or calculated data
TCL	Crops and livestock products	18	Bhutan	5910	Export Quantity	1941	Cereal preparations	2009	2009	tonnes	29	A	Aggregate, may include official, semi-official, estimated or calculated data
TCL	Crops and livestock products	18	Bhutan	5910	Export Quantity	1941	Cereal preparations	2010	2010	tonnes	1	A	Aggregate, may include official, semi-official, estimated or calculated data
TCL	Crops and livestock products	18	Bhutan	5910	Export Quantity	1941	Cereal preparations	2011	2011	tonnes	1	A	Aggregate, may include official, semi-official, estimated or calculated data
TCL	Crops and livestock products	18	Bhutan	5910	Export Quantity	1941	Cereal preparations	2012	2012	tonnes	2	A	Aggregate, may include official, semi-official, estimated or calculated data
TCL	Crops and livestock products	18	Bhutan	5910	Export Quantity	1941	Cereal preparations	2013	2013	tonnes	2	A	Aggregate, may include official, semi-official, estimated or calculated data
TCL	Crops and livestock products	18	Bhutan	5910	Export Quantity	1941	Cereal preparations	2014	2014	tonnes	1	A	Aggregate, may include official, semi-official, estimated or calculated data
TCL	Crops and livestock products	18	Bhutan	5910	Export Quantity	1941	Cereal preparations	2015	2015	tonnes	0	A	Aggregate, may include official, semi-official, estimated or calculated data
TCL	Crops and livestock products	18	Bhutan	5910	Export Quantity	1941	Cereal preparations	2016	2016	tonnes	0	A	Aggregate, may include official, semi-official, estimated or calculated data
TCL	Crops and livestock products	18	Bhutan	5910	Export Quantity	1941	Cereal preparations	2017	2017	tonnes	0	A	Aggregate, may include official, semi-official, estimated or calculated data
TCL	Crops and livestock products	18	Bhutan	5910	Export Quantity	1941	Cereal preparations	2018	2018	tonnes	0	A	Aggregate, may include official, semi-official, estimated or calculated data
TCL	Crops and livestock products	18	Bhutan	5910	Export Quantity	1941	Cereal preparations	2019	2019	tonnes	1	A	Aggregate, may include official, semi-official, estimated or calculated data
TCL	Crops and livestock products	19	Bolivia (Plurinational State of)	5910	Export Quantity	1941	Cereal preparations	1961	1961	tonnes	0	A	Aggregate, may include official, semi-official, estimated or calculated data
TCL	Crops and livestock products	19	Bolivia (Plurinational State of)	5910	Export Quantity	1941	Cereal preparations	1962	1962	tonnes	0	A	Aggregate, may include official, semi-official, estimated or calculated data
TCL	Crops and livestock products	19	Bolivia (Plurinational State of)	5910	Export Quantity	1941	Cereal preparations	1963	1963	tonnes	0	A	Aggregate, may include official, semi-official, estimated or calculated data
TCL	Crops and livestock products	19	Bolivia (Plurinational State of)	5910	Export Quantity	1941	Cereal preparations	1964	1964	tonnes	0	A	Aggregate, may include official, semi-official, estimated or calculated data
TCL	Crops and livestock products	19	Bolivia (Plurinational State of)	5910	Export Quantity	1941	Cereal preparations	1965	1965	tonnes	3	A	Aggregate, may include official, semi-official, estimated or calculated data
TCL	Crops and livestock products	19	Bolivia (Plurinational State of)	5910	Export Quantity	1941	Cereal preparations	1966	1966	tonnes	6	A	Aggregate, may include official, semi-official, estimated or calculated data
TCL	Crops and livestock products	19	Bolivia (Plurinational State of)	5910	Export Quantity	1941	Cereal preparations	1967	1967	tonnes	35	A	Aggregate, may include official, semi-official, estimated or calculated data
TCL	Crops and livestock products	19	Bolivia (Plurinational State of)	5910	Export Quantity	1941	Cereal preparations	1968	1968	tonnes	0	A	Aggregate, may include official, semi-official, estimated or calculated data
TCL	Crops and livestock products	19	Bolivia (Plurinational State of)	5910	Export Quantity	1941	Cereal preparations	1969	1969	tonnes	301	A	Aggregate, may include official, semi-official, estimated or calculated data
TCL	Crops and livestock products	19	Bolivia (Plurinational State of)	5910	Export Quantity	1941	Cereal preparations	1970	1970	tonnes	11	A	Aggregate, may include official, semi-official, estimated or calculated data
TCL	Crops and livestock products	19	Bolivia (Plurinational State of)	5910	Export Quantity	1941	Cereal preparations	1971	1971	tonnes	0	A	Aggregate, may include official, semi-official, estimated or calculated data
TCL	Crops and livestock products	19	Bolivia (Plurinational State of)	5910	Export Quantity	1941	Cereal preparations	1972	1972	tonnes	0	A	Aggregate, may include official, semi-official, estimated or calculated data
TCL	Crops and livestock products	19	Bolivia (Plurinational State of)	5910	Export Quantity	1941	Cereal preparations	1973	1973	tonnes	0	A	Aggregate, may include official, semi-official, estimated or calculated data
TCL	Crops and livestock products	19	Bolivia (Plurinational State of)	5910	Export Quantity	1941	Cereal preparations	1974	1974	tonnes	0	A	Aggregate, may include official, semi-official, estimated or calculated data
TCL	Crops and livestock products	19	Bolivia (Plurinational State of)	5910	Export Quantity	1941	Cereal preparations	1975	1975	tonnes	0	A	Aggregate, may include official, semi-official, estimated or calculated data
TCL	Crops and livestock products	19	Bolivia (Plurinational State of)	5910	Export Quantity	1941	Cereal preparations	1976	1976	tonnes	0	A	Aggregate, may include official, semi-official, estimated or calculated data
TCL	Crops and livestock products	19	Bolivia (Plurinational State of)	5910	Export Quantity	1941	Cereal preparations	1977	1977	tonnes	0	A	Aggregate, may include official, semi-official, estimated or calculated data
TCL	Crops and livestock products	19	Bolivia (Plurinational State of)	5910	Export Quantity	1941	Cereal preparations	1978	1978	tonnes	8	A	Aggregate, may include official, semi-official, estimated or calculated data
TCL	Crops and livestock products	19	Bolivia (Plurinational State of)	5910	Export Quantity	1941	Cereal preparations	1979	1979	tonnes	16	A	Aggregate, may include official, semi-official, estimated or calculated data
TCL	Crops and livestock products	19	Bolivia (Plurinational State of)	5910	Export Quantity	1941	Cereal preparations	1980	1980	tonnes	1195	A	Aggregate, may include official, semi-official, estimated or calculated data
TCL	Crops and livestock products	19	Bolivia (Plurinational State of)	5910	Export Quantity	1941	Cereal preparations	1981	1981	tonnes	606	A	Aggregate, may include official, semi-official, estimated or calculated data
TCL	Crops and livestock products	19	Bolivia (Plurinational State of)	5910	Export Quantity	1941	Cereal preparations	1982	1982	tonnes	16114	A	Aggregate, may include official, semi-official, estimated or calculated data
TCL	Crops and livestock products	19	Bolivia (Plurinational State of)	5910	Export Quantity	1941	Cereal preparations	1983	1983	tonnes	9023	A	Aggregate, may include official, semi-official, estimated or calculated data
TCL	Crops and livestock products	19	Bolivia (Plurinational State of)	5910	Export Quantity	1941	Cereal preparations	1984	1984	tonnes	3231	A	Aggregate, may include official, semi-official, estimated or calculated data
TCL	Crops and livestock products	19	Bolivia (Plurinational State of)	5910	Export Quantity	1941	Cereal preparations	1985	1985	tonnes	6742	A	Aggregate, may include official, semi-official, estimated or calculated data
TCL	Crops and livestock products	19	Bolivia (Plurinational State of)	5910	Export Quantity	1941	Cereal preparations	1986	1986	tonnes	11933	A	Aggregate, may include official, semi-official, estimated or calculated data
TCL	Crops and livestock products	19	Bolivia (Plurinational State of)	5910	Export Quantity	1941	Cereal preparations	1987	1987	tonnes	34789	A	Aggregate, may include official, semi-official, estimated or calculated data
TCL	Crops and livestock products	19	Bolivia (Plurinational State of)	5910	Export Quantity	1941	Cereal preparations	1988	1988	tonnes	32303	A	Aggregate, may include official, semi-official, estimated or calculated data
TCL	Crops and livestock products	19	Bolivia (Plurinational State of)	5910	Export Quantity	1941	Cereal preparations	1989	1989	tonnes	76864	A	Aggregate, may include official, semi-official, estimated or calculated data
TCL	Crops and livestock products	19	Bolivia (Plurinational State of)	5910	Export Quantity	1941	Cereal preparations	1990	1990	tonnes	39947	A	Aggregate, may include official, semi-official, estimated or calculated data
TCL	Crops and livestock products	19	Bolivia (Plurinational State of)	5910	Export Quantity	1941	Cereal preparations	1991	1991	tonnes	55159	A	Aggregate, may include official, semi-official, estimated or calculated data
TCL	Crops and livestock products	19	Bolivia (Plurinational State of)	5910	Export Quantity	1941	Cereal preparations	1992	1992	tonnes	46486	A	Aggregate, may include official, semi-official, estimated or calculated data
TCL	Crops and livestock products	19	Bolivia (Plurinational State of)	5910	Export Quantity	1941	Cereal preparations	1993	1993	tonnes	115317	A	Aggregate, may include official, semi-official, estimated or calculated data
TCL	Crops and livestock products	19	Bolivia (Plurinational State of)	5910	Export Quantity	1941	Cereal preparations	1994	1994	tonnes	106873	A	Aggregate, may include official, semi-official, estimated or calculated data
TCL	Crops and livestock products	19	Bolivia (Plurinational State of)	5910	Export Quantity	1941	Cereal preparations	1995	1995	tonnes	2542	A	Aggregate, may include official, semi-official, estimated or calculated data
TCL	Crops and livestock products	19	Bolivia (Plurinational State of)	5910	Export Quantity	1941	Cereal preparations	1996	1996	tonnes	2324	A	Aggregate, may include official, semi-official, estimated or calculated data
TCL	Crops and livestock products	19	Bolivia (Plurinational State of)	5910	Export Quantity	1941	Cereal preparations	1997	1997	tonnes	3532	A	Aggregate, may include official, semi-official, estimated or calculated data
TCL	Crops and livestock products	19	Bolivia (Plurinational State of)	5910	Export Quantity	1941	Cereal preparations	1998	1998	tonnes	4692	A	Aggregate, may include official, semi-official, estimated or calculated data
TCL	Crops and livestock products	19	Bolivia (Plurinational State of)	5910	Export Quantity	1941	Cereal preparations	1999	1999	tonnes	3124	A	Aggregate, may include official, semi-official, estimated or calculated data
TCL	Crops and livestock products	19	Bolivia (Plurinational State of)	5910	Export Quantity	1941	Cereal preparations	2000	2000	tonnes	3491	A	Aggregate, may include official, semi-official, estimated or calculated data
TCL	Crops and livestock products	19	Bolivia (Plurinational State of)	5910	Export Quantity	1941	Cereal preparations	2001	2001	tonnes	3786	A	Aggregate, may include official, semi-official, estimated or calculated data
TCL	Crops and livestock products	19	Bolivia (Plurinational State of)	5910	Export Quantity	1941	Cereal preparations	2002	2002	tonnes	3531	A	Aggregate, may include official, semi-official, estimated or calculated data
TCL	Crops and livestock products	19	Bolivia (Plurinational State of)	5910	Export Quantity	1941	Cereal preparations	2003	2003	tonnes	3329	A	Aggregate, may include official, semi-official, estimated or calculated data
TCL	Crops and livestock products	19	Bolivia (Plurinational State of)	5910	Export Quantity	1941	Cereal preparations	2004	2004	tonnes	2891	A	Aggregate, may include official, semi-official, estimated or calculated data
TCL	Crops and livestock products	19	Bolivia (Plurinational State of)	5910	Export Quantity	1941	Cereal preparations	2005	2005	tonnes	3159	A	Aggregate, may include official, semi-official, estimated or calculated data
TCL	Crops and livestock products	19	Bolivia (Plurinational State of)	5910	Export Quantity	1941	Cereal preparations	2006	2006	tonnes	3564	A	Aggregate, may include official, semi-official, estimated or calculated data
TCL	Crops and livestock products	19	Bolivia (Plurinational State of)	5910	Export Quantity	1941	Cereal preparations	2007	2007	tonnes	6957	A	Aggregate, may include official, semi-official, estimated or calculated data
TCL	Crops and livestock products	19	Bolivia (Plurinational State of)	5910	Export Quantity	1941	Cereal preparations	2008	2008	tonnes	5146	A	Aggregate, may include official, semi-official, estimated or calculated data
TCL	Crops and livestock products	19	Bolivia (Plurinational State of)	5910	Export Quantity	1941	Cereal preparations	2009	2009	tonnes	2186	A	Aggregate, may include official, semi-official, estimated or calculated data
TCL	Crops and livestock products	19	Bolivia (Plurinational State of)	5910	Export Quantity	1941	Cereal preparations	2010	2010	tonnes	4446	A	Aggregate, may include official, semi-official, estimated or calculated data
TCL	Crops and livestock products	19	Bolivia (Plurinational State of)	5910	Export Quantity	1941	Cereal preparations	2011	2011	tonnes	5297	A	Aggregate, may include official, semi-official, estimated or calculated data
TCL	Crops and livestock products	19	Bolivia (Plurinational State of)	5910	Export Quantity	1941	Cereal preparations	2012	2012	tonnes	4065	A	Aggregate, may include official, semi-official, estimated or calculated data
TCL	Crops and livestock products	19	Bolivia (Plurinational State of)	5910	Export Quantity	1941	Cereal preparations	2013	2013	tonnes	6654	A	Aggregate, may include official, semi-official, estimated or calculated data
TCL	Crops and livestock products	19	Bolivia (Plurinational State of)	5910	Export Quantity	1941	Cereal preparations	2014	2014	tonnes	6444	A	Aggregate, may include official, semi-official, estimated or calculated data
TCL	Crops and livestock products	19	Bolivia (Plurinational State of)	5910	Export Quantity	1941	Cereal preparations	2015	2015	tonnes	5653	A	Aggregate, may include official, semi-official, estimated or calculated data
TCL	Crops and livestock products	19	Bolivia (Plurinational State of)	5910	Export Quantity	1941	Cereal preparations	2016	2016	tonnes	5905	A	Aggregate, may include official, semi-official, estimated or calculated data
TCL	Crops and livestock products	19	Bolivia (Plurinational State of)	5910	Export Quantity	1941	Cereal preparations	2017	2017	tonnes	7589	A	Aggregate, may include official, semi-official, estimated or calculated data
TCL	Crops and livestock products	19	Bolivia (Plurinational State of)	5910	Export Quantity	1941	Cereal preparations	2018	2018	tonnes	11826	A	Aggregate, may include official, semi-official, estimated or calculated data
TCL	Crops and livestock products	19	Bolivia (Plurinational State of)	5910	Export Quantity	1941	Cereal preparations	2019	2019	tonnes	16627	A	Aggregate, may include official, semi-official, estimated or calculated data
TCL	Crops and livestock products	80	Bosnia and Herzegovina	5910	Export Quantity	1941	Cereal preparations	1992	1992	tonnes		A	Aggregate, may include official, semi-official, estimated or calculated data
TCL	Crops and livestock products	80	Bosnia and Herzegovina	5910	Export Quantity	1941	Cereal preparations	1993	1993	tonnes		A	Aggregate, may include official, semi-official, estimated or calculated data
TCL	Crops and livestock products	80	Bosnia and Herzegovina	5910	Export Quantity	1941	Cereal preparations	1994	1994	tonnes		A	Aggregate, may include official, semi-official, estimated or calculated data
TCL	Crops and livestock products	80	Bosnia and Herzegovina	5910	Export Quantity	1941	Cereal preparations	1995	1995	tonnes		A	Aggregate, may include official, semi-official, estimated or calculated data
TCL	Crops and livestock products	80	Bosnia and Herzegovina	5910	Export Quantity	1941	Cereal preparations	1996	1996	tonnes		A	Aggregate, may include official, semi-official, estimated or calculated data
TCL	Crops and livestock products	80	Bosnia and Herzegovina	5910	Export Quantity	1941	Cereal preparations	1997	1997	tonnes		A	Aggregate, may include official, semi-official, estimated or calculated data
TCL	Crops and livestock products	80	Bosnia and Herzegovina	5910	Export Quantity	1941	Cereal preparations	1998	1998	tonnes		A	Aggregate, may include official, semi-official, estimated or calculated data
TCL	Crops and livestock products	80	Bosnia and Herzegovina	5910	Export Quantity	1941	Cereal preparations	1999	1999	tonnes		A	Aggregate, may include official, semi-official, estimated or calculated data
TCL	Crops and livestock products	80	Bosnia and Herzegovina	5910	Export Quantity	1941	Cereal preparations	2000	2000	tonnes		A	Aggregate, may include official, semi-official, estimated or calculated data
TCL	Crops and livestock products	80	Bosnia and Herzegovina	5910	Export Quantity	1941	Cereal preparations	2001	2001	tonnes		A	Aggregate, may include official, semi-official, estimated or calculated data
TCL	Crops and livestock products	80	Bosnia and Herzegovina	5910	Export Quantity	1941	Cereal preparations	2002	2002	tonnes		A	Aggregate, may include official, semi-official, estimated or calculated data
TCL	Crops and livestock products	80	Bosnia and Herzegovina	5910	Export Quantity	1941	Cereal preparations	2003	2003	tonnes	2353	A	Aggregate, may include official, semi-official, estimated or calculated data
TCL	Crops and livestock products	80	Bosnia and Herzegovina	5910	Export Quantity	1941	Cereal preparations	2004	2004	tonnes	5974	A	Aggregate, may include official, semi-official, estimated or calculated data
TCL	Crops and livestock products	80	Bosnia and Herzegovina	5910	Export Quantity	1941	Cereal preparations	2005	2005	tonnes	7335	A	Aggregate, may include official, semi-official, estimated or calculated data
TCL	Crops and livestock products	80	Bosnia and Herzegovina	5910	Export Quantity	1941	Cereal preparations	2006	2006	tonnes	8111	A	Aggregate, may include official, semi-official, estimated or calculated data
TCL	Crops and livestock products	80	Bosnia and Herzegovina	5910	Export Quantity	1941	Cereal preparations	2007	2007	tonnes	8983	A	Aggregate, may include official, semi-official, estimated or calculated data
TCL	Crops and livestock products	80	Bosnia and Herzegovina	5910	Export Quantity	1941	Cereal preparations	2008	2008	tonnes	10838	A	Aggregate, may include official, semi-official, estimated or calculated data
TCL	Crops and livestock products	80	Bosnia and Herzegovina	5910	Export Quantity	1941	Cereal preparations	2009	2009	tonnes	11200	A	Aggregate, may include official, semi-official, estimated or calculated data
TCL	Crops and livestock products	80	Bosnia and Herzegovina	5910	Export Quantity	1941	Cereal preparations	2010	2010	tonnes	11437	A	Aggregate, may include official, semi-official, estimated or calculated data
TCL	Crops and livestock products	80	Bosnia and Herzegovina	5910	Export Quantity	1941	Cereal preparations	2011	2011	tonnes	11851	A	Aggregate, may include official, semi-official, estimated or calculated data
TCL	Crops and livestock products	80	Bosnia and Herzegovina	5910	Export Quantity	1941	Cereal preparations	2012	2012	tonnes	14601	A	Aggregate, may include official, semi-official, estimated or calculated data
TCL	Crops and livestock products	80	Bosnia and Herzegovina	5910	Export Quantity	1941	Cereal preparations	2013	2013	tonnes	16034	A	Aggregate, may include official, semi-official, estimated or calculated data
TCL	Crops and livestock products	80	Bosnia and Herzegovina	5910	Export Quantity	1941	Cereal preparations	2014	2014	tonnes	17235	A	Aggregate, may include official, semi-official, estimated or calculated data
TCL	Crops and livestock products	80	Bosnia and Herzegovina	5910	Export Quantity	1941	Cereal preparations	2015	2015	tonnes	20253	A	Aggregate, may include official, semi-official, estimated or calculated data
TCL	Crops and livestock products	80	Bosnia and Herzegovina	5910	Export Quantity	1941	Cereal preparations	2016	2016	tonnes	22031	A	Aggregate, may include official, semi-official, estimated or calculated data
TCL	Crops and livestock products	80	Bosnia and Herzegovina	5910	Export Quantity	1941	Cereal preparations	2017	2017	tonnes	21307	A	Aggregate, may include official, semi-official, estimated or calculated data
TCL	Crops and livestock products	80	Bosnia and Herzegovina	5910	Export Quantity	1941	Cereal preparations	2018	2018	tonnes	22279	A	Aggregate, may include official, semi-official, estimated or calculated data
TCL	Crops and livestock products	80	Bosnia and Herzegovina	5910	Export Quantity	1941	Cereal preparations	2019	2019	tonnes	23152	A	Aggregate, may include official, semi-official, estimated or calculated data
TCL	Crops and livestock products	20	Botswana	5910	Export Quantity	1941	Cereal preparations	1961	1961	tonnes	0	A	Aggregate, may include official, semi-official, estimated or calculated data
TCL	Crops and livestock products	20	Botswana	5910	Export Quantity	1941	Cereal preparations	1962	1962	tonnes	0	A	Aggregate, may include official, semi-official, estimated or calculated data
TCL	Crops and livestock products	20	Botswana	5910	Export Quantity	1941	Cereal preparations	1963	1963	tonnes	0	A	Aggregate, may include official, semi-official, estimated or calculated data
TCL	Crops and livestock products	20	Botswana	5910	Export Quantity	1941	Cereal preparations	1964	1964	tonnes	0	A	Aggregate, may include official, semi-official, estimated or calculated data
TCL	Crops and livestock products	20	Botswana	5910	Export Quantity	1941	Cereal preparations	1965	1965	tonnes	0	A	Aggregate, may include official, semi-official, estimated or calculated data
TCL	Crops and livestock products	20	Botswana	5910	Export Quantity	1941	Cereal preparations	1966	1966	tonnes	0	A	Aggregate, may include official, semi-official, estimated or calculated data
TCL	Crops and livestock products	20	Botswana	5910	Export Quantity	1941	Cereal preparations	1967	1967	tonnes	0	A	Aggregate, may include official, semi-official, estimated or calculated data
TCL	Crops and livestock products	20	Botswana	5910	Export Quantity	1941	Cereal preparations	1968	1968	tonnes	0	A	Aggregate, may include official, semi-official, estimated or calculated data
TCL	Crops and livestock products	20	Botswana	5910	Export Quantity	1941	Cereal preparations	1969	1969	tonnes	0	A	Aggregate, may include official, semi-official, estimated or calculated data
TCL	Crops and livestock products	20	Botswana	5910	Export Quantity	1941	Cereal preparations	1970	1970	tonnes	0	A	Aggregate, may include official, semi-official, estimated or calculated data
TCL	Crops and livestock products	20	Botswana	5910	Export Quantity	1941	Cereal preparations	1971	1971	tonnes	0	A	Aggregate, may include official, semi-official, estimated or calculated data
TCL	Crops and livestock products	20	Botswana	5910	Export Quantity	1941	Cereal preparations	1972	1972	tonnes	0	A	Aggregate, may include official, semi-official, estimated or calculated data
TCL	Crops and livestock products	20	Botswana	5910	Export Quantity	1941	Cereal preparations	1973	1973	tonnes	0	A	Aggregate, may include official, semi-official, estimated or calculated data
TCL	Crops and livestock products	20	Botswana	5910	Export Quantity	1941	Cereal preparations	1974	1974	tonnes	127	A	Aggregate, may include official, semi-official, estimated or calculated data
TCL	Crops and livestock products	20	Botswana	5910	Export Quantity	1941	Cereal preparations	1975	1975	tonnes	100	A	Aggregate, may include official, semi-official, estimated or calculated data
TCL	Crops and livestock products	20	Botswana	5910	Export Quantity	1941	Cereal preparations	1976	1976	tonnes	205	A	Aggregate, may include official, semi-official, estimated or calculated data
TCL	Crops and livestock products	20	Botswana	5910	Export Quantity	1941	Cereal preparations	1977	1977	tonnes	722	A	Aggregate, may include official, semi-official, estimated or calculated data
TCL	Crops and livestock products	20	Botswana	5910	Export Quantity	1941	Cereal preparations	1978	1978	tonnes	1670	A	Aggregate, may include official, semi-official, estimated or calculated data
TCL	Crops and livestock products	20	Botswana	5910	Export Quantity	1941	Cereal preparations	1979	1979	tonnes	2053	A	Aggregate, may include official, semi-official, estimated or calculated data
TCL	Crops and livestock products	20	Botswana	5910	Export Quantity	1941	Cereal preparations	1980	1980	tonnes	881	A	Aggregate, may include official, semi-official, estimated or calculated data
TCL	Crops and livestock products	20	Botswana	5910	Export Quantity	1941	Cereal preparations	1981	1981	tonnes	203	A	Aggregate, may include official, semi-official, estimated or calculated data
TCL	Crops and livestock products	20	Botswana	5910	Export Quantity	1941	Cereal preparations	1982	1982	tonnes	218	A	Aggregate, may include official, semi-official, estimated or calculated data
TCL	Crops and livestock products	20	Botswana	5910	Export Quantity	1941	Cereal preparations	1983	1983	tonnes	274	A	Aggregate, may include official, semi-official, estimated or calculated data
TCL	Crops and livestock products	20	Botswana	5910	Export Quantity	1941	Cereal preparations	1984	1984	tonnes	219	A	Aggregate, may include official, semi-official, estimated or calculated data
TCL	Crops and livestock products	20	Botswana	5910	Export Quantity	1941	Cereal preparations	1985	1985	tonnes	131	A	Aggregate, may include official, semi-official, estimated or calculated data
TCL	Crops and livestock products	20	Botswana	5910	Export Quantity	1941	Cereal preparations	1986	1986	tonnes	83	A	Aggregate, may include official, semi-official, estimated or calculated data
TCL	Crops and livestock products	20	Botswana	5910	Export Quantity	1941	Cereal preparations	1987	1987	tonnes	1647	A	Aggregate, may include official, semi-official, estimated or calculated data
TCL	Crops and livestock products	20	Botswana	5910	Export Quantity	1941	Cereal preparations	1988	1988	tonnes	958	A	Aggregate, may include official, semi-official, estimated or calculated data
TCL	Crops and livestock products	20	Botswana	5910	Export Quantity	1941	Cereal preparations	1989	1989	tonnes	1163	A	Aggregate, may include official, semi-official, estimated or calculated data
TCL	Crops and livestock products	20	Botswana	5910	Export Quantity	1941	Cereal preparations	1990	1990	tonnes	6256	A	Aggregate, may include official, semi-official, estimated or calculated data
TCL	Crops and livestock products	20	Botswana	5910	Export Quantity	1941	Cereal preparations	1991	1991	tonnes	10603	A	Aggregate, may include official, semi-official, estimated or calculated data
TCL	Crops and livestock products	20	Botswana	5910	Export Quantity	1941	Cereal preparations	1992	1992	tonnes	7570	A	Aggregate, may include official, semi-official, estimated or calculated data
TCL	Crops and livestock products	20	Botswana	5910	Export Quantity	1941	Cereal preparations	1993	1993	tonnes	7702	A	Aggregate, may include official, semi-official, estimated or calculated data
TCL	Crops and livestock products	20	Botswana	5910	Export Quantity	1941	Cereal preparations	1994	1994	tonnes	7882	A	Aggregate, may include official, semi-official, estimated or calculated data
TCL	Crops and livestock products	20	Botswana	5910	Export Quantity	1941	Cereal preparations	1995	1995	tonnes	7434	A	Aggregate, may include official, semi-official, estimated or calculated data
TCL	Crops and livestock products	20	Botswana	5910	Export Quantity	1941	Cereal preparations	1996	1996	tonnes	4630	A	Aggregate, may include official, semi-official, estimated or calculated data
TCL	Crops and livestock products	20	Botswana	5910	Export Quantity	1941	Cereal preparations	1997	1997	tonnes	3033	A	Aggregate, may include official, semi-official, estimated or calculated data
TCL	Crops and livestock products	20	Botswana	5910	Export Quantity	1941	Cereal preparations	1998	1998	tonnes	9221	A	Aggregate, may include official, semi-official, estimated or calculated data
TCL	Crops and livestock products	20	Botswana	5910	Export Quantity	1941	Cereal preparations	1999	1999	tonnes	11242	A	Aggregate, may include official, semi-official, estimated or calculated data
TCL	Crops and livestock products	20	Botswana	5910	Export Quantity	1941	Cereal preparations	2000	2000	tonnes	15027	A	Aggregate, may include official, semi-official, estimated or calculated data
TCL	Crops and livestock products	20	Botswana	5910	Export Quantity	1941	Cereal preparations	2001	2001	tonnes	10286	A	Aggregate, may include official, semi-official, estimated or calculated data
TCL	Crops and livestock products	20	Botswana	5910	Export Quantity	1941	Cereal preparations	2002	2002	tonnes	1874	A	Aggregate, may include official, semi-official, estimated or calculated data
TCL	Crops and livestock products	20	Botswana	5910	Export Quantity	1941	Cereal preparations	2003	2003	tonnes	2329	A	Aggregate, may include official, semi-official, estimated or calculated data
TCL	Crops and livestock products	20	Botswana	5910	Export Quantity	1941	Cereal preparations	2004	2004	tonnes	142	A	Aggregate, may include official, semi-official, estimated or calculated data
TCL	Crops and livestock products	20	Botswana	5910	Export Quantity	1941	Cereal preparations	2005	2005	tonnes	95	A	Aggregate, may include official, semi-official, estimated or calculated data
TCL	Crops and livestock products	20	Botswana	5910	Export Quantity	1941	Cereal preparations	2006	2006	tonnes	83	A	Aggregate, may include official, semi-official, estimated or calculated data
TCL	Crops and livestock products	20	Botswana	5910	Export Quantity	1941	Cereal preparations	2007	2007	tonnes	4586	A	Aggregate, may include official, semi-official, estimated or calculated data
TCL	Crops and livestock products	20	Botswana	5910	Export Quantity	1941	Cereal preparations	2008	2008	tonnes	4464	A	Aggregate, may include official, semi-official, estimated or calculated data
TCL	Crops and livestock products	20	Botswana	5910	Export Quantity	1941	Cereal preparations	2009	2009	tonnes	17352	A	Aggregate, may include official, semi-official, estimated or calculated data
TCL	Crops and livestock products	20	Botswana	5910	Export Quantity	1941	Cereal preparations	2010	2010	tonnes	34429	A	Aggregate, may include official, semi-official, estimated or calculated data
TCL	Crops and livestock products	20	Botswana	5910	Export Quantity	1941	Cereal preparations	2011	2011	tonnes	22260	A	Aggregate, may include official, semi-official, estimated or calculated data
TCL	Crops and livestock products	20	Botswana	5910	Export Quantity	1941	Cereal preparations	2012	2012	tonnes	10118	A	Aggregate, may include official, semi-official, estimated or calculated data
TCL	Crops and livestock products	20	Botswana	5910	Export Quantity	1941	Cereal preparations	2013	2013	tonnes	9127	A	Aggregate, may include official, semi-official, estimated or calculated data
TCL	Crops and livestock products	20	Botswana	5910	Export Quantity	1941	Cereal preparations	2014	2014	tonnes	10470	A	Aggregate, may include official, semi-official, estimated or calculated data
TCL	Crops and livestock products	20	Botswana	5910	Export Quantity	1941	Cereal preparations	2015	2015	tonnes	10247	A	Aggregate, may include official, semi-official, estimated or calculated data
TCL	Crops and livestock products	20	Botswana	5910	Export Quantity	1941	Cereal preparations	2016	2016	tonnes	10018	A	Aggregate, may include official, semi-official, estimated or calculated data
TCL	Crops and livestock products	20	Botswana	5910	Export Quantity	1941	Cereal preparations	2017	2017	tonnes	5617	A	Aggregate, may include official, semi-official, estimated or calculated data
TCL	Crops and livestock products	20	Botswana	5910	Export Quantity	1941	Cereal preparations	2018	2018	tonnes	5107	A	Aggregate, may include official, semi-official, estimated or calculated data
TCL	Crops and livestock products	20	Botswana	5910	Export Quantity	1941	Cereal preparations	2019	2019	tonnes	2461	A	Aggregate, may include official, semi-official, estimated or calculated data
TCL	Crops and livestock products	21	Brazil	5910	Export Quantity	1941	Cereal preparations	1961	1961	tonnes	0	A	Aggregate, may include official, semi-official, estimated or calculated data
TCL	Crops and livestock products	21	Brazil	5910	Export Quantity	1941	Cereal preparations	1962	1962	tonnes	0	A	Aggregate, may include official, semi-official, estimated or calculated data
TCL	Crops and livestock products	21	Brazil	5910	Export Quantity	1941	Cereal preparations	1963	1963	tonnes	9	A	Aggregate, may include official, semi-official, estimated or calculated data
TCL	Crops and livestock products	21	Brazil	5910	Export Quantity	1941	Cereal preparations	1964	1964	tonnes	0	A	Aggregate, may include official, semi-official, estimated or calculated data
TCL	Crops and livestock products	21	Brazil	5910	Export Quantity	1941	Cereal preparations	1965	1965	tonnes	0	A	Aggregate, may include official, semi-official, estimated or calculated data
TCL	Crops and livestock products	21	Brazil	5910	Export Quantity	1941	Cereal preparations	1966	1966	tonnes	1	A	Aggregate, may include official, semi-official, estimated or calculated data
TCL	Crops and livestock products	21	Brazil	5910	Export Quantity	1941	Cereal preparations	1967	1967	tonnes	0	A	Aggregate, may include official, semi-official, estimated or calculated data
TCL	Crops and livestock products	21	Brazil	5910	Export Quantity	1941	Cereal preparations	1968	1968	tonnes	58	A	Aggregate, may include official, semi-official, estimated or calculated data
TCL	Crops and livestock products	21	Brazil	5910	Export Quantity	1941	Cereal preparations	1969	1969	tonnes	83	A	Aggregate, may include official, semi-official, estimated or calculated data
TCL	Crops and livestock products	21	Brazil	5910	Export Quantity	1941	Cereal preparations	1970	1970	tonnes	41	A	Aggregate, may include official, semi-official, estimated or calculated data
TCL	Crops and livestock products	21	Brazil	5910	Export Quantity	1941	Cereal preparations	1971	1971	tonnes	399	A	Aggregate, may include official, semi-official, estimated or calculated data
TCL	Crops and livestock products	21	Brazil	5910	Export Quantity	1941	Cereal preparations	1972	1972	tonnes	240	A	Aggregate, may include official, semi-official, estimated or calculated data
TCL	Crops and livestock products	21	Brazil	5910	Export Quantity	1941	Cereal preparations	1973	1973	tonnes	3839	A	Aggregate, may include official, semi-official, estimated or calculated data
TCL	Crops and livestock products	21	Brazil	5910	Export Quantity	1941	Cereal preparations	1974	1974	tonnes	32761	A	Aggregate, may include official, semi-official, estimated or calculated data
TCL	Crops and livestock products	21	Brazil	5910	Export Quantity	1941	Cereal preparations	1975	1975	tonnes	16800	A	Aggregate, may include official, semi-official, estimated or calculated data
TCL	Crops and livestock products	21	Brazil	5910	Export Quantity	1941	Cereal preparations	1976	1976	tonnes	13840	A	Aggregate, may include official, semi-official, estimated or calculated data
TCL	Crops and livestock products	21	Brazil	5910	Export Quantity	1941	Cereal preparations	1977	1977	tonnes	11912	A	Aggregate, may include official, semi-official, estimated or calculated data
TCL	Crops and livestock products	21	Brazil	5910	Export Quantity	1941	Cereal preparations	1978	1978	tonnes	9900	A	Aggregate, may include official, semi-official, estimated or calculated data
TCL	Crops and livestock products	21	Brazil	5910	Export Quantity	1941	Cereal preparations	1979	1979	tonnes	10267	A	Aggregate, may include official, semi-official, estimated or calculated data
TCL	Crops and livestock products	21	Brazil	5910	Export Quantity	1941	Cereal preparations	1980	1980	tonnes	18049	A	Aggregate, may include official, semi-official, estimated or calculated data
TCL	Crops and livestock products	21	Brazil	5910	Export Quantity	1941	Cereal preparations	1981	1981	tonnes	26410	A	Aggregate, may include official, semi-official, estimated or calculated data
TCL	Crops and livestock products	21	Brazil	5910	Export Quantity	1941	Cereal preparations	1982	1982	tonnes	5991	A	Aggregate, may include official, semi-official, estimated or calculated data
TCL	Crops and livestock products	21	Brazil	5910	Export Quantity	1941	Cereal preparations	1983	1983	tonnes	23147	A	Aggregate, may include official, semi-official, estimated or calculated data
TCL	Crops and livestock products	21	Brazil	5910	Export Quantity	1941	Cereal preparations	1984	1984	tonnes	182235	A	Aggregate, may include official, semi-official, estimated or calculated data
TCL	Crops and livestock products	21	Brazil	5910	Export Quantity	1941	Cereal preparations	1985	1985	tonnes	77994	A	Aggregate, may include official, semi-official, estimated or calculated data
TCL	Crops and livestock products	21	Brazil	5910	Export Quantity	1941	Cereal preparations	1986	1986	tonnes	4530	A	Aggregate, may include official, semi-official, estimated or calculated data
TCL	Crops and livestock products	21	Brazil	5910	Export Quantity	1941	Cereal preparations	1987	1987	tonnes	9163	A	Aggregate, may include official, semi-official, estimated or calculated data
TCL	Crops and livestock products	21	Brazil	5910	Export Quantity	1941	Cereal preparations	1988	1988	tonnes	6549	A	Aggregate, may include official, semi-official, estimated or calculated data
TCL	Crops and livestock products	21	Brazil	5910	Export Quantity	1941	Cereal preparations	1989	1989	tonnes	4626	A	Aggregate, may include official, semi-official, estimated or calculated data
TCL	Crops and livestock products	21	Brazil	5910	Export Quantity	1941	Cereal preparations	1990	1990	tonnes	4422	A	Aggregate, may include official, semi-official, estimated or calculated data
TCL	Crops and livestock products	21	Brazil	5910	Export Quantity	1941	Cereal preparations	1991	1991	tonnes	7796	A	Aggregate, may include official, semi-official, estimated or calculated data
TCL	Crops and livestock products	21	Brazil	5910	Export Quantity	1941	Cereal preparations	1992	1992	tonnes	19931	A	Aggregate, may include official, semi-official, estimated or calculated data
TCL	Crops and livestock products	21	Brazil	5910	Export Quantity	1941	Cereal preparations	1993	1993	tonnes	24668	A	Aggregate, may include official, semi-official, estimated or calculated data
TCL	Crops and livestock products	21	Brazil	5910	Export Quantity	1941	Cereal preparations	1994	1994	tonnes	19894	A	Aggregate, may include official, semi-official, estimated or calculated data
TCL	Crops and livestock products	21	Brazil	5910	Export Quantity	1941	Cereal preparations	1995	1995	tonnes	23404	A	Aggregate, may include official, semi-official, estimated or calculated data
TCL	Crops and livestock products	21	Brazil	5910	Export Quantity	1941	Cereal preparations	1996	1996	tonnes	29002	A	Aggregate, may include official, semi-official, estimated or calculated data
TCL	Crops and livestock products	21	Brazil	5910	Export Quantity	1941	Cereal preparations	1997	1997	tonnes	28300	A	Aggregate, may include official, semi-official, estimated or calculated data
TCL	Crops and livestock products	21	Brazil	5910	Export Quantity	1941	Cereal preparations	1998	1998	tonnes	28418	A	Aggregate, may include official, semi-official, estimated or calculated data
TCL	Crops and livestock products	21	Brazil	5910	Export Quantity	1941	Cereal preparations	1999	1999	tonnes	38384	A	Aggregate, may include official, semi-official, estimated or calculated data
TCL	Crops and livestock products	21	Brazil	5910	Export Quantity	1941	Cereal preparations	2000	2000	tonnes	48232	A	Aggregate, may include official, semi-official, estimated or calculated data
TCL	Crops and livestock products	21	Brazil	5910	Export Quantity	1941	Cereal preparations	2001	2001	tonnes	54512	A	Aggregate, may include official, semi-official, estimated or calculated data
TCL	Crops and livestock products	21	Brazil	5910	Export Quantity	1941	Cereal preparations	2002	2002	tonnes	63601	A	Aggregate, may include official, semi-official, estimated or calculated data
TCL	Crops and livestock products	21	Brazil	5910	Export Quantity	1941	Cereal preparations	2003	2003	tonnes	97184	A	Aggregate, may include official, semi-official, estimated or calculated data
TCL	Crops and livestock products	21	Brazil	5910	Export Quantity	1941	Cereal preparations	2004	2004	tonnes	122283	A	Aggregate, may include official, semi-official, estimated or calculated data
TCL	Crops and livestock products	21	Brazil	5910	Export Quantity	1941	Cereal preparations	2005	2005	tonnes	142449	A	Aggregate, may include official, semi-official, estimated or calculated data
TCL	Crops and livestock products	21	Brazil	5910	Export Quantity	1941	Cereal preparations	2006	2006	tonnes	159800	A	Aggregate, may include official, semi-official, estimated or calculated data
TCL	Crops and livestock products	21	Brazil	5910	Export Quantity	1941	Cereal preparations	2007	2007	tonnes	202573	A	Aggregate, may include official, semi-official, estimated or calculated data
TCL	Crops and livestock products	21	Brazil	5910	Export Quantity	1941	Cereal preparations	2008	2008	tonnes	241851	A	Aggregate, may include official, semi-official, estimated or calculated data
TCL	Crops and livestock products	21	Brazil	5910	Export Quantity	1941	Cereal preparations	2009	2009	tonnes	213268	A	Aggregate, may include official, semi-official, estimated or calculated data
TCL	Crops and livestock products	21	Brazil	5910	Export Quantity	1941	Cereal preparations	2010	2010	tonnes	169387	A	Aggregate, may include official, semi-official, estimated or calculated data
TCL	Crops and livestock products	21	Brazil	5910	Export Quantity	1941	Cereal preparations	2011	2011	tonnes	183310	A	Aggregate, may include official, semi-official, estimated or calculated data
TCL	Crops and livestock products	21	Brazil	5910	Export Quantity	1941	Cereal preparations	2012	2012	tonnes	181476	A	Aggregate, may include official, semi-official, estimated or calculated data
TCL	Crops and livestock products	21	Brazil	5910	Export Quantity	1941	Cereal preparations	2013	2013	tonnes	215193	A	Aggregate, may include official, semi-official, estimated or calculated data
TCL	Crops and livestock products	21	Brazil	5910	Export Quantity	1941	Cereal preparations	2014	2014	tonnes	263883	A	Aggregate, may include official, semi-official, estimated or calculated data
TCL	Crops and livestock products	21	Brazil	5910	Export Quantity	1941	Cereal preparations	2015	2015	tonnes	228281	A	Aggregate, may include official, semi-official, estimated or calculated data
TCL	Crops and livestock products	21	Brazil	5910	Export Quantity	1941	Cereal preparations	2016	2016	tonnes	212960	A	Aggregate, may include official, semi-official, estimated or calculated data
TCL	Crops and livestock products	21	Brazil	5910	Export Quantity	1941	Cereal preparations	2017	2017	tonnes	306555	A	Aggregate, may include official, semi-official, estimated or calculated data
TCL	Crops and livestock products	21	Brazil	5910	Export Quantity	1941	Cereal preparations	2018	2018	tonnes	241341	A	Aggregate, may include official, semi-official, estimated or calculated data
TCL	Crops and livestock products	21	Brazil	5910	Export Quantity	1941	Cereal preparations	2019	2019	tonnes	256216	A	Aggregate, may include official, semi-official, estimated or calculated data
TCL	Crops and livestock products	26	Brunei Darussalam	5910	Export Quantity	1941	Cereal preparations	1961	1961	tonnes	0	A	Aggregate, may include official, semi-official, estimated or calculated data
TCL	Crops and livestock products	26	Brunei Darussalam	5910	Export Quantity	1941	Cereal preparations	1962	1962	tonnes	0	A	Aggregate, may include official, semi-official, estimated or calculated data
TCL	Crops and livestock products	26	Brunei Darussalam	5910	Export Quantity	1941	Cereal preparations	1963	1963	tonnes	9	A	Aggregate, may include official, semi-official, estimated or calculated data
TCL	Crops and livestock products	26	Brunei Darussalam	5910	Export Quantity	1941	Cereal preparations	1964	1964	tonnes	0	A	Aggregate, may include official, semi-official, estimated or calculated data
TCL	Crops and livestock products	26	Brunei Darussalam	5910	Export Quantity	1941	Cereal preparations	1965	1965	tonnes	0	A	Aggregate, may include official, semi-official, estimated or calculated data
TCL	Crops and livestock products	26	Brunei Darussalam	5910	Export Quantity	1941	Cereal preparations	1966	1966	tonnes	0	A	Aggregate, may include official, semi-official, estimated or calculated data
TCL	Crops and livestock products	26	Brunei Darussalam	5910	Export Quantity	1941	Cereal preparations	1967	1967	tonnes	0	A	Aggregate, may include official, semi-official, estimated or calculated data
TCL	Crops and livestock products	26	Brunei Darussalam	5910	Export Quantity	1941	Cereal preparations	1968	1968	tonnes	32	A	Aggregate, may include official, semi-official, estimated or calculated data
TCL	Crops and livestock products	26	Brunei Darussalam	5910	Export Quantity	1941	Cereal preparations	1969	1969	tonnes	0	A	Aggregate, may include official, semi-official, estimated or calculated data
TCL	Crops and livestock products	26	Brunei Darussalam	5910	Export Quantity	1941	Cereal preparations	1970	1970	tonnes	0	A	Aggregate, may include official, semi-official, estimated or calculated data
TCL	Crops and livestock products	26	Brunei Darussalam	5910	Export Quantity	1941	Cereal preparations	1971	1971	tonnes	59	A	Aggregate, may include official, semi-official, estimated or calculated data
TCL	Crops and livestock products	26	Brunei Darussalam	5910	Export Quantity	1941	Cereal preparations	1972	1972	tonnes	67	A	Aggregate, may include official, semi-official, estimated or calculated data
TCL	Crops and livestock products	26	Brunei Darussalam	5910	Export Quantity	1941	Cereal preparations	1973	1973	tonnes	66	A	Aggregate, may include official, semi-official, estimated or calculated data
TCL	Crops and livestock products	26	Brunei Darussalam	5910	Export Quantity	1941	Cereal preparations	1974	1974	tonnes	168	A	Aggregate, may include official, semi-official, estimated or calculated data
TCL	Crops and livestock products	26	Brunei Darussalam	5910	Export Quantity	1941	Cereal preparations	1975	1975	tonnes	0	A	Aggregate, may include official, semi-official, estimated or calculated data
TCL	Crops and livestock products	26	Brunei Darussalam	5910	Export Quantity	1941	Cereal preparations	1976	1976	tonnes	0	A	Aggregate, may include official, semi-official, estimated or calculated data
TCL	Crops and livestock products	26	Brunei Darussalam	5910	Export Quantity	1941	Cereal preparations	1977	1977	tonnes	0	A	Aggregate, may include official, semi-official, estimated or calculated data
TCL	Crops and livestock products	26	Brunei Darussalam	5910	Export Quantity	1941	Cereal preparations	1978	1978	tonnes	88	A	Aggregate, may include official, semi-official, estimated or calculated data
TCL	Crops and livestock products	26	Brunei Darussalam	5910	Export Quantity	1941	Cereal preparations	1979	1979	tonnes	62	A	Aggregate, may include official, semi-official, estimated or calculated data
TCL	Crops and livestock products	26	Brunei Darussalam	5910	Export Quantity	1941	Cereal preparations	1980	1980	tonnes	68	A	Aggregate, may include official, semi-official, estimated or calculated data
TCL	Crops and livestock products	26	Brunei Darussalam	5910	Export Quantity	1941	Cereal preparations	1981	1981	tonnes	127	A	Aggregate, may include official, semi-official, estimated or calculated data
TCL	Crops and livestock products	26	Brunei Darussalam	5910	Export Quantity	1941	Cereal preparations	1982	1982	tonnes	42	A	Aggregate, may include official, semi-official, estimated or calculated data
TCL	Crops and livestock products	26	Brunei Darussalam	5910	Export Quantity	1941	Cereal preparations	1983	1983	tonnes	49	A	Aggregate, may include official, semi-official, estimated or calculated data
TCL	Crops and livestock products	26	Brunei Darussalam	5910	Export Quantity	1941	Cereal preparations	1984	1984	tonnes	50	A	Aggregate, may include official, semi-official, estimated or calculated data
TCL	Crops and livestock products	26	Brunei Darussalam	5910	Export Quantity	1941	Cereal preparations	1985	1985	tonnes	66	A	Aggregate, may include official, semi-official, estimated or calculated data
TCL	Crops and livestock products	26	Brunei Darussalam	5910	Export Quantity	1941	Cereal preparations	1986	1986	tonnes	356	A	Aggregate, may include official, semi-official, estimated or calculated data
TCL	Crops and livestock products	26	Brunei Darussalam	5910	Export Quantity	1941	Cereal preparations	1987	1987	tonnes	279	A	Aggregate, may include official, semi-official, estimated or calculated data
TCL	Crops and livestock products	26	Brunei Darussalam	5910	Export Quantity	1941	Cereal preparations	1988	1988	tonnes	556	A	Aggregate, may include official, semi-official, estimated or calculated data
TCL	Crops and livestock products	26	Brunei Darussalam	5910	Export Quantity	1941	Cereal preparations	1989	1989	tonnes	256	A	Aggregate, may include official, semi-official, estimated or calculated data
TCL	Crops and livestock products	26	Brunei Darussalam	5910	Export Quantity	1941	Cereal preparations	1990	1990	tonnes	256	A	Aggregate, may include official, semi-official, estimated or calculated data
TCL	Crops and livestock products	26	Brunei Darussalam	5910	Export Quantity	1941	Cereal preparations	1991	1991	tonnes	256	A	Aggregate, may include official, semi-official, estimated or calculated data
TCL	Crops and livestock products	26	Brunei Darussalam	5910	Export Quantity	1941	Cereal preparations	1992	1992	tonnes	3	A	Aggregate, may include official, semi-official, estimated or calculated data
TCL	Crops and livestock products	26	Brunei Darussalam	5910	Export Quantity	1941	Cereal preparations	1993	1993	tonnes	3	A	Aggregate, may include official, semi-official, estimated or calculated data
TCL	Crops and livestock products	26	Brunei Darussalam	5910	Export Quantity	1941	Cereal preparations	1994	1994	tonnes	7	A	Aggregate, may include official, semi-official, estimated or calculated data
TCL	Crops and livestock products	26	Brunei Darussalam	5910	Export Quantity	1941	Cereal preparations	1995	1995	tonnes	7	A	Aggregate, may include official, semi-official, estimated or calculated data
TCL	Crops and livestock products	26	Brunei Darussalam	5910	Export Quantity	1941	Cereal preparations	1996	1996	tonnes	6	A	Aggregate, may include official, semi-official, estimated or calculated data
TCL	Crops and livestock products	26	Brunei Darussalam	5910	Export Quantity	1941	Cereal preparations	1997	1997	tonnes	9	A	Aggregate, may include official, semi-official, estimated or calculated data
TCL	Crops and livestock products	26	Brunei Darussalam	5910	Export Quantity	1941	Cereal preparations	1998	1998	tonnes	79	A	Aggregate, may include official, semi-official, estimated or calculated data
TCL	Crops and livestock products	26	Brunei Darussalam	5910	Export Quantity	1941	Cereal preparations	1999	1999	tonnes	23	A	Aggregate, may include official, semi-official, estimated or calculated data
TCL	Crops and livestock products	26	Brunei Darussalam	5910	Export Quantity	1941	Cereal preparations	2000	2000	tonnes	8	A	Aggregate, may include official, semi-official, estimated or calculated data
TCL	Crops and livestock products	26	Brunei Darussalam	5910	Export Quantity	1941	Cereal preparations	2001	2001	tonnes	12	A	Aggregate, may include official, semi-official, estimated or calculated data
TCL	Crops and livestock products	26	Brunei Darussalam	5910	Export Quantity	1941	Cereal preparations	2002	2002	tonnes	4	A	Aggregate, may include official, semi-official, estimated or calculated data
TCL	Crops and livestock products	26	Brunei Darussalam	5910	Export Quantity	1941	Cereal preparations	2003	2003	tonnes	8	A	Aggregate, may include official, semi-official, estimated or calculated data
TCL	Crops and livestock products	26	Brunei Darussalam	5910	Export Quantity	1941	Cereal preparations	2004	2004	tonnes	2	A	Aggregate, may include official, semi-official, estimated or calculated data
TCL	Crops and livestock products	26	Brunei Darussalam	5910	Export Quantity	1941	Cereal preparations	2005	2005	tonnes	5	A	Aggregate, may include official, semi-official, estimated or calculated data
TCL	Crops and livestock products	26	Brunei Darussalam	5910	Export Quantity	1941	Cereal preparations	2006	2006	tonnes	5	A	Aggregate, may include official, semi-official, estimated or calculated data
TCL	Crops and livestock products	26	Brunei Darussalam	5910	Export Quantity	1941	Cereal preparations	2007	2007	tonnes	6	A	Aggregate, may include official, semi-official, estimated or calculated data
TCL	Crops and livestock products	26	Brunei Darussalam	5910	Export Quantity	1941	Cereal preparations	2008	2008	tonnes	7	A	Aggregate, may include official, semi-official, estimated or calculated data
TCL	Crops and livestock products	26	Brunei Darussalam	5910	Export Quantity	1941	Cereal preparations	2009	2009	tonnes	14	A	Aggregate, may include official, semi-official, estimated or calculated data
TCL	Crops and livestock products	26	Brunei Darussalam	5910	Export Quantity	1941	Cereal preparations	2010	2010	tonnes	15	A	Aggregate, may include official, semi-official, estimated or calculated data
TCL	Crops and livestock products	26	Brunei Darussalam	5910	Export Quantity	1941	Cereal preparations	2011	2011	tonnes	21	A	Aggregate, may include official, semi-official, estimated or calculated data
TCL	Crops and livestock products	26	Brunei Darussalam	5910	Export Quantity	1941	Cereal preparations	2012	2012	tonnes	21	A	Aggregate, may include official, semi-official, estimated or calculated data
TCL	Crops and livestock products	26	Brunei Darussalam	5910	Export Quantity	1941	Cereal preparations	2013	2013	tonnes	695	A	Aggregate, may include official, semi-official, estimated or calculated data
TCL	Crops and livestock products	26	Brunei Darussalam	5910	Export Quantity	1941	Cereal preparations	2014	2014	tonnes	1294	A	Aggregate, may include official, semi-official, estimated or calculated data
TCL	Crops and livestock products	26	Brunei Darussalam	5910	Export Quantity	1941	Cereal preparations	2015	2015	tonnes	134	A	Aggregate, may include official, semi-official, estimated or calculated data
TCL	Crops and livestock products	26	Brunei Darussalam	5910	Export Quantity	1941	Cereal preparations	2016	2016	tonnes	154	A	Aggregate, may include official, semi-official, estimated or calculated data
TCL	Crops and livestock products	26	Brunei Darussalam	5910	Export Quantity	1941	Cereal preparations	2017	2017	tonnes	271	A	Aggregate, may include official, semi-official, estimated or calculated data
TCL	Crops and livestock products	26	Brunei Darussalam	5910	Export Quantity	1941	Cereal preparations	2018	2018	tonnes	284	A	Aggregate, may include official, semi-official, estimated or calculated data
TCL	Crops and livestock products	26	Brunei Darussalam	5910	Export Quantity	1941	Cereal preparations	2019	2019	tonnes	308	A	Aggregate, may include official, semi-official, estimated or calculated data
TCL	Crops and livestock products	27	Bulgaria	5910	Export Quantity	1941	Cereal preparations	1961	1961	tonnes	1104	A	Aggregate, may include official, semi-official, estimated or calculated data
TCL	Crops and livestock products	27	Bulgaria	5910	Export Quantity	1941	Cereal preparations	1962	1962	tonnes	154	A	Aggregate, may include official, semi-official, estimated or calculated data
TCL	Crops and livestock products	27	Bulgaria	5910	Export Quantity	1941	Cereal preparations	1963	1963	tonnes	817	A	Aggregate, may include official, semi-official, estimated or calculated data
TCL	Crops and livestock products	27	Bulgaria	5910	Export Quantity	1941	Cereal preparations	1964	1964	tonnes	50	A	Aggregate, may include official, semi-official, estimated or calculated data
TCL	Crops and livestock products	27	Bulgaria	5910	Export Quantity	1941	Cereal preparations	1965	1965	tonnes	758	A	Aggregate, may include official, semi-official, estimated or calculated data
TCL	Crops and livestock products	27	Bulgaria	5910	Export Quantity	1941	Cereal preparations	1966	1966	tonnes	1460	A	Aggregate, may include official, semi-official, estimated or calculated data
TCL	Crops and livestock products	27	Bulgaria	5910	Export Quantity	1941	Cereal preparations	1967	1967	tonnes	1686	A	Aggregate, may include official, semi-official, estimated or calculated data
TCL	Crops and livestock products	27	Bulgaria	5910	Export Quantity	1941	Cereal preparations	1968	1968	tonnes	830	A	Aggregate, may include official, semi-official, estimated or calculated data
TCL	Crops and livestock products	27	Bulgaria	5910	Export Quantity	1941	Cereal preparations	1969	1969	tonnes	965	A	Aggregate, may include official, semi-official, estimated or calculated data
TCL	Crops and livestock products	27	Bulgaria	5910	Export Quantity	1941	Cereal preparations	1970	1970	tonnes	2756	A	Aggregate, may include official, semi-official, estimated or calculated data
TCL	Crops and livestock products	27	Bulgaria	5910	Export Quantity	1941	Cereal preparations	1971	1971	tonnes	3332	A	Aggregate, may include official, semi-official, estimated or calculated data
TCL	Crops and livestock products	27	Bulgaria	5910	Export Quantity	1941	Cereal preparations	1972	1972	tonnes	13117	A	Aggregate, may include official, semi-official, estimated or calculated data
TCL	Crops and livestock products	27	Bulgaria	5910	Export Quantity	1941	Cereal preparations	1973	1973	tonnes	4976	A	Aggregate, may include official, semi-official, estimated or calculated data
TCL	Crops and livestock products	27	Bulgaria	5910	Export Quantity	1941	Cereal preparations	1974	1974	tonnes	160	A	Aggregate, may include official, semi-official, estimated or calculated data
TCL	Crops and livestock products	27	Bulgaria	5910	Export Quantity	1941	Cereal preparations	1975	1975	tonnes	0	A	Aggregate, may include official, semi-official, estimated or calculated data
TCL	Crops and livestock products	27	Bulgaria	5910	Export Quantity	1941	Cereal preparations	1976	1976	tonnes	480	A	Aggregate, may include official, semi-official, estimated or calculated data
TCL	Crops and livestock products	27	Bulgaria	5910	Export Quantity	1941	Cereal preparations	1977	1977	tonnes	60	A	Aggregate, may include official, semi-official, estimated or calculated data
TCL	Crops and livestock products	27	Bulgaria	5910	Export Quantity	1941	Cereal preparations	1978	1978	tonnes	0	A	Aggregate, may include official, semi-official, estimated or calculated data
TCL	Crops and livestock products	27	Bulgaria	5910	Export Quantity	1941	Cereal preparations	1979	1979	tonnes	34	A	Aggregate, may include official, semi-official, estimated or calculated data
TCL	Crops and livestock products	27	Bulgaria	5910	Export Quantity	1941	Cereal preparations	1980	1980	tonnes	0	A	Aggregate, may include official, semi-official, estimated or calculated data
TCL	Crops and livestock products	27	Bulgaria	5910	Export Quantity	1941	Cereal preparations	1981	1981	tonnes	1697	A	Aggregate, may include official, semi-official, estimated or calculated data
TCL	Crops and livestock products	27	Bulgaria	5910	Export Quantity	1941	Cereal preparations	1982	1982	tonnes	1227	A	Aggregate, may include official, semi-official, estimated or calculated data
TCL	Crops and livestock products	27	Bulgaria	5910	Export Quantity	1941	Cereal preparations	1983	1983	tonnes	1477	A	Aggregate, may include official, semi-official, estimated or calculated data
TCL	Crops and livestock products	27	Bulgaria	5910	Export Quantity	1941	Cereal preparations	1984	1984	tonnes	246	A	Aggregate, may include official, semi-official, estimated or calculated data
TCL	Crops and livestock products	27	Bulgaria	5910	Export Quantity	1941	Cereal preparations	1985	1985	tonnes	27	A	Aggregate, may include official, semi-official, estimated or calculated data
TCL	Crops and livestock products	27	Bulgaria	5910	Export Quantity	1941	Cereal preparations	1986	1986	tonnes	154	A	Aggregate, may include official, semi-official, estimated or calculated data
TCL	Crops and livestock products	27	Bulgaria	5910	Export Quantity	1941	Cereal preparations	1987	1987	tonnes	1082	A	Aggregate, may include official, semi-official, estimated or calculated data
TCL	Crops and livestock products	27	Bulgaria	5910	Export Quantity	1941	Cereal preparations	1988	1988	tonnes	1707	A	Aggregate, may include official, semi-official, estimated or calculated data
TCL	Crops and livestock products	27	Bulgaria	5910	Export Quantity	1941	Cereal preparations	1989	1989	tonnes	670	A	Aggregate, may include official, semi-official, estimated or calculated data
TCL	Crops and livestock products	27	Bulgaria	5910	Export Quantity	1941	Cereal preparations	1990	1990	tonnes	256	A	Aggregate, may include official, semi-official, estimated or calculated data
TCL	Crops and livestock products	27	Bulgaria	5910	Export Quantity	1941	Cereal preparations	1991	1991	tonnes	26	A	Aggregate, may include official, semi-official, estimated or calculated data
TCL	Crops and livestock products	27	Bulgaria	5910	Export Quantity	1941	Cereal preparations	1992	1992	tonnes	26	A	Aggregate, may include official, semi-official, estimated or calculated data
TCL	Crops and livestock products	27	Bulgaria	5910	Export Quantity	1941	Cereal preparations	1993	1993	tonnes	8301	A	Aggregate, may include official, semi-official, estimated or calculated data
TCL	Crops and livestock products	27	Bulgaria	5910	Export Quantity	1941	Cereal preparations	1994	1994	tonnes	12327	A	Aggregate, may include official, semi-official, estimated or calculated data
TCL	Crops and livestock products	27	Bulgaria	5910	Export Quantity	1941	Cereal preparations	1995	1995	tonnes	49808	A	Aggregate, may include official, semi-official, estimated or calculated data
TCL	Crops and livestock products	27	Bulgaria	5910	Export Quantity	1941	Cereal preparations	1996	1996	tonnes	25913	A	Aggregate, may include official, semi-official, estimated or calculated data
TCL	Crops and livestock products	27	Bulgaria	5910	Export Quantity	1941	Cereal preparations	1997	1997	tonnes	16012	A	Aggregate, may include official, semi-official, estimated or calculated data
TCL	Crops and livestock products	27	Bulgaria	5910	Export Quantity	1941	Cereal preparations	1998	1998	tonnes	9433	A	Aggregate, may include official, semi-official, estimated or calculated data
TCL	Crops and livestock products	27	Bulgaria	5910	Export Quantity	1941	Cereal preparations	1999	1999	tonnes	6943	A	Aggregate, may include official, semi-official, estimated or calculated data
TCL	Crops and livestock products	27	Bulgaria	5910	Export Quantity	1941	Cereal preparations	2000	2000	tonnes	7093	A	Aggregate, may include official, semi-official, estimated or calculated data
TCL	Crops and livestock products	27	Bulgaria	5910	Export Quantity	1941	Cereal preparations	2001	2001	tonnes	17264	A	Aggregate, may include official, semi-official, estimated or calculated data
TCL	Crops and livestock products	27	Bulgaria	5910	Export Quantity	1941	Cereal preparations	2002	2002	tonnes	22081	A	Aggregate, may include official, semi-official, estimated or calculated data
TCL	Crops and livestock products	27	Bulgaria	5910	Export Quantity	1941	Cereal preparations	2003	2003	tonnes	29711	A	Aggregate, may include official, semi-official, estimated or calculated data
TCL	Crops and livestock products	27	Bulgaria	5910	Export Quantity	1941	Cereal preparations	2004	2004	tonnes	30859	A	Aggregate, may include official, semi-official, estimated or calculated data
TCL	Crops and livestock products	27	Bulgaria	5910	Export Quantity	1941	Cereal preparations	2005	2005	tonnes	37335	A	Aggregate, may include official, semi-official, estimated or calculated data
TCL	Crops and livestock products	27	Bulgaria	5910	Export Quantity	1941	Cereal preparations	2006	2006	tonnes	72816	A	Aggregate, may include official, semi-official, estimated or calculated data
TCL	Crops and livestock products	27	Bulgaria	5910	Export Quantity	1941	Cereal preparations	2007	2007	tonnes	78295	A	Aggregate, may include official, semi-official, estimated or calculated data
TCL	Crops and livestock products	27	Bulgaria	5910	Export Quantity	1941	Cereal preparations	2008	2008	tonnes	65846	A	Aggregate, may include official, semi-official, estimated or calculated data
TCL	Crops and livestock products	27	Bulgaria	5910	Export Quantity	1941	Cereal preparations	2009	2009	tonnes	187871	A	Aggregate, may include official, semi-official, estimated or calculated data
TCL	Crops and livestock products	27	Bulgaria	5910	Export Quantity	1941	Cereal preparations	2010	2010	tonnes	205222	A	Aggregate, may include official, semi-official, estimated or calculated data
TCL	Crops and livestock products	27	Bulgaria	5910	Export Quantity	1941	Cereal preparations	2011	2011	tonnes	165485	A	Aggregate, may include official, semi-official, estimated or calculated data
TCL	Crops and livestock products	27	Bulgaria	5910	Export Quantity	1941	Cereal preparations	2012	2012	tonnes	197944	A	Aggregate, may include official, semi-official, estimated or calculated data
TCL	Crops and livestock products	27	Bulgaria	5910	Export Quantity	1941	Cereal preparations	2013	2013	tonnes	242205	A	Aggregate, may include official, semi-official, estimated or calculated data
TCL	Crops and livestock products	27	Bulgaria	5910	Export Quantity	1941	Cereal preparations	2014	2014	tonnes	333286	A	Aggregate, may include official, semi-official, estimated or calculated data
TCL	Crops and livestock products	27	Bulgaria	5910	Export Quantity	1941	Cereal preparations	2015	2015	tonnes	170359	A	Aggregate, may include official, semi-official, estimated or calculated data
TCL	Crops and livestock products	27	Bulgaria	5910	Export Quantity	1941	Cereal preparations	2016	2016	tonnes	156556	A	Aggregate, may include official, semi-official, estimated or calculated data
TCL	Crops and livestock products	27	Bulgaria	5910	Export Quantity	1941	Cereal preparations	2017	2017	tonnes	203138	A	Aggregate, may include official, semi-official, estimated or calculated data
TCL	Crops and livestock products	27	Bulgaria	5910	Export Quantity	1941	Cereal preparations	2018	2018	tonnes	218954	A	Aggregate, may include official, semi-official, estimated or calculated data
TCL	Crops and livestock products	27	Bulgaria	5910	Export Quantity	1941	Cereal preparations	2019	2019	tonnes	207662	A	Aggregate, may include official, semi-official, estimated or calculated data
TCL	Crops and livestock products	233	Burkina Faso	5910	Export Quantity	1941	Cereal preparations	1961	1961	tonnes	0	A	Aggregate, may include official, semi-official, estimated or calculated data
TCL	Crops and livestock products	233	Burkina Faso	5910	Export Quantity	1941	Cereal preparations	1962	1962	tonnes	0	A	Aggregate, may include official, semi-official, estimated or calculated data
TCL	Crops and livestock products	233	Burkina Faso	5910	Export Quantity	1941	Cereal preparations	1963	1963	tonnes	0	A	Aggregate, may include official, semi-official, estimated or calculated data
TCL	Crops and livestock products	233	Burkina Faso	5910	Export Quantity	1941	Cereal preparations	1964	1964	tonnes	0	A	Aggregate, may include official, semi-official, estimated or calculated data
TCL	Crops and livestock products	233	Burkina Faso	5910	Export Quantity	1941	Cereal preparations	1965	1965	tonnes	0	A	Aggregate, may include official, semi-official, estimated or calculated data
TCL	Crops and livestock products	233	Burkina Faso	5910	Export Quantity	1941	Cereal preparations	1966	1966	tonnes	0	A	Aggregate, may include official, semi-official, estimated or calculated data
TCL	Crops and livestock products	233	Burkina Faso	5910	Export Quantity	1941	Cereal preparations	1967	1967	tonnes	0	A	Aggregate, may include official, semi-official, estimated or calculated data
TCL	Crops and livestock products	233	Burkina Faso	5910	Export Quantity	1941	Cereal preparations	1968	1968	tonnes	0	A	Aggregate, may include official, semi-official, estimated or calculated data
TCL	Crops and livestock products	233	Burkina Faso	5910	Export Quantity	1941	Cereal preparations	1969	1969	tonnes	0	A	Aggregate, may include official, semi-official, estimated or calculated data
TCL	Crops and livestock products	233	Burkina Faso	5910	Export Quantity	1941	Cereal preparations	1970	1970	tonnes	0	A	Aggregate, may include official, semi-official, estimated or calculated data
TCL	Crops and livestock products	233	Burkina Faso	5910	Export Quantity	1941	Cereal preparations	1971	1971	tonnes	0	A	Aggregate, may include official, semi-official, estimated or calculated data
TCL	Crops and livestock products	233	Burkina Faso	5910	Export Quantity	1941	Cereal preparations	1972	1972	tonnes	0	A	Aggregate, may include official, semi-official, estimated or calculated data
TCL	Crops and livestock products	233	Burkina Faso	5910	Export Quantity	1941	Cereal preparations	1973	1973	tonnes	155	A	Aggregate, may include official, semi-official, estimated or calculated data
TCL	Crops and livestock products	233	Burkina Faso	5910	Export Quantity	1941	Cereal preparations	1974	1974	tonnes	0	A	Aggregate, may include official, semi-official, estimated or calculated data
TCL	Crops and livestock products	233	Burkina Faso	5910	Export Quantity	1941	Cereal preparations	1975	1975	tonnes	28	A	Aggregate, may include official, semi-official, estimated or calculated data
TCL	Crops and livestock products	233	Burkina Faso	5910	Export Quantity	1941	Cereal preparations	1976	1976	tonnes	32	A	Aggregate, may include official, semi-official, estimated or calculated data
TCL	Crops and livestock products	233	Burkina Faso	5910	Export Quantity	1941	Cereal preparations	1977	1977	tonnes	2	A	Aggregate, may include official, semi-official, estimated or calculated data
TCL	Crops and livestock products	233	Burkina Faso	5910	Export Quantity	1941	Cereal preparations	1978	1978	tonnes	10	A	Aggregate, may include official, semi-official, estimated or calculated data
TCL	Crops and livestock products	233	Burkina Faso	5910	Export Quantity	1941	Cereal preparations	1979	1979	tonnes	0	A	Aggregate, may include official, semi-official, estimated or calculated data
TCL	Crops and livestock products	233	Burkina Faso	5910	Export Quantity	1941	Cereal preparations	1980	1980	tonnes	0	A	Aggregate, may include official, semi-official, estimated or calculated data
TCL	Crops and livestock products	233	Burkina Faso	5910	Export Quantity	1941	Cereal preparations	1981	1981	tonnes	0	A	Aggregate, may include official, semi-official, estimated or calculated data
TCL	Crops and livestock products	233	Burkina Faso	5910	Export Quantity	1941	Cereal preparations	1982	1982	tonnes	52	A	Aggregate, may include official, semi-official, estimated or calculated data
TCL	Crops and livestock products	233	Burkina Faso	5910	Export Quantity	1941	Cereal preparations	1983	1983	tonnes	2	A	Aggregate, may include official, semi-official, estimated or calculated data
TCL	Crops and livestock products	233	Burkina Faso	5910	Export Quantity	1941	Cereal preparations	1984	1984	tonnes	0	A	Aggregate, may include official, semi-official, estimated or calculated data
TCL	Crops and livestock products	233	Burkina Faso	5910	Export Quantity	1941	Cereal preparations	1985	1985	tonnes	27	A	Aggregate, may include official, semi-official, estimated or calculated data
TCL	Crops and livestock products	233	Burkina Faso	5910	Export Quantity	1941	Cereal preparations	1986	1986	tonnes	1	A	Aggregate, may include official, semi-official, estimated or calculated data
TCL	Crops and livestock products	233	Burkina Faso	5910	Export Quantity	1941	Cereal preparations	1987	1987	tonnes	0	A	Aggregate, may include official, semi-official, estimated or calculated data
TCL	Crops and livestock products	233	Burkina Faso	5910	Export Quantity	1941	Cereal preparations	1988	1988	tonnes	0	A	Aggregate, may include official, semi-official, estimated or calculated data
TCL	Crops and livestock products	233	Burkina Faso	5910	Export Quantity	1941	Cereal preparations	1989	1989	tonnes	0	A	Aggregate, may include official, semi-official, estimated or calculated data
TCL	Crops and livestock products	233	Burkina Faso	5910	Export Quantity	1941	Cereal preparations	1990	1990	tonnes	0	A	Aggregate, may include official, semi-official, estimated or calculated data
TCL	Crops and livestock products	233	Burkina Faso	5910	Export Quantity	1941	Cereal preparations	1991	1991	tonnes	0	A	Aggregate, may include official, semi-official, estimated or calculated data
TCL	Crops and livestock products	233	Burkina Faso	5910	Export Quantity	1941	Cereal preparations	1992	1992	tonnes	0	A	Aggregate, may include official, semi-official, estimated or calculated data
TCL	Crops and livestock products	233	Burkina Faso	5910	Export Quantity	1941	Cereal preparations	1993	1993	tonnes	0	A	Aggregate, may include official, semi-official, estimated or calculated data
TCL	Crops and livestock products	233	Burkina Faso	5910	Export Quantity	1941	Cereal preparations	1994	1994	tonnes	250	A	Aggregate, may include official, semi-official, estimated or calculated data
TCL	Crops and livestock products	233	Burkina Faso	5910	Export Quantity	1941	Cereal preparations	1995	1995	tonnes	66	A	Aggregate, may include official, semi-official, estimated or calculated data
TCL	Crops and livestock products	233	Burkina Faso	5910	Export Quantity	1941	Cereal preparations	1996	1996	tonnes	25	A	Aggregate, may include official, semi-official, estimated or calculated data
TCL	Crops and livestock products	233	Burkina Faso	5910	Export Quantity	1941	Cereal preparations	1997	1997	tonnes	35	A	Aggregate, may include official, semi-official, estimated or calculated data
TCL	Crops and livestock products	233	Burkina Faso	5910	Export Quantity	1941	Cereal preparations	1998	1998	tonnes	0	A	Aggregate, may include official, semi-official, estimated or calculated data
TCL	Crops and livestock products	233	Burkina Faso	5910	Export Quantity	1941	Cereal preparations	1999	1999	tonnes	25	A	Aggregate, may include official, semi-official, estimated or calculated data
TCL	Crops and livestock products	233	Burkina Faso	5910	Export Quantity	1941	Cereal preparations	2000	2000	tonnes	105	A	Aggregate, may include official, semi-official, estimated or calculated data
TCL	Crops and livestock products	233	Burkina Faso	5910	Export Quantity	1941	Cereal preparations	2001	2001	tonnes	1635	A	Aggregate, may include official, semi-official, estimated or calculated data
TCL	Crops and livestock products	233	Burkina Faso	5910	Export Quantity	1941	Cereal preparations	2002	2002	tonnes	1234	A	Aggregate, may include official, semi-official, estimated or calculated data
TCL	Crops and livestock products	233	Burkina Faso	5910	Export Quantity	1941	Cereal preparations	2003	2003	tonnes	861	A	Aggregate, may include official, semi-official, estimated or calculated data
TCL	Crops and livestock products	233	Burkina Faso	5910	Export Quantity	1941	Cereal preparations	2004	2004	tonnes	798	A	Aggregate, may include official, semi-official, estimated or calculated data
TCL	Crops and livestock products	233	Burkina Faso	5910	Export Quantity	1941	Cereal preparations	2005	2005	tonnes	376	A	Aggregate, may include official, semi-official, estimated or calculated data
TCL	Crops and livestock products	233	Burkina Faso	5910	Export Quantity	1941	Cereal preparations	2006	2006	tonnes	145	A	Aggregate, may include official, semi-official, estimated or calculated data
TCL	Crops and livestock products	233	Burkina Faso	5910	Export Quantity	1941	Cereal preparations	2007	2007	tonnes	882	A	Aggregate, may include official, semi-official, estimated or calculated data
TCL	Crops and livestock products	233	Burkina Faso	5910	Export Quantity	1941	Cereal preparations	2008	2008	tonnes	855	A	Aggregate, may include official, semi-official, estimated or calculated data
TCL	Crops and livestock products	233	Burkina Faso	5910	Export Quantity	1941	Cereal preparations	2009	2009	tonnes	1076	A	Aggregate, may include official, semi-official, estimated or calculated data
TCL	Crops and livestock products	233	Burkina Faso	5910	Export Quantity	1941	Cereal preparations	2010	2010	tonnes	779	A	Aggregate, may include official, semi-official, estimated or calculated data
TCL	Crops and livestock products	233	Burkina Faso	5910	Export Quantity	1941	Cereal preparations	2011	2011	tonnes	1022	A	Aggregate, may include official, semi-official, estimated or calculated data
TCL	Crops and livestock products	233	Burkina Faso	5910	Export Quantity	1941	Cereal preparations	2012	2012	tonnes	120	A	Aggregate, may include official, semi-official, estimated or calculated data
TCL	Crops and livestock products	233	Burkina Faso	5910	Export Quantity	1941	Cereal preparations	2013	2013	tonnes	215	A	Aggregate, may include official, semi-official, estimated or calculated data
TCL	Crops and livestock products	233	Burkina Faso	5910	Export Quantity	1941	Cereal preparations	2014	2014	tonnes	988	A	Aggregate, may include official, semi-official, estimated or calculated data
TCL	Crops and livestock products	233	Burkina Faso	5910	Export Quantity	1941	Cereal preparations	2015	2015	tonnes	333	A	Aggregate, may include official, semi-official, estimated or calculated data
TCL	Crops and livestock products	233	Burkina Faso	5910	Export Quantity	1941	Cereal preparations	2016	2016	tonnes	91	A	Aggregate, may include official, semi-official, estimated or calculated data
TCL	Crops and livestock products	233	Burkina Faso	5910	Export Quantity	1941	Cereal preparations	2017	2017	tonnes	162	A	Aggregate, may include official, semi-official, estimated or calculated data
TCL	Crops and livestock products	233	Burkina Faso	5910	Export Quantity	1941	Cereal preparations	2018	2018	tonnes	5	A	Aggregate, may include official, semi-official, estimated or calculated data
TCL	Crops and livestock products	233	Burkina Faso	5910	Export Quantity	1941	Cereal preparations	2019	2019	tonnes	442	A	Aggregate, may include official, semi-official, estimated or calculated data
TCL	Crops and livestock products	29	Burundi	5910	Export Quantity	1941	Cereal preparations	1961	1961	tonnes	0	A	Aggregate, may include official, semi-official, estimated or calculated data
TCL	Crops and livestock products	29	Burundi	5910	Export Quantity	1941	Cereal preparations	1962	1962	tonnes	0	A	Aggregate, may include official, semi-official, estimated or calculated data
TCL	Crops and livestock products	29	Burundi	5910	Export Quantity	1941	Cereal preparations	1963	1963	tonnes	0	A	Aggregate, may include official, semi-official, estimated or calculated data
TCL	Crops and livestock products	29	Burundi	5910	Export Quantity	1941	Cereal preparations	1964	1964	tonnes	0	A	Aggregate, may include official, semi-official, estimated or calculated data
TCL	Crops and livestock products	29	Burundi	5910	Export Quantity	1941	Cereal preparations	1965	1965	tonnes	0	A	Aggregate, may include official, semi-official, estimated or calculated data
TCL	Crops and livestock products	29	Burundi	5910	Export Quantity	1941	Cereal preparations	1966	1966	tonnes	0	A	Aggregate, may include official, semi-official, estimated or calculated data
TCL	Crops and livestock products	29	Burundi	5910	Export Quantity	1941	Cereal preparations	1967	1967	tonnes	0	A	Aggregate, may include official, semi-official, estimated or calculated data
TCL	Crops and livestock products	29	Burundi	5910	Export Quantity	1941	Cereal preparations	1968	1968	tonnes	0	A	Aggregate, may include official, semi-official, estimated or calculated data
TCL	Crops and livestock products	29	Burundi	5910	Export Quantity	1941	Cereal preparations	1969	1969	tonnes	0	A	Aggregate, may include official, semi-official, estimated or calculated data
TCL	Crops and livestock products	29	Burundi	5910	Export Quantity	1941	Cereal preparations	1970	1970	tonnes	0	A	Aggregate, may include official, semi-official, estimated or calculated data
TCL	Crops and livestock products	29	Burundi	5910	Export Quantity	1941	Cereal preparations	1971	1971	tonnes	0	A	Aggregate, may include official, semi-official, estimated or calculated data
TCL	Crops and livestock products	29	Burundi	5910	Export Quantity	1941	Cereal preparations	1972	1972	tonnes	0	A	Aggregate, may include official, semi-official, estimated or calculated data
TCL	Crops and livestock products	29	Burundi	5910	Export Quantity	1941	Cereal preparations	1973	1973	tonnes	0	A	Aggregate, may include official, semi-official, estimated or calculated data
TCL	Crops and livestock products	29	Burundi	5910	Export Quantity	1941	Cereal preparations	1974	1974	tonnes	0	A	Aggregate, may include official, semi-official, estimated or calculated data
TCL	Crops and livestock products	29	Burundi	5910	Export Quantity	1941	Cereal preparations	1975	1975	tonnes	1	A	Aggregate, may include official, semi-official, estimated or calculated data
TCL	Crops and livestock products	29	Burundi	5910	Export Quantity	1941	Cereal preparations	1976	1976	tonnes	0	A	Aggregate, may include official, semi-official, estimated or calculated data
TCL	Crops and livestock products	29	Burundi	5910	Export Quantity	1941	Cereal preparations	1977	1977	tonnes	0	A	Aggregate, may include official, semi-official, estimated or calculated data
TCL	Crops and livestock products	29	Burundi	5910	Export Quantity	1941	Cereal preparations	1978	1978	tonnes	0	A	Aggregate, may include official, semi-official, estimated or calculated data
TCL	Crops and livestock products	29	Burundi	5910	Export Quantity	1941	Cereal preparations	1979	1979	tonnes	0	A	Aggregate, may include official, semi-official, estimated or calculated data
TCL	Crops and livestock products	29	Burundi	5910	Export Quantity	1941	Cereal preparations	1980	1980	tonnes	0	A	Aggregate, may include official, semi-official, estimated or calculated data
TCL	Crops and livestock products	29	Burundi	5910	Export Quantity	1941	Cereal preparations	1981	1981	tonnes	0	A	Aggregate, may include official, semi-official, estimated or calculated data
TCL	Crops and livestock products	29	Burundi	5910	Export Quantity	1941	Cereal preparations	1982	1982	tonnes	0	A	Aggregate, may include official, semi-official, estimated or calculated data
TCL	Crops and livestock products	29	Burundi	5910	Export Quantity	1941	Cereal preparations	1983	1983	tonnes	0	A	Aggregate, may include official, semi-official, estimated or calculated data
TCL	Crops and livestock products	29	Burundi	5910	Export Quantity	1941	Cereal preparations	1984	1984	tonnes	0	A	Aggregate, may include official, semi-official, estimated or calculated data
TCL	Crops and livestock products	29	Burundi	5910	Export Quantity	1941	Cereal preparations	1985	1985	tonnes	0	A	Aggregate, may include official, semi-official, estimated or calculated data
TCL	Crops and livestock products	29	Burundi	5910	Export Quantity	1941	Cereal preparations	1986	1986	tonnes	0	A	Aggregate, may include official, semi-official, estimated or calculated data
TCL	Crops and livestock products	29	Burundi	5910	Export Quantity	1941	Cereal preparations	1987	1987	tonnes	0	A	Aggregate, may include official, semi-official, estimated or calculated data
TCL	Crops and livestock products	29	Burundi	5910	Export Quantity	1941	Cereal preparations	1988	1988	tonnes	0	A	Aggregate, may include official, semi-official, estimated or calculated data
TCL	Crops and livestock products	29	Burundi	5910	Export Quantity	1941	Cereal preparations	1989	1989	tonnes	0	A	Aggregate, may include official, semi-official, estimated or calculated data
TCL	Crops and livestock products	29	Burundi	5910	Export Quantity	1941	Cereal preparations	1990	1990	tonnes	0	A	Aggregate, may include official, semi-official, estimated or calculated data
TCL	Crops and livestock products	29	Burundi	5910	Export Quantity	1941	Cereal preparations	1991	1991	tonnes	0	A	Aggregate, may include official, semi-official, estimated or calculated data
TCL	Crops and livestock products	29	Burundi	5910	Export Quantity	1941	Cereal preparations	1992	1992	tonnes	0	A	Aggregate, may include official, semi-official, estimated or calculated data
TCL	Crops and livestock products	29	Burundi	5910	Export Quantity	1941	Cereal preparations	1993	1993	tonnes	0	A	Aggregate, may include official, semi-official, estimated or calculated data
TCL	Crops and livestock products	29	Burundi	5910	Export Quantity	1941	Cereal preparations	1994	1994	tonnes	0	A	Aggregate, may include official, semi-official, estimated or calculated data
TCL	Crops and livestock products	29	Burundi	5910	Export Quantity	1941	Cereal preparations	1995	1995	tonnes	0	A	Aggregate, may include official, semi-official, estimated or calculated data
TCL	Crops and livestock products	29	Burundi	5910	Export Quantity	1941	Cereal preparations	1996	1996	tonnes	0	A	Aggregate, may include official, semi-official, estimated or calculated data
TCL	Crops and livestock products	29	Burundi	5910	Export Quantity	1941	Cereal preparations	1997	1997	tonnes	0	A	Aggregate, may include official, semi-official, estimated or calculated data
TCL	Crops and livestock products	29	Burundi	5910	Export Quantity	1941	Cereal preparations	1998	1998	tonnes	25	A	Aggregate, may include official, semi-official, estimated or calculated data
TCL	Crops and livestock products	29	Burundi	5910	Export Quantity	1941	Cereal preparations	1999	1999	tonnes	3	A	Aggregate, may include official, semi-official, estimated or calculated data
TCL	Crops and livestock products	29	Burundi	5910	Export Quantity	1941	Cereal preparations	2000	2000	tonnes	3	A	Aggregate, may include official, semi-official, estimated or calculated data
TCL	Crops and livestock products	29	Burundi	5910	Export Quantity	1941	Cereal preparations	2001	2001	tonnes	0	A	Aggregate, may include official, semi-official, estimated or calculated data
TCL	Crops and livestock products	29	Burundi	5910	Export Quantity	1941	Cereal preparations	2002	2002	tonnes	0	A	Aggregate, may include official, semi-official, estimated or calculated data
TCL	Crops and livestock products	29	Burundi	5910	Export Quantity	1941	Cereal preparations	2003	2003	tonnes	0	A	Aggregate, may include official, semi-official, estimated or calculated data
TCL	Crops and livestock products	29	Burundi	5910	Export Quantity	1941	Cereal preparations	2004	2004	tonnes	0	A	Aggregate, may include official, semi-official, estimated or calculated data
TCL	Crops and livestock products	29	Burundi	5910	Export Quantity	1941	Cereal preparations	2005	2005	tonnes	60	A	Aggregate, may include official, semi-official, estimated or calculated data
TCL	Crops and livestock products	29	Burundi	5910	Export Quantity	1941	Cereal preparations	2006	2006	tonnes	0	A	Aggregate, may include official, semi-official, estimated or calculated data
TCL	Crops and livestock products	29	Burundi	5910	Export Quantity	1941	Cereal preparations	2007	2007	tonnes	0	A	Aggregate, may include official, semi-official, estimated or calculated data
TCL	Crops and livestock products	29	Burundi	5910	Export Quantity	1941	Cereal preparations	2008	2008	tonnes	0	A	Aggregate, may include official, semi-official, estimated or calculated data
TCL	Crops and livestock products	29	Burundi	5910	Export Quantity	1941	Cereal preparations	2009	2009	tonnes	0	A	Aggregate, may include official, semi-official, estimated or calculated data
TCL	Crops and livestock products	29	Burundi	5910	Export Quantity	1941	Cereal preparations	2010	2010	tonnes	797	A	Aggregate, may include official, semi-official, estimated or calculated data
TCL	Crops and livestock products	29	Burundi	5910	Export Quantity	1941	Cereal preparations	2011	2011	tonnes	140	A	Aggregate, may include official, semi-official, estimated or calculated data
TCL	Crops and livestock products	29	Burundi	5910	Export Quantity	1941	Cereal preparations	2012	2012	tonnes	13	A	Aggregate, may include official, semi-official, estimated or calculated data
TCL	Crops and livestock products	29	Burundi	5910	Export Quantity	1941	Cereal preparations	2013	2013	tonnes	77	A	Aggregate, may include official, semi-official, estimated or calculated data
TCL	Crops and livestock products	29	Burundi	5910	Export Quantity	1941	Cereal preparations	2014	2014	tonnes	6	A	Aggregate, may include official, semi-official, estimated or calculated data
TCL	Crops and livestock products	29	Burundi	5910	Export Quantity	1941	Cereal preparations	2015	2015	tonnes	16	A	Aggregate, may include official, semi-official, estimated or calculated data
TCL	Crops and livestock products	29	Burundi	5910	Export Quantity	1941	Cereal preparations	2016	2016	tonnes	34	A	Aggregate, may include official, semi-official, estimated or calculated data
TCL	Crops and livestock products	29	Burundi	5910	Export Quantity	1941	Cereal preparations	2017	2017	tonnes	37	A	Aggregate, may include official, semi-official, estimated or calculated data
TCL	Crops and livestock products	29	Burundi	5910	Export Quantity	1941	Cereal preparations	2018	2018	tonnes	212	A	Aggregate, may include official, semi-official, estimated or calculated data
TCL	Crops and livestock products	29	Burundi	5910	Export Quantity	1941	Cereal preparations	2019	2019	tonnes	38	A	Aggregate, may include official, semi-official, estimated or calculated data
TCL	Crops and livestock products	35	Cabo Verde	5910	Export Quantity	1941	Cereal preparations	1961	1961	tonnes	0	A	Aggregate, may include official, semi-official, estimated or calculated data
TCL	Crops and livestock products	35	Cabo Verde	5910	Export Quantity	1941	Cereal preparations	1962	1962	tonnes	0	A	Aggregate, may include official, semi-official, estimated or calculated data
TCL	Crops and livestock products	35	Cabo Verde	5910	Export Quantity	1941	Cereal preparations	1963	1963	tonnes	0	A	Aggregate, may include official, semi-official, estimated or calculated data
TCL	Crops and livestock products	35	Cabo Verde	5910	Export Quantity	1941	Cereal preparations	1964	1964	tonnes	0	A	Aggregate, may include official, semi-official, estimated or calculated data
TCL	Crops and livestock products	35	Cabo Verde	5910	Export Quantity	1941	Cereal preparations	1965	1965	tonnes	1	A	Aggregate, may include official, semi-official, estimated or calculated data
TCL	Crops and livestock products	35	Cabo Verde	5910	Export Quantity	1941	Cereal preparations	1966	1966	tonnes	0	A	Aggregate, may include official, semi-official, estimated or calculated data
TCL	Crops and livestock products	35	Cabo Verde	5910	Export Quantity	1941	Cereal preparations	1967	1967	tonnes	1	A	Aggregate, may include official, semi-official, estimated or calculated data
TCL	Crops and livestock products	35	Cabo Verde	5910	Export Quantity	1941	Cereal preparations	1968	1968	tonnes	2	A	Aggregate, may include official, semi-official, estimated or calculated data
TCL	Crops and livestock products	35	Cabo Verde	5910	Export Quantity	1941	Cereal preparations	1969	1969	tonnes	23	A	Aggregate, may include official, semi-official, estimated or calculated data
TCL	Crops and livestock products	35	Cabo Verde	5910	Export Quantity	1941	Cereal preparations	1970	1970	tonnes	66	A	Aggregate, may include official, semi-official, estimated or calculated data
TCL	Crops and livestock products	35	Cabo Verde	5910	Export Quantity	1941	Cereal preparations	1971	1971	tonnes	54	A	Aggregate, may include official, semi-official, estimated or calculated data
TCL	Crops and livestock products	35	Cabo Verde	5910	Export Quantity	1941	Cereal preparations	1972	1972	tonnes	5	A	Aggregate, may include official, semi-official, estimated or calculated data
TCL	Crops and livestock products	35	Cabo Verde	5910	Export Quantity	1941	Cereal preparations	1973	1973	tonnes	4	A	Aggregate, may include official, semi-official, estimated or calculated data
TCL	Crops and livestock products	35	Cabo Verde	5910	Export Quantity	1941	Cereal preparations	1974	1974	tonnes	3	A	Aggregate, may include official, semi-official, estimated or calculated data
TCL	Crops and livestock products	35	Cabo Verde	5910	Export Quantity	1941	Cereal preparations	1975	1975	tonnes	5	A	Aggregate, may include official, semi-official, estimated or calculated data
TCL	Crops and livestock products	35	Cabo Verde	5910	Export Quantity	1941	Cereal preparations	1976	1976	tonnes	0	A	Aggregate, may include official, semi-official, estimated or calculated data
TCL	Crops and livestock products	35	Cabo Verde	5910	Export Quantity	1941	Cereal preparations	1977	1977	tonnes	0	A	Aggregate, may include official, semi-official, estimated or calculated data
TCL	Crops and livestock products	35	Cabo Verde	5910	Export Quantity	1941	Cereal preparations	1978	1978	tonnes	0	A	Aggregate, may include official, semi-official, estimated or calculated data
TCL	Crops and livestock products	35	Cabo Verde	5910	Export Quantity	1941	Cereal preparations	1979	1979	tonnes	0	A	Aggregate, may include official, semi-official, estimated or calculated data
TCL	Crops and livestock products	35	Cabo Verde	5910	Export Quantity	1941	Cereal preparations	1980	1980	tonnes	0	A	Aggregate, may include official, semi-official, estimated or calculated data
TCL	Crops and livestock products	35	Cabo Verde	5910	Export Quantity	1941	Cereal preparations	1981	1981	tonnes	0	A	Aggregate, may include official, semi-official, estimated or calculated data
TCL	Crops and livestock products	35	Cabo Verde	5910	Export Quantity	1941	Cereal preparations	1982	1982	tonnes	0	A	Aggregate, may include official, semi-official, estimated or calculated data
TCL	Crops and livestock products	35	Cabo Verde	5910	Export Quantity	1941	Cereal preparations	1983	1983	tonnes	0	A	Aggregate, may include official, semi-official, estimated or calculated data
TCL	Crops and livestock products	35	Cabo Verde	5910	Export Quantity	1941	Cereal preparations	1984	1984	tonnes	0	A	Aggregate, may include official, semi-official, estimated or calculated data
TCL	Crops and livestock products	35	Cabo Verde	5910	Export Quantity	1941	Cereal preparations	1985	1985	tonnes	0	A	Aggregate, may include official, semi-official, estimated or calculated data
TCL	Crops and livestock products	35	Cabo Verde	5910	Export Quantity	1941	Cereal preparations	1986	1986	tonnes	0	A	Aggregate, may include official, semi-official, estimated or calculated data
TCL	Crops and livestock products	35	Cabo Verde	5910	Export Quantity	1941	Cereal preparations	1987	1987	tonnes	0	A	Aggregate, may include official, semi-official, estimated or calculated data
TCL	Crops and livestock products	35	Cabo Verde	5910	Export Quantity	1941	Cereal preparations	1988	1988	tonnes	0	A	Aggregate, may include official, semi-official, estimated or calculated data
TCL	Crops and livestock products	35	Cabo Verde	5910	Export Quantity	1941	Cereal preparations	1989	1989	tonnes	0	A	Aggregate, may include official, semi-official, estimated or calculated data
TCL	Crops and livestock products	35	Cabo Verde	5910	Export Quantity	1941	Cereal preparations	1990	1990	tonnes	0	A	Aggregate, may include official, semi-official, estimated or calculated data
TCL	Crops and livestock products	35	Cabo Verde	5910	Export Quantity	1941	Cereal preparations	1991	1991	tonnes	1	A	Aggregate, may include official, semi-official, estimated or calculated data
TCL	Crops and livestock products	35	Cabo Verde	5910	Export Quantity	1941	Cereal preparations	1992	1992	tonnes	0	A	Aggregate, may include official, semi-official, estimated or calculated data
TCL	Crops and livestock products	35	Cabo Verde	5910	Export Quantity	1941	Cereal preparations	1993	1993	tonnes	1	A	Aggregate, may include official, semi-official, estimated or calculated data
TCL	Crops and livestock products	35	Cabo Verde	5910	Export Quantity	1941	Cereal preparations	1994	1994	tonnes	0	A	Aggregate, may include official, semi-official, estimated or calculated data
TCL	Crops and livestock products	35	Cabo Verde	5910	Export Quantity	1941	Cereal preparations	1995	1995	tonnes	2	A	Aggregate, may include official, semi-official, estimated or calculated data
TCL	Crops and livestock products	35	Cabo Verde	5910	Export Quantity	1941	Cereal preparations	1996	1996	tonnes	11	A	Aggregate, may include official, semi-official, estimated or calculated data
TCL	Crops and livestock products	35	Cabo Verde	5910	Export Quantity	1941	Cereal preparations	1997	1997	tonnes	39	A	Aggregate, may include official, semi-official, estimated or calculated data
TCL	Crops and livestock products	35	Cabo Verde	5910	Export Quantity	1941	Cereal preparations	1998	1998	tonnes	6	A	Aggregate, may include official, semi-official, estimated or calculated data
TCL	Crops and livestock products	35	Cabo Verde	5910	Export Quantity	1941	Cereal preparations	1999	1999	tonnes	8	A	Aggregate, may include official, semi-official, estimated or calculated data
TCL	Crops and livestock products	35	Cabo Verde	5910	Export Quantity	1941	Cereal preparations	2000	2000	tonnes	6	A	Aggregate, may include official, semi-official, estimated or calculated data
TCL	Crops and livestock products	35	Cabo Verde	5910	Export Quantity	1941	Cereal preparations	2001	2001	tonnes	1	A	Aggregate, may include official, semi-official, estimated or calculated data
TCL	Crops and livestock products	35	Cabo Verde	5910	Export Quantity	1941	Cereal preparations	2002	2002	tonnes	20	A	Aggregate, may include official, semi-official, estimated or calculated data
TCL	Crops and livestock products	35	Cabo Verde	5910	Export Quantity	1941	Cereal preparations	2003	2003	tonnes	26	A	Aggregate, may include official, semi-official, estimated or calculated data
TCL	Crops and livestock products	35	Cabo Verde	5910	Export Quantity	1941	Cereal preparations	2004	2004	tonnes	27	A	Aggregate, may include official, semi-official, estimated or calculated data
TCL	Crops and livestock products	35	Cabo Verde	5910	Export Quantity	1941	Cereal preparations	2005	2005	tonnes	33	A	Aggregate, may include official, semi-official, estimated or calculated data
TCL	Crops and livestock products	35	Cabo Verde	5910	Export Quantity	1941	Cereal preparations	2006	2006	tonnes	23	A	Aggregate, may include official, semi-official, estimated or calculated data
TCL	Crops and livestock products	35	Cabo Verde	5910	Export Quantity	1941	Cereal preparations	2007	2007	tonnes	6	A	Aggregate, may include official, semi-official, estimated or calculated data
TCL	Crops and livestock products	35	Cabo Verde	5910	Export Quantity	1941	Cereal preparations	2008	2008	tonnes	16	A	Aggregate, may include official, semi-official, estimated or calculated data
TCL	Crops and livestock products	35	Cabo Verde	5910	Export Quantity	1941	Cereal preparations	2009	2009	tonnes	88	A	Aggregate, may include official, semi-official, estimated or calculated data
TCL	Crops and livestock products	35	Cabo Verde	5910	Export Quantity	1941	Cereal preparations	2010	2010	tonnes	30	A	Aggregate, may include official, semi-official, estimated or calculated data
TCL	Crops and livestock products	35	Cabo Verde	5910	Export Quantity	1941	Cereal preparations	2011	2011	tonnes	89	A	Aggregate, may include official, semi-official, estimated or calculated data
TCL	Crops and livestock products	35	Cabo Verde	5910	Export Quantity	1941	Cereal preparations	2012	2012	tonnes	91	A	Aggregate, may include official, semi-official, estimated or calculated data
TCL	Crops and livestock products	35	Cabo Verde	5910	Export Quantity	1941	Cereal preparations	2013	2013	tonnes	117	A	Aggregate, may include official, semi-official, estimated or calculated data
TCL	Crops and livestock products	35	Cabo Verde	5910	Export Quantity	1941	Cereal preparations	2014	2014	tonnes	103	A	Aggregate, may include official, semi-official, estimated or calculated data
TCL	Crops and livestock products	35	Cabo Verde	5910	Export Quantity	1941	Cereal preparations	2015	2015	tonnes	124	A	Aggregate, may include official, semi-official, estimated or calculated data
TCL	Crops and livestock products	35	Cabo Verde	5910	Export Quantity	1941	Cereal preparations	2016	2016	tonnes	125	A	Aggregate, may include official, semi-official, estimated or calculated data
TCL	Crops and livestock products	35	Cabo Verde	5910	Export Quantity	1941	Cereal preparations	2017	2017	tonnes	170	A	Aggregate, may include official, semi-official, estimated or calculated data
TCL	Crops and livestock products	35	Cabo Verde	5910	Export Quantity	1941	Cereal preparations	2018	2018	tonnes	272	A	Aggregate, may include official, semi-official, estimated or calculated data
TCL	Crops and livestock products	35	Cabo Verde	5910	Export Quantity	1941	Cereal preparations	2019	2019	tonnes	83	A	Aggregate, may include official, semi-official, estimated or calculated data
TCL	Crops and livestock products	115	Cambodia	5910	Export Quantity	1941	Cereal preparations	1961	1961	tonnes	0	A	Aggregate, may include official, semi-official, estimated or calculated data
TCL	Crops and livestock products	115	Cambodia	5910	Export Quantity	1941	Cereal preparations	1962	1962	tonnes	0	A	Aggregate, may include official, semi-official, estimated or calculated data
TCL	Crops and livestock products	115	Cambodia	5910	Export Quantity	1941	Cereal preparations	1963	1963	tonnes	0	A	Aggregate, may include official, semi-official, estimated or calculated data
TCL	Crops and livestock products	115	Cambodia	5910	Export Quantity	1941	Cereal preparations	1964	1964	tonnes	0	A	Aggregate, may include official, semi-official, estimated or calculated data
TCL	Crops and livestock products	115	Cambodia	5910	Export Quantity	1941	Cereal preparations	1965	1965	tonnes	0	A	Aggregate, may include official, semi-official, estimated or calculated data
TCL	Crops and livestock products	115	Cambodia	5910	Export Quantity	1941	Cereal preparations	1966	1966	tonnes	0	A	Aggregate, may include official, semi-official, estimated or calculated data
TCL	Crops and livestock products	115	Cambodia	5910	Export Quantity	1941	Cereal preparations	1967	1967	tonnes	0	A	Aggregate, may include official, semi-official, estimated or calculated data
TCL	Crops and livestock products	115	Cambodia	5910	Export Quantity	1941	Cereal preparations	1968	1968	tonnes	0	A	Aggregate, may include official, semi-official, estimated or calculated data
TCL	Crops and livestock products	115	Cambodia	5910	Export Quantity	1941	Cereal preparations	1969	1969	tonnes	580	A	Aggregate, may include official, semi-official, estimated or calculated data
TCL	Crops and livestock products	115	Cambodia	5910	Export Quantity	1941	Cereal preparations	1970	1970	tonnes	276	A	Aggregate, may include official, semi-official, estimated or calculated data
TCL	Crops and livestock products	115	Cambodia	5910	Export Quantity	1941	Cereal preparations	1971	1971	tonnes	281	A	Aggregate, may include official, semi-official, estimated or calculated data
TCL	Crops and livestock products	115	Cambodia	5910	Export Quantity	1941	Cereal preparations	1972	1972	tonnes	38	A	Aggregate, may include official, semi-official, estimated or calculated data
TCL	Crops and livestock products	115	Cambodia	5910	Export Quantity	1941	Cereal preparations	1973	1973	tonnes	1750	A	Aggregate, may include official, semi-official, estimated or calculated data
TCL	Crops and livestock products	115	Cambodia	5910	Export Quantity	1941	Cereal preparations	1974	1974	tonnes	0	A	Aggregate, may include official, semi-official, estimated or calculated data
TCL	Crops and livestock products	115	Cambodia	5910	Export Quantity	1941	Cereal preparations	1975	1975	tonnes	0	A	Aggregate, may include official, semi-official, estimated or calculated data
TCL	Crops and livestock products	115	Cambodia	5910	Export Quantity	1941	Cereal preparations	1976	1976	tonnes	0	A	Aggregate, may include official, semi-official, estimated or calculated data
TCL	Crops and livestock products	115	Cambodia	5910	Export Quantity	1941	Cereal preparations	1977	1977	tonnes	0	A	Aggregate, may include official, semi-official, estimated or calculated data
TCL	Crops and livestock products	115	Cambodia	5910	Export Quantity	1941	Cereal preparations	1978	1978	tonnes	0	A	Aggregate, may include official, semi-official, estimated or calculated data
TCL	Crops and livestock products	115	Cambodia	5910	Export Quantity	1941	Cereal preparations	1979	1979	tonnes	0	A	Aggregate, may include official, semi-official, estimated or calculated data
TCL	Crops and livestock products	115	Cambodia	5910	Export Quantity	1941	Cereal preparations	1980	1980	tonnes	0	A	Aggregate, may include official, semi-official, estimated or calculated data
TCL	Crops and livestock products	115	Cambodia	5910	Export Quantity	1941	Cereal preparations	1981	1981	tonnes	0	A	Aggregate, may include official, semi-official, estimated or calculated data
TCL	Crops and livestock products	115	Cambodia	5910	Export Quantity	1941	Cereal preparations	1982	1982	tonnes	0	A	Aggregate, may include official, semi-official, estimated or calculated data
TCL	Crops and livestock products	115	Cambodia	5910	Export Quantity	1941	Cereal preparations	1983	1983	tonnes	0	A	Aggregate, may include official, semi-official, estimated or calculated data
TCL	Crops and livestock products	115	Cambodia	5910	Export Quantity	1941	Cereal preparations	1984	1984	tonnes	0	A	Aggregate, may include official, semi-official, estimated or calculated data
TCL	Crops and livestock products	115	Cambodia	5910	Export Quantity	1941	Cereal preparations	1985	1985	tonnes	0	A	Aggregate, may include official, semi-official, estimated or calculated data
TCL	Crops and livestock products	115	Cambodia	5910	Export Quantity	1941	Cereal preparations	1986	1986	tonnes	0	A	Aggregate, may include official, semi-official, estimated or calculated data
TCL	Crops and livestock products	115	Cambodia	5910	Export Quantity	1941	Cereal preparations	1987	1987	tonnes	0	A	Aggregate, may include official, semi-official, estimated or calculated data
TCL	Crops and livestock products	115	Cambodia	5910	Export Quantity	1941	Cereal preparations	1988	1988	tonnes	0	A	Aggregate, may include official, semi-official, estimated or calculated data
TCL	Crops and livestock products	115	Cambodia	5910	Export Quantity	1941	Cereal preparations	1989	1989	tonnes	0	A	Aggregate, may include official, semi-official, estimated or calculated data
TCL	Crops and livestock products	115	Cambodia	5910	Export Quantity	1941	Cereal preparations	1990	1990	tonnes	0	A	Aggregate, may include official, semi-official, estimated or calculated data
TCL	Crops and livestock products	115	Cambodia	5910	Export Quantity	1941	Cereal preparations	1991	1991	tonnes	0	A	Aggregate, may include official, semi-official, estimated or calculated data
TCL	Crops and livestock products	115	Cambodia	5910	Export Quantity	1941	Cereal preparations	1992	1992	tonnes	0	A	Aggregate, may include official, semi-official, estimated or calculated data
TCL	Crops and livestock products	115	Cambodia	5910	Export Quantity	1941	Cereal preparations	1993	1993	tonnes	0	A	Aggregate, may include official, semi-official, estimated or calculated data
TCL	Crops and livestock products	115	Cambodia	5910	Export Quantity	1941	Cereal preparations	1994	1994	tonnes	0	A	Aggregate, may include official, semi-official, estimated or calculated data
TCL	Crops and livestock products	115	Cambodia	5910	Export Quantity	1941	Cereal preparations	1995	1995	tonnes	0	A	Aggregate, may include official, semi-official, estimated or calculated data
TCL	Crops and livestock products	115	Cambodia	5910	Export Quantity	1941	Cereal preparations	1996	1996	tonnes	0	A	Aggregate, may include official, semi-official, estimated or calculated data
TCL	Crops and livestock products	115	Cambodia	5910	Export Quantity	1941	Cereal preparations	1997	1997	tonnes	0	A	Aggregate, may include official, semi-official, estimated or calculated data
TCL	Crops and livestock products	115	Cambodia	5910	Export Quantity	1941	Cereal preparations	1998	1998	tonnes	0	A	Aggregate, may include official, semi-official, estimated or calculated data
TCL	Crops and livestock products	115	Cambodia	5910	Export Quantity	1941	Cereal preparations	1999	1999	tonnes	0	A	Aggregate, may include official, semi-official, estimated or calculated data
TCL	Crops and livestock products	115	Cambodia	5910	Export Quantity	1941	Cereal preparations	2000	2000	tonnes	41	A	Aggregate, may include official, semi-official, estimated or calculated data
TCL	Crops and livestock products	115	Cambodia	5910	Export Quantity	1941	Cereal preparations	2001	2001	tonnes	266	A	Aggregate, may include official, semi-official, estimated or calculated data
TCL	Crops and livestock products	115	Cambodia	5910	Export Quantity	1941	Cereal preparations	2002	2002	tonnes	3	A	Aggregate, may include official, semi-official, estimated or calculated data
TCL	Crops and livestock products	115	Cambodia	5910	Export Quantity	1941	Cereal preparations	2003	2003	tonnes	171	A	Aggregate, may include official, semi-official, estimated or calculated data
TCL	Crops and livestock products	115	Cambodia	5910	Export Quantity	1941	Cereal preparations	2004	2004	tonnes	3389	A	Aggregate, may include official, semi-official, estimated or calculated data
TCL	Crops and livestock products	115	Cambodia	5910	Export Quantity	1941	Cereal preparations	2005	2005	tonnes	16	A	Aggregate, may include official, semi-official, estimated or calculated data
TCL	Crops and livestock products	115	Cambodia	5910	Export Quantity	1941	Cereal preparations	2006	2006	tonnes	2	A	Aggregate, may include official, semi-official, estimated or calculated data
TCL	Crops and livestock products	115	Cambodia	5910	Export Quantity	1941	Cereal preparations	2007	2007	tonnes	8	A	Aggregate, may include official, semi-official, estimated or calculated data
TCL	Crops and livestock products	115	Cambodia	5910	Export Quantity	1941	Cereal preparations	2008	2008	tonnes	8	A	Aggregate, may include official, semi-official, estimated or calculated data
TCL	Crops and livestock products	115	Cambodia	5910	Export Quantity	1941	Cereal preparations	2009	2009	tonnes	4	A	Aggregate, may include official, semi-official, estimated or calculated data
TCL	Crops and livestock products	115	Cambodia	5910	Export Quantity	1941	Cereal preparations	2010	2010	tonnes	214	A	Aggregate, may include official, semi-official, estimated or calculated data
TCL	Crops and livestock products	115	Cambodia	5910	Export Quantity	1941	Cereal preparations	2011	2011	tonnes	1	A	Aggregate, may include official, semi-official, estimated or calculated data
TCL	Crops and livestock products	115	Cambodia	5910	Export Quantity	1941	Cereal preparations	2012	2012	tonnes	25	A	Aggregate, may include official, semi-official, estimated or calculated data
TCL	Crops and livestock products	115	Cambodia	5910	Export Quantity	1941	Cereal preparations	2013	2013	tonnes	5	A	Aggregate, may include official, semi-official, estimated or calculated data
TCL	Crops and livestock products	115	Cambodia	5910	Export Quantity	1941	Cereal preparations	2014	2014	tonnes	189	A	Aggregate, may include official, semi-official, estimated or calculated data
TCL	Crops and livestock products	115	Cambodia	5910	Export Quantity	1941	Cereal preparations	2015	2015	tonnes	618	A	Aggregate, may include official, semi-official, estimated or calculated data
TCL	Crops and livestock products	115	Cambodia	5910	Export Quantity	1941	Cereal preparations	2016	2016	tonnes	1517	A	Aggregate, may include official, semi-official, estimated or calculated data
TCL	Crops and livestock products	115	Cambodia	5910	Export Quantity	1941	Cereal preparations	2017	2017	tonnes	1364	A	Aggregate, may include official, semi-official, estimated or calculated data
TCL	Crops and livestock products	115	Cambodia	5910	Export Quantity	1941	Cereal preparations	2018	2018	tonnes	1965	A	Aggregate, may include official, semi-official, estimated or calculated data
TCL	Crops and livestock products	115	Cambodia	5910	Export Quantity	1941	Cereal preparations	2019	2019	tonnes	4864	A	Aggregate, may include official, semi-official, estimated or calculated data
TCL	Crops and livestock products	32	Cameroon	5910	Export Quantity	1941	Cereal preparations	1961	1961	tonnes	0	A	Aggregate, may include official, semi-official, estimated or calculated data
TCL	Crops and livestock products	32	Cameroon	5910	Export Quantity	1941	Cereal preparations	1962	1962	tonnes	0	A	Aggregate, may include official, semi-official, estimated or calculated data
TCL	Crops and livestock products	32	Cameroon	5910	Export Quantity	1941	Cereal preparations	1963	1963	tonnes	0	A	Aggregate, may include official, semi-official, estimated or calculated data
TCL	Crops and livestock products	32	Cameroon	5910	Export Quantity	1941	Cereal preparations	1964	1964	tonnes	0	A	Aggregate, may include official, semi-official, estimated or calculated data
TCL	Crops and livestock products	32	Cameroon	5910	Export Quantity	1941	Cereal preparations	1965	1965	tonnes	0	A	Aggregate, may include official, semi-official, estimated or calculated data
TCL	Crops and livestock products	32	Cameroon	5910	Export Quantity	1941	Cereal preparations	1966	1966	tonnes	21	A	Aggregate, may include official, semi-official, estimated or calculated data
TCL	Crops and livestock products	32	Cameroon	5910	Export Quantity	1941	Cereal preparations	1967	1967	tonnes	8	A	Aggregate, may include official, semi-official, estimated or calculated data
TCL	Crops and livestock products	32	Cameroon	5910	Export Quantity	1941	Cereal preparations	1968	1968	tonnes	76	A	Aggregate, may include official, semi-official, estimated or calculated data
TCL	Crops and livestock products	32	Cameroon	5910	Export Quantity	1941	Cereal preparations	1969	1969	tonnes	62	A	Aggregate, may include official, semi-official, estimated or calculated data
TCL	Crops and livestock products	32	Cameroon	5910	Export Quantity	1941	Cereal preparations	1970	1970	tonnes	142	A	Aggregate, may include official, semi-official, estimated or calculated data
TCL	Crops and livestock products	32	Cameroon	5910	Export Quantity	1941	Cereal preparations	1971	1971	tonnes	422	A	Aggregate, may include official, semi-official, estimated or calculated data
TCL	Crops and livestock products	32	Cameroon	5910	Export Quantity	1941	Cereal preparations	1972	1972	tonnes	224	A	Aggregate, may include official, semi-official, estimated or calculated data
TCL	Crops and livestock products	32	Cameroon	5910	Export Quantity	1941	Cereal preparations	1973	1973	tonnes	247	A	Aggregate, may include official, semi-official, estimated or calculated data
TCL	Crops and livestock products	32	Cameroon	5910	Export Quantity	1941	Cereal preparations	1974	1974	tonnes	221	A	Aggregate, may include official, semi-official, estimated or calculated data
TCL	Crops and livestock products	32	Cameroon	5910	Export Quantity	1941	Cereal preparations	1975	1975	tonnes	258	A	Aggregate, may include official, semi-official, estimated or calculated data
TCL	Crops and livestock products	32	Cameroon	5910	Export Quantity	1941	Cereal preparations	1976	1976	tonnes	220	A	Aggregate, may include official, semi-official, estimated or calculated data
TCL	Crops and livestock products	32	Cameroon	5910	Export Quantity	1941	Cereal preparations	1977	1977	tonnes	273	A	Aggregate, may include official, semi-official, estimated or calculated data
TCL	Crops and livestock products	32	Cameroon	5910	Export Quantity	1941	Cereal preparations	1978	1978	tonnes	277	A	Aggregate, may include official, semi-official, estimated or calculated data
TCL	Crops and livestock products	32	Cameroon	5910	Export Quantity	1941	Cereal preparations	1979	1979	tonnes	331	A	Aggregate, may include official, semi-official, estimated or calculated data
TCL	Crops and livestock products	32	Cameroon	5910	Export Quantity	1941	Cereal preparations	1980	1980	tonnes	383	A	Aggregate, may include official, semi-official, estimated or calculated data
TCL	Crops and livestock products	32	Cameroon	5910	Export Quantity	1941	Cereal preparations	1981	1981	tonnes	289	A	Aggregate, may include official, semi-official, estimated or calculated data
TCL	Crops and livestock products	32	Cameroon	5910	Export Quantity	1941	Cereal preparations	1982	1982	tonnes	438	A	Aggregate, may include official, semi-official, estimated or calculated data
TCL	Crops and livestock products	32	Cameroon	5910	Export Quantity	1941	Cereal preparations	1983	1983	tonnes	352	A	Aggregate, may include official, semi-official, estimated or calculated data
TCL	Crops and livestock products	32	Cameroon	5910	Export Quantity	1941	Cereal preparations	1984	1984	tonnes	496	A	Aggregate, may include official, semi-official, estimated or calculated data
TCL	Crops and livestock products	32	Cameroon	5910	Export Quantity	1941	Cereal preparations	1985	1985	tonnes	767	A	Aggregate, may include official, semi-official, estimated or calculated data
TCL	Crops and livestock products	32	Cameroon	5910	Export Quantity	1941	Cereal preparations	1986	1986	tonnes	507	A	Aggregate, may include official, semi-official, estimated or calculated data
TCL	Crops and livestock products	32	Cameroon	5910	Export Quantity	1941	Cereal preparations	1987	1987	tonnes	385	A	Aggregate, may include official, semi-official, estimated or calculated data
TCL	Crops and livestock products	32	Cameroon	5910	Export Quantity	1941	Cereal preparations	1988	1988	tonnes	384	A	Aggregate, may include official, semi-official, estimated or calculated data
TCL	Crops and livestock products	32	Cameroon	5910	Export Quantity	1941	Cereal preparations	1989	1989	tonnes	812	A	Aggregate, may include official, semi-official, estimated or calculated data
TCL	Crops and livestock products	32	Cameroon	5910	Export Quantity	1941	Cereal preparations	1990	1990	tonnes	660	A	Aggregate, may include official, semi-official, estimated or calculated data
TCL	Crops and livestock products	32	Cameroon	5910	Export Quantity	1941	Cereal preparations	1991	1991	tonnes	614	A	Aggregate, may include official, semi-official, estimated or calculated data
TCL	Crops and livestock products	32	Cameroon	5910	Export Quantity	1941	Cereal preparations	1992	1992	tonnes	497	A	Aggregate, may include official, semi-official, estimated or calculated data
TCL	Crops and livestock products	32	Cameroon	5910	Export Quantity	1941	Cereal preparations	1993	1993	tonnes	1039	A	Aggregate, may include official, semi-official, estimated or calculated data
TCL	Crops and livestock products	32	Cameroon	5910	Export Quantity	1941	Cereal preparations	1994	1994	tonnes	490	A	Aggregate, may include official, semi-official, estimated or calculated data
TCL	Crops and livestock products	32	Cameroon	5910	Export Quantity	1941	Cereal preparations	1995	1995	tonnes	655	A	Aggregate, may include official, semi-official, estimated or calculated data
TCL	Crops and livestock products	32	Cameroon	5910	Export Quantity	1941	Cereal preparations	1996	1996	tonnes	701	A	Aggregate, may include official, semi-official, estimated or calculated data
TCL	Crops and livestock products	32	Cameroon	5910	Export Quantity	1941	Cereal preparations	1997	1997	tonnes	623	A	Aggregate, may include official, semi-official, estimated or calculated data
TCL	Crops and livestock products	32	Cameroon	5910	Export Quantity	1941	Cereal preparations	1998	1998	tonnes	894	A	Aggregate, may include official, semi-official, estimated or calculated data
TCL	Crops and livestock products	32	Cameroon	5910	Export Quantity	1941	Cereal preparations	1999	1999	tonnes	718	A	Aggregate, may include official, semi-official, estimated or calculated data
TCL	Crops and livestock products	32	Cameroon	5910	Export Quantity	1941	Cereal preparations	2000	2000	tonnes	743	A	Aggregate, may include official, semi-official, estimated or calculated data
TCL	Crops and livestock products	32	Cameroon	5910	Export Quantity	1941	Cereal preparations	2001	2001	tonnes	731	A	Aggregate, may include official, semi-official, estimated or calculated data
TCL	Crops and livestock products	32	Cameroon	5910	Export Quantity	1941	Cereal preparations	2002	2002	tonnes	3603	A	Aggregate, may include official, semi-official, estimated or calculated data
TCL	Crops and livestock products	32	Cameroon	5910	Export Quantity	1941	Cereal preparations	2003	2003	tonnes	2216	A	Aggregate, may include official, semi-official, estimated or calculated data
TCL	Crops and livestock products	32	Cameroon	5910	Export Quantity	1941	Cereal preparations	2004	2004	tonnes	1616	A	Aggregate, may include official, semi-official, estimated or calculated data
TCL	Crops and livestock products	32	Cameroon	5910	Export Quantity	1941	Cereal preparations	2005	2005	tonnes	1518	A	Aggregate, may include official, semi-official, estimated or calculated data
TCL	Crops and livestock products	32	Cameroon	5910	Export Quantity	1941	Cereal preparations	2006	2006	tonnes	1369	A	Aggregate, may include official, semi-official, estimated or calculated data
TCL	Crops and livestock products	32	Cameroon	5910	Export Quantity	1941	Cereal preparations	2007	2007	tonnes	3907	A	Aggregate, may include official, semi-official, estimated or calculated data
TCL	Crops and livestock products	32	Cameroon	5910	Export Quantity	1941	Cereal preparations	2008	2008	tonnes	3728	A	Aggregate, may include official, semi-official, estimated or calculated data
TCL	Crops and livestock products	32	Cameroon	5910	Export Quantity	1941	Cereal preparations	2009	2009	tonnes	3936	A	Aggregate, may include official, semi-official, estimated or calculated data
TCL	Crops and livestock products	32	Cameroon	5910	Export Quantity	1941	Cereal preparations	2010	2010	tonnes	3648	A	Aggregate, may include official, semi-official, estimated or calculated data
TCL	Crops and livestock products	32	Cameroon	5910	Export Quantity	1941	Cereal preparations	2011	2011	tonnes	3473	A	Aggregate, may include official, semi-official, estimated or calculated data
TCL	Crops and livestock products	32	Cameroon	5910	Export Quantity	1941	Cereal preparations	2012	2012	tonnes	3899	A	Aggregate, may include official, semi-official, estimated or calculated data
TCL	Crops and livestock products	32	Cameroon	5910	Export Quantity	1941	Cereal preparations	2013	2013	tonnes	2736	A	Aggregate, may include official, semi-official, estimated or calculated data
TCL	Crops and livestock products	32	Cameroon	5910	Export Quantity	1941	Cereal preparations	2014	2014	tonnes	2982	A	Aggregate, may include official, semi-official, estimated or calculated data
TCL	Crops and livestock products	32	Cameroon	5910	Export Quantity	1941	Cereal preparations	2015	2015	tonnes	3502	A	Aggregate, may include official, semi-official, estimated or calculated data
TCL	Crops and livestock products	32	Cameroon	5910	Export Quantity	1941	Cereal preparations	2016	2016	tonnes	3620	A	Aggregate, may include official, semi-official, estimated or calculated data
TCL	Crops and livestock products	32	Cameroon	5910	Export Quantity	1941	Cereal preparations	2017	2017	tonnes	7264	A	Aggregate, may include official, semi-official, estimated or calculated data
TCL	Crops and livestock products	32	Cameroon	5910	Export Quantity	1941	Cereal preparations	2018	2018	tonnes	2527	A	Aggregate, may include official, semi-official, estimated or calculated data
TCL	Crops and livestock products	32	Cameroon	5910	Export Quantity	1941	Cereal preparations	2019	2019	tonnes	2092	A	Aggregate, may include official, semi-official, estimated or calculated data
TCL	Crops and livestock products	33	Canada	5910	Export Quantity	1941	Cereal preparations	1961	1961	tonnes	116796	A	Aggregate, may include official, semi-official, estimated or calculated data
TCL	Crops and livestock products	33	Canada	5910	Export Quantity	1941	Cereal preparations	1962	1962	tonnes	117211	A	Aggregate, may include official, semi-official, estimated or calculated data
TCL	Crops and livestock products	33	Canada	5910	Export Quantity	1941	Cereal preparations	1963	1963	tonnes	105310	A	Aggregate, may include official, semi-official, estimated or calculated data
TCL	Crops and livestock products	33	Canada	5910	Export Quantity	1941	Cereal preparations	1964	1964	tonnes	112238	A	Aggregate, may include official, semi-official, estimated or calculated data
TCL	Crops and livestock products	33	Canada	5910	Export Quantity	1941	Cereal preparations	1965	1965	tonnes	97964	A	Aggregate, may include official, semi-official, estimated or calculated data
TCL	Crops and livestock products	33	Canada	5910	Export Quantity	1941	Cereal preparations	1966	1966	tonnes	101527	A	Aggregate, may include official, semi-official, estimated or calculated data
TCL	Crops and livestock products	33	Canada	5910	Export Quantity	1941	Cereal preparations	1967	1967	tonnes	122486	A	Aggregate, may include official, semi-official, estimated or calculated data
TCL	Crops and livestock products	33	Canada	5910	Export Quantity	1941	Cereal preparations	1968	1968	tonnes	119549	A	Aggregate, may include official, semi-official, estimated or calculated data
TCL	Crops and livestock products	33	Canada	5910	Export Quantity	1941	Cereal preparations	1969	1969	tonnes	125464	A	Aggregate, may include official, semi-official, estimated or calculated data
TCL	Crops and livestock products	33	Canada	5910	Export Quantity	1941	Cereal preparations	1970	1970	tonnes	157441	A	Aggregate, may include official, semi-official, estimated or calculated data
TCL	Crops and livestock products	33	Canada	5910	Export Quantity	1941	Cereal preparations	1971	1971	tonnes	190752	A	Aggregate, may include official, semi-official, estimated or calculated data
TCL	Crops and livestock products	33	Canada	5910	Export Quantity	1941	Cereal preparations	1972	1972	tonnes	186146	A	Aggregate, may include official, semi-official, estimated or calculated data
TCL	Crops and livestock products	33	Canada	5910	Export Quantity	1941	Cereal preparations	1973	1973	tonnes	226268	A	Aggregate, may include official, semi-official, estimated or calculated data
TCL	Crops and livestock products	33	Canada	5910	Export Quantity	1941	Cereal preparations	1974	1974	tonnes	208646	A	Aggregate, may include official, semi-official, estimated or calculated data
TCL	Crops and livestock products	33	Canada	5910	Export Quantity	1941	Cereal preparations	1975	1975	tonnes	219398	A	Aggregate, may include official, semi-official, estimated or calculated data
TCL	Crops and livestock products	33	Canada	5910	Export Quantity	1941	Cereal preparations	1976	1976	tonnes	175478	A	Aggregate, may include official, semi-official, estimated or calculated data
TCL	Crops and livestock products	33	Canada	5910	Export Quantity	1941	Cereal preparations	1977	1977	tonnes	219112	A	Aggregate, may include official, semi-official, estimated or calculated data
TCL	Crops and livestock products	33	Canada	5910	Export Quantity	1941	Cereal preparations	1978	1978	tonnes	285479	A	Aggregate, may include official, semi-official, estimated or calculated data
TCL	Crops and livestock products	33	Canada	5910	Export Quantity	1941	Cereal preparations	1979	1979	tonnes	323350	A	Aggregate, may include official, semi-official, estimated or calculated data
TCL	Crops and livestock products	33	Canada	5910	Export Quantity	1941	Cereal preparations	1980	1980	tonnes	329118	A	Aggregate, may include official, semi-official, estimated or calculated data
TCL	Crops and livestock products	33	Canada	5910	Export Quantity	1941	Cereal preparations	1981	1981	tonnes	326216	A	Aggregate, may include official, semi-official, estimated or calculated data
TCL	Crops and livestock products	33	Canada	5910	Export Quantity	1941	Cereal preparations	1982	1982	tonnes	329788	A	Aggregate, may include official, semi-official, estimated or calculated data
TCL	Crops and livestock products	33	Canada	5910	Export Quantity	1941	Cereal preparations	1983	1983	tonnes	368950	A	Aggregate, may include official, semi-official, estimated or calculated data
TCL	Crops and livestock products	33	Canada	5910	Export Quantity	1941	Cereal preparations	1984	1984	tonnes	288376	A	Aggregate, may include official, semi-official, estimated or calculated data
TCL	Crops and livestock products	33	Canada	5910	Export Quantity	1941	Cereal preparations	1985	1985	tonnes	271720	A	Aggregate, may include official, semi-official, estimated or calculated data
TCL	Crops and livestock products	33	Canada	5910	Export Quantity	1941	Cereal preparations	1986	1986	tonnes	261524	A	Aggregate, may include official, semi-official, estimated or calculated data
TCL	Crops and livestock products	33	Canada	5910	Export Quantity	1941	Cereal preparations	1987	1987	tonnes	305629	A	Aggregate, may include official, semi-official, estimated or calculated data
TCL	Crops and livestock products	33	Canada	5910	Export Quantity	1941	Cereal preparations	1988	1988	tonnes	321168	A	Aggregate, may include official, semi-official, estimated or calculated data
TCL	Crops and livestock products	33	Canada	5910	Export Quantity	1941	Cereal preparations	1989	1989	tonnes	319565	A	Aggregate, may include official, semi-official, estimated or calculated data
TCL	Crops and livestock products	33	Canada	5910	Export Quantity	1941	Cereal preparations	1990	1990	tonnes	366368	A	Aggregate, may include official, semi-official, estimated or calculated data
TCL	Crops and livestock products	33	Canada	5910	Export Quantity	1941	Cereal preparations	1991	1991	tonnes	409077	A	Aggregate, may include official, semi-official, estimated or calculated data
TCL	Crops and livestock products	33	Canada	5910	Export Quantity	1941	Cereal preparations	1992	1992	tonnes	463593	A	Aggregate, may include official, semi-official, estimated or calculated data
TCL	Crops and livestock products	33	Canada	5910	Export Quantity	1941	Cereal preparations	1993	1993	tonnes	545374	A	Aggregate, may include official, semi-official, estimated or calculated data
TCL	Crops and livestock products	33	Canada	5910	Export Quantity	1941	Cereal preparations	1994	1994	tonnes	676121	A	Aggregate, may include official, semi-official, estimated or calculated data
TCL	Crops and livestock products	33	Canada	5910	Export Quantity	1941	Cereal preparations	1995	1995	tonnes	733420	A	Aggregate, may include official, semi-official, estimated or calculated data
TCL	Crops and livestock products	33	Canada	5910	Export Quantity	1941	Cereal preparations	1996	1996	tonnes	875292	A	Aggregate, may include official, semi-official, estimated or calculated data
TCL	Crops and livestock products	33	Canada	5910	Export Quantity	1941	Cereal preparations	1997	1997	tonnes	980937	A	Aggregate, may include official, semi-official, estimated or calculated data
TCL	Crops and livestock products	33	Canada	5910	Export Quantity	1941	Cereal preparations	1998	1998	tonnes	1078227	A	Aggregate, may include official, semi-official, estimated or calculated data
TCL	Crops and livestock products	33	Canada	5910	Export Quantity	1941	Cereal preparations	1999	1999	tonnes	1193014	A	Aggregate, may include official, semi-official, estimated or calculated data
TCL	Crops and livestock products	33	Canada	5910	Export Quantity	1941	Cereal preparations	2000	2000	tonnes	1277036	A	Aggregate, may include official, semi-official, estimated or calculated data
TCL	Crops and livestock products	33	Canada	5910	Export Quantity	1941	Cereal preparations	2001	2001	tonnes	1446976	A	Aggregate, may include official, semi-official, estimated or calculated data
TCL	Crops and livestock products	33	Canada	5910	Export Quantity	1941	Cereal preparations	2002	2002	tonnes	1465369	A	Aggregate, may include official, semi-official, estimated or calculated data
TCL	Crops and livestock products	33	Canada	5910	Export Quantity	1941	Cereal preparations	2003	2003	tonnes	1524797	A	Aggregate, may include official, semi-official, estimated or calculated data
TCL	Crops and livestock products	33	Canada	5910	Export Quantity	1941	Cereal preparations	2004	2004	tonnes	1657880	A	Aggregate, may include official, semi-official, estimated or calculated data
TCL	Crops and livestock products	33	Canada	5910	Export Quantity	1941	Cereal preparations	2005	2005	tonnes	1759487	A	Aggregate, may include official, semi-official, estimated or calculated data
TCL	Crops and livestock products	33	Canada	5910	Export Quantity	1941	Cereal preparations	2006	2006	tonnes	1765699	A	Aggregate, may include official, semi-official, estimated or calculated data
TCL	Crops and livestock products	33	Canada	5910	Export Quantity	1941	Cereal preparations	2007	2007	tonnes	1982952	A	Aggregate, may include official, semi-official, estimated or calculated data
TCL	Crops and livestock products	33	Canada	5910	Export Quantity	1941	Cereal preparations	2008	2008	tonnes	1955978	A	Aggregate, may include official, semi-official, estimated or calculated data
TCL	Crops and livestock products	33	Canada	5910	Export Quantity	1941	Cereal preparations	2009	2009	tonnes	1831260	A	Aggregate, may include official, semi-official, estimated or calculated data
TCL	Crops and livestock products	33	Canada	5910	Export Quantity	1941	Cereal preparations	2010	2010	tonnes	1827464	A	Aggregate, may include official, semi-official, estimated or calculated data
TCL	Crops and livestock products	33	Canada	5910	Export Quantity	1941	Cereal preparations	2011	2011	tonnes	1861777	A	Aggregate, may include official, semi-official, estimated or calculated data
TCL	Crops and livestock products	33	Canada	5910	Export Quantity	1941	Cereal preparations	2012	2012	tonnes	1881265	A	Aggregate, may include official, semi-official, estimated or calculated data
TCL	Crops and livestock products	33	Canada	5910	Export Quantity	1941	Cereal preparations	2013	2013	tonnes	1930338	A	Aggregate, may include official, semi-official, estimated or calculated data
TCL	Crops and livestock products	33	Canada	5910	Export Quantity	1941	Cereal preparations	2014	2014	tonnes	2078356	A	Aggregate, may include official, semi-official, estimated or calculated data
TCL	Crops and livestock products	33	Canada	5910	Export Quantity	1941	Cereal preparations	2015	2015	tonnes	2085331	A	Aggregate, may include official, semi-official, estimated or calculated data
TCL	Crops and livestock products	33	Canada	5910	Export Quantity	1941	Cereal preparations	2016	2016	tonnes	2165261	A	Aggregate, may include official, semi-official, estimated or calculated data
TCL	Crops and livestock products	33	Canada	5910	Export Quantity	1941	Cereal preparations	2017	2017	tonnes	2262071	A	Aggregate, may include official, semi-official, estimated or calculated data
TCL	Crops and livestock products	33	Canada	5910	Export Quantity	1941	Cereal preparations	2018	2018	tonnes	2328930	A	Aggregate, may include official, semi-official, estimated or calculated data
TCL	Crops and livestock products	33	Canada	5910	Export Quantity	1941	Cereal preparations	2019	2019	tonnes	2416374	A	Aggregate, may include official, semi-official, estimated or calculated data
TCL	Crops and livestock products	37	Central African Republic	5910	Export Quantity	1941	Cereal preparations	1961	1961	tonnes	0	A	Aggregate, may include official, semi-official, estimated or calculated data
TCL	Crops and livestock products	37	Central African Republic	5910	Export Quantity	1941	Cereal preparations	1962	1962	tonnes	0	A	Aggregate, may include official, semi-official, estimated or calculated data
TCL	Crops and livestock products	37	Central African Republic	5910	Export Quantity	1941	Cereal preparations	1963	1963	tonnes	0	A	Aggregate, may include official, semi-official, estimated or calculated data
TCL	Crops and livestock products	37	Central African Republic	5910	Export Quantity	1941	Cereal preparations	1964	1964	tonnes	0	A	Aggregate, may include official, semi-official, estimated or calculated data
TCL	Crops and livestock products	37	Central African Republic	5910	Export Quantity	1941	Cereal preparations	1965	1965	tonnes	0	A	Aggregate, may include official, semi-official, estimated or calculated data
TCL	Crops and livestock products	37	Central African Republic	5910	Export Quantity	1941	Cereal preparations	1966	1966	tonnes	0	A	Aggregate, may include official, semi-official, estimated or calculated data
TCL	Crops and livestock products	37	Central African Republic	5910	Export Quantity	1941	Cereal preparations	1967	1967	tonnes	0	A	Aggregate, may include official, semi-official, estimated or calculated data
TCL	Crops and livestock products	37	Central African Republic	5910	Export Quantity	1941	Cereal preparations	1968	1968	tonnes	0	A	Aggregate, may include official, semi-official, estimated or calculated data
TCL	Crops and livestock products	37	Central African Republic	5910	Export Quantity	1941	Cereal preparations	1969	1969	tonnes	0	A	Aggregate, may include official, semi-official, estimated or calculated data
TCL	Crops and livestock products	37	Central African Republic	5910	Export Quantity	1941	Cereal preparations	1970	1970	tonnes	0	A	Aggregate, may include official, semi-official, estimated or calculated data
TCL	Crops and livestock products	37	Central African Republic	5910	Export Quantity	1941	Cereal preparations	1971	1971	tonnes	0	A	Aggregate, may include official, semi-official, estimated or calculated data
TCL	Crops and livestock products	37	Central African Republic	5910	Export Quantity	1941	Cereal preparations	1972	1972	tonnes	0	A	Aggregate, may include official, semi-official, estimated or calculated data
TCL	Crops and livestock products	37	Central African Republic	5910	Export Quantity	1941	Cereal preparations	1973	1973	tonnes	0	A	Aggregate, may include official, semi-official, estimated or calculated data
TCL	Crops and livestock products	37	Central African Republic	5910	Export Quantity	1941	Cereal preparations	1974	1974	tonnes	0	A	Aggregate, may include official, semi-official, estimated or calculated data
TCL	Crops and livestock products	37	Central African Republic	5910	Export Quantity	1941	Cereal preparations	1975	1975	tonnes	0	A	Aggregate, may include official, semi-official, estimated or calculated data
TCL	Crops and livestock products	37	Central African Republic	5910	Export Quantity	1941	Cereal preparations	1976	1976	tonnes	0	A	Aggregate, may include official, semi-official, estimated or calculated data
TCL	Crops and livestock products	37	Central African Republic	5910	Export Quantity	1941	Cereal preparations	1977	1977	tonnes	0	A	Aggregate, may include official, semi-official, estimated or calculated data
TCL	Crops and livestock products	37	Central African Republic	5910	Export Quantity	1941	Cereal preparations	1978	1978	tonnes	0	A	Aggregate, may include official, semi-official, estimated or calculated data
TCL	Crops and livestock products	37	Central African Republic	5910	Export Quantity	1941	Cereal preparations	1979	1979	tonnes	0	A	Aggregate, may include official, semi-official, estimated or calculated data
TCL	Crops and livestock products	37	Central African Republic	5910	Export Quantity	1941	Cereal preparations	1980	1980	tonnes	3	A	Aggregate, may include official, semi-official, estimated or calculated data
TCL	Crops and livestock products	37	Central African Republic	5910	Export Quantity	1941	Cereal preparations	1981	1981	tonnes	0	A	Aggregate, may include official, semi-official, estimated or calculated data
TCL	Crops and livestock products	37	Central African Republic	5910	Export Quantity	1941	Cereal preparations	1982	1982	tonnes	0	A	Aggregate, may include official, semi-official, estimated or calculated data
TCL	Crops and livestock products	37	Central African Republic	5910	Export Quantity	1941	Cereal preparations	1983	1983	tonnes	0	A	Aggregate, may include official, semi-official, estimated or calculated data
TCL	Crops and livestock products	37	Central African Republic	5910	Export Quantity	1941	Cereal preparations	1984	1984	tonnes	0	A	Aggregate, may include official, semi-official, estimated or calculated data
TCL	Crops and livestock products	37	Central African Republic	5910	Export Quantity	1941	Cereal preparations	1985	1985	tonnes	0	A	Aggregate, may include official, semi-official, estimated or calculated data
TCL	Crops and livestock products	37	Central African Republic	5910	Export Quantity	1941	Cereal preparations	1986	1986	tonnes	0	A	Aggregate, may include official, semi-official, estimated or calculated data
TCL	Crops and livestock products	37	Central African Republic	5910	Export Quantity	1941	Cereal preparations	1987	1987	tonnes	0	A	Aggregate, may include official, semi-official, estimated or calculated data
TCL	Crops and livestock products	37	Central African Republic	5910	Export Quantity	1941	Cereal preparations	1988	1988	tonnes	0	A	Aggregate, may include official, semi-official, estimated or calculated data
TCL	Crops and livestock products	37	Central African Republic	5910	Export Quantity	1941	Cereal preparations	1989	1989	tonnes	0	A	Aggregate, may include official, semi-official, estimated or calculated data
TCL	Crops and livestock products	37	Central African Republic	5910	Export Quantity	1941	Cereal preparations	1990	1990	tonnes	0	A	Aggregate, may include official, semi-official, estimated or calculated data
TCL	Crops and livestock products	37	Central African Republic	5910	Export Quantity	1941	Cereal preparations	1991	1991	tonnes	0	A	Aggregate, may include official, semi-official, estimated or calculated data
TCL	Crops and livestock products	37	Central African Republic	5910	Export Quantity	1941	Cereal preparations	1992	1992	tonnes	0	A	Aggregate, may include official, semi-official, estimated or calculated data
TCL	Crops and livestock products	37	Central African Republic	5910	Export Quantity	1941	Cereal preparations	1993	1993	tonnes	0	A	Aggregate, may include official, semi-official, estimated or calculated data
TCL	Crops and livestock products	37	Central African Republic	5910	Export Quantity	1941	Cereal preparations	1994	1994	tonnes	0	A	Aggregate, may include official, semi-official, estimated or calculated data
TCL	Crops and livestock products	37	Central African Republic	5910	Export Quantity	1941	Cereal preparations	1995	1995	tonnes	4	A	Aggregate, may include official, semi-official, estimated or calculated data
TCL	Crops and livestock products	37	Central African Republic	5910	Export Quantity	1941	Cereal preparations	1996	1996	tonnes	0	A	Aggregate, may include official, semi-official, estimated or calculated data
TCL	Crops and livestock products	37	Central African Republic	5910	Export Quantity	1941	Cereal preparations	1997	1997	tonnes	0	A	Aggregate, may include official, semi-official, estimated or calculated data
TCL	Crops and livestock products	37	Central African Republic	5910	Export Quantity	1941	Cereal preparations	1998	1998	tonnes	0	A	Aggregate, may include official, semi-official, estimated or calculated data
TCL	Crops and livestock products	37	Central African Republic	5910	Export Quantity	1941	Cereal preparations	1999	1999	tonnes	24	A	Aggregate, may include official, semi-official, estimated or calculated data
TCL	Crops and livestock products	37	Central African Republic	5910	Export Quantity	1941	Cereal preparations	2000	2000	tonnes	0	A	Aggregate, may include official, semi-official, estimated or calculated data
TCL	Crops and livestock products	37	Central African Republic	5910	Export Quantity	1941	Cereal preparations	2001	2001	tonnes	14	A	Aggregate, may include official, semi-official, estimated or calculated data
TCL	Crops and livestock products	37	Central African Republic	5910	Export Quantity	1941	Cereal preparations	2002	2002	tonnes	14	A	Aggregate, may include official, semi-official, estimated or calculated data
TCL	Crops and livestock products	37	Central African Republic	5910	Export Quantity	1941	Cereal preparations	2003	2003	tonnes	0	A	Aggregate, may include official, semi-official, estimated or calculated data
TCL	Crops and livestock products	37	Central African Republic	5910	Export Quantity	1941	Cereal preparations	2004	2004	tonnes	0	A	Aggregate, may include official, semi-official, estimated or calculated data
TCL	Crops and livestock products	37	Central African Republic	5910	Export Quantity	1941	Cereal preparations	2005	2005	tonnes	0	A	Aggregate, may include official, semi-official, estimated or calculated data
TCL	Crops and livestock products	37	Central African Republic	5910	Export Quantity	1941	Cereal preparations	2006	2006	tonnes	0	A	Aggregate, may include official, semi-official, estimated or calculated data
TCL	Crops and livestock products	37	Central African Republic	5910	Export Quantity	1941	Cereal preparations	2007	2007	tonnes	0	A	Aggregate, may include official, semi-official, estimated or calculated data
TCL	Crops and livestock products	37	Central African Republic	5910	Export Quantity	1941	Cereal preparations	2008	2008	tonnes	0	A	Aggregate, may include official, semi-official, estimated or calculated data
TCL	Crops and livestock products	37	Central African Republic	5910	Export Quantity	1941	Cereal preparations	2009	2009	tonnes	1027	A	Aggregate, may include official, semi-official, estimated or calculated data
TCL	Crops and livestock products	37	Central African Republic	5910	Export Quantity	1941	Cereal preparations	2010	2010	tonnes	0	A	Aggregate, may include official, semi-official, estimated or calculated data
TCL	Crops and livestock products	37	Central African Republic	5910	Export Quantity	1941	Cereal preparations	2011	2011	tonnes	0	A	Aggregate, may include official, semi-official, estimated or calculated data
TCL	Crops and livestock products	37	Central African Republic	5910	Export Quantity	1941	Cereal preparations	2012	2012	tonnes	0	A	Aggregate, may include official, semi-official, estimated or calculated data
TCL	Crops and livestock products	37	Central African Republic	5910	Export Quantity	1941	Cereal preparations	2013	2013	tonnes	0	A	Aggregate, may include official, semi-official, estimated or calculated data
TCL	Crops and livestock products	37	Central African Republic	5910	Export Quantity	1941	Cereal preparations	2016	2016	tonnes	160	A	Aggregate, may include official, semi-official, estimated or calculated data
TCL	Crops and livestock products	37	Central African Republic	5910	Export Quantity	1941	Cereal preparations	2017	2017	tonnes	1	A	Aggregate, may include official, semi-official, estimated or calculated data
TCL	Crops and livestock products	39	Chad	5910	Export Quantity	1941	Cereal preparations	1961	1961	tonnes	0	A	Aggregate, may include official, semi-official, estimated or calculated data
TCL	Crops and livestock products	39	Chad	5910	Export Quantity	1941	Cereal preparations	1962	1962	tonnes	0	A	Aggregate, may include official, semi-official, estimated or calculated data
TCL	Crops and livestock products	39	Chad	5910	Export Quantity	1941	Cereal preparations	1963	1963	tonnes	0	A	Aggregate, may include official, semi-official, estimated or calculated data
TCL	Crops and livestock products	39	Chad	5910	Export Quantity	1941	Cereal preparations	1964	1964	tonnes	0	A	Aggregate, may include official, semi-official, estimated or calculated data
TCL	Crops and livestock products	39	Chad	5910	Export Quantity	1941	Cereal preparations	1965	1965	tonnes	0	A	Aggregate, may include official, semi-official, estimated or calculated data
TCL	Crops and livestock products	39	Chad	5910	Export Quantity	1941	Cereal preparations	1966	1966	tonnes	0	A	Aggregate, may include official, semi-official, estimated or calculated data
TCL	Crops and livestock products	39	Chad	5910	Export Quantity	1941	Cereal preparations	1967	1967	tonnes	0	A	Aggregate, may include official, semi-official, estimated or calculated data
TCL	Crops and livestock products	39	Chad	5910	Export Quantity	1941	Cereal preparations	1968	1968	tonnes	0	A	Aggregate, may include official, semi-official, estimated or calculated data
TCL	Crops and livestock products	39	Chad	5910	Export Quantity	1941	Cereal preparations	1969	1969	tonnes	0	A	Aggregate, may include official, semi-official, estimated or calculated data
TCL	Crops and livestock products	39	Chad	5910	Export Quantity	1941	Cereal preparations	1970	1970	tonnes	0	A	Aggregate, may include official, semi-official, estimated or calculated data
TCL	Crops and livestock products	39	Chad	5910	Export Quantity	1941	Cereal preparations	1971	1971	tonnes	0	A	Aggregate, may include official, semi-official, estimated or calculated data
TCL	Crops and livestock products	39	Chad	5910	Export Quantity	1941	Cereal preparations	1972	1972	tonnes	0	A	Aggregate, may include official, semi-official, estimated or calculated data
TCL	Crops and livestock products	39	Chad	5910	Export Quantity	1941	Cereal preparations	1973	1973	tonnes	0	A	Aggregate, may include official, semi-official, estimated or calculated data
TCL	Crops and livestock products	39	Chad	5910	Export Quantity	1941	Cereal preparations	1974	1974	tonnes	0	A	Aggregate, may include official, semi-official, estimated or calculated data
TCL	Crops and livestock products	39	Chad	5910	Export Quantity	1941	Cereal preparations	1975	1975	tonnes	0	A	Aggregate, may include official, semi-official, estimated or calculated data
TCL	Crops and livestock products	39	Chad	5910	Export Quantity	1941	Cereal preparations	1976	1976	tonnes	0	A	Aggregate, may include official, semi-official, estimated or calculated data
TCL	Crops and livestock products	39	Chad	5910	Export Quantity	1941	Cereal preparations	1977	1977	tonnes	0	A	Aggregate, may include official, semi-official, estimated or calculated data
TCL	Crops and livestock products	39	Chad	5910	Export Quantity	1941	Cereal preparations	1978	1978	tonnes	0	A	Aggregate, may include official, semi-official, estimated or calculated data
TCL	Crops and livestock products	39	Chad	5910	Export Quantity	1941	Cereal preparations	1979	1979	tonnes	0	A	Aggregate, may include official, semi-official, estimated or calculated data
TCL	Crops and livestock products	39	Chad	5910	Export Quantity	1941	Cereal preparations	1980	1980	tonnes	0	A	Aggregate, may include official, semi-official, estimated or calculated data
TCL	Crops and livestock products	39	Chad	5910	Export Quantity	1941	Cereal preparations	1981	1981	tonnes	0	A	Aggregate, may include official, semi-official, estimated or calculated data
TCL	Crops and livestock products	39	Chad	5910	Export Quantity	1941	Cereal preparations	1982	1982	tonnes	0	A	Aggregate, may include official, semi-official, estimated or calculated data
TCL	Crops and livestock products	39	Chad	5910	Export Quantity	1941	Cereal preparations	1983	1983	tonnes	15	A	Aggregate, may include official, semi-official, estimated or calculated data
TCL	Crops and livestock products	39	Chad	5910	Export Quantity	1941	Cereal preparations	1984	1984	tonnes	0	A	Aggregate, may include official, semi-official, estimated or calculated data
TCL	Crops and livestock products	39	Chad	5910	Export Quantity	1941	Cereal preparations	1985	1985	tonnes	0	A	Aggregate, may include official, semi-official, estimated or calculated data
TCL	Crops and livestock products	39	Chad	5910	Export Quantity	1941	Cereal preparations	1986	1986	tonnes	0	A	Aggregate, may include official, semi-official, estimated or calculated data
TCL	Crops and livestock products	39	Chad	5910	Export Quantity	1941	Cereal preparations	1987	1987	tonnes	0	A	Aggregate, may include official, semi-official, estimated or calculated data
TCL	Crops and livestock products	39	Chad	5910	Export Quantity	1941	Cereal preparations	1988	1988	tonnes	0	A	Aggregate, may include official, semi-official, estimated or calculated data
TCL	Crops and livestock products	39	Chad	5910	Export Quantity	1941	Cereal preparations	1989	1989	tonnes	0	A	Aggregate, may include official, semi-official, estimated or calculated data
TCL	Crops and livestock products	39	Chad	5910	Export Quantity	1941	Cereal preparations	1990	1990	tonnes	0	A	Aggregate, may include official, semi-official, estimated or calculated data
TCL	Crops and livestock products	39	Chad	5910	Export Quantity	1941	Cereal preparations	1991	1991	tonnes	0	A	Aggregate, may include official, semi-official, estimated or calculated data
TCL	Crops and livestock products	39	Chad	5910	Export Quantity	1941	Cereal preparations	1992	1992	tonnes	0	A	Aggregate, may include official, semi-official, estimated or calculated data
TCL	Crops and livestock products	39	Chad	5910	Export Quantity	1941	Cereal preparations	1993	1993	tonnes	0	A	Aggregate, may include official, semi-official, estimated or calculated data
TCL	Crops and livestock products	39	Chad	5910	Export Quantity	1941	Cereal preparations	1994	1994	tonnes	0	A	Aggregate, may include official, semi-official, estimated or calculated data
TCL	Crops and livestock products	39	Chad	5910	Export Quantity	1941	Cereal preparations	1995	1995	tonnes	0	A	Aggregate, may include official, semi-official, estimated or calculated data
TCL	Crops and livestock products	39	Chad	5910	Export Quantity	1941	Cereal preparations	1996	1996	tonnes	0	A	Aggregate, may include official, semi-official, estimated or calculated data
TCL	Crops and livestock products	39	Chad	5910	Export Quantity	1941	Cereal preparations	1997	1997	tonnes	0	A	Aggregate, may include official, semi-official, estimated or calculated data
TCL	Crops and livestock products	39	Chad	5910	Export Quantity	1941	Cereal preparations	1998	1998	tonnes	0	A	Aggregate, may include official, semi-official, estimated or calculated data
TCL	Crops and livestock products	39	Chad	5910	Export Quantity	1941	Cereal preparations	1999	1999	tonnes	0	A	Aggregate, may include official, semi-official, estimated or calculated data
TCL	Crops and livestock products	39	Chad	5910	Export Quantity	1941	Cereal preparations	2000	2000	tonnes	0	A	Aggregate, may include official, semi-official, estimated or calculated data
TCL	Crops and livestock products	39	Chad	5910	Export Quantity	1941	Cereal preparations	2001	2001	tonnes	0	A	Aggregate, may include official, semi-official, estimated or calculated data
TCL	Crops and livestock products	39	Chad	5910	Export Quantity	1941	Cereal preparations	2002	2002	tonnes	0	A	Aggregate, may include official, semi-official, estimated or calculated data
TCL	Crops and livestock products	39	Chad	5910	Export Quantity	1941	Cereal preparations	2003	2003	tonnes	0	A	Aggregate, may include official, semi-official, estimated or calculated data
TCL	Crops and livestock products	39	Chad	5910	Export Quantity	1941	Cereal preparations	2004	2004	tonnes	0	A	Aggregate, may include official, semi-official, estimated or calculated data
TCL	Crops and livestock products	39	Chad	5910	Export Quantity	1941	Cereal preparations	2005	2005	tonnes	0	A	Aggregate, may include official, semi-official, estimated or calculated data
TCL	Crops and livestock products	39	Chad	5910	Export Quantity	1941	Cereal preparations	2006	2006	tonnes	0	A	Aggregate, may include official, semi-official, estimated or calculated data
TCL	Crops and livestock products	39	Chad	5910	Export Quantity	1941	Cereal preparations	2007	2007	tonnes	0	A	Aggregate, may include official, semi-official, estimated or calculated data
TCL	Crops and livestock products	39	Chad	5910	Export Quantity	1941	Cereal preparations	2008	2008	tonnes	0	A	Aggregate, may include official, semi-official, estimated or calculated data
TCL	Crops and livestock products	39	Chad	5910	Export Quantity	1941	Cereal preparations	2009	2009	tonnes	0	A	Aggregate, may include official, semi-official, estimated or calculated data
TCL	Crops and livestock products	39	Chad	5910	Export Quantity	1941	Cereal preparations	2010	2010	tonnes	0	A	Aggregate, may include official, semi-official, estimated or calculated data
TCL	Crops and livestock products	39	Chad	5910	Export Quantity	1941	Cereal preparations	2011	2011	tonnes	0	A	Aggregate, may include official, semi-official, estimated or calculated data
TCL	Crops and livestock products	39	Chad	5910	Export Quantity	1941	Cereal preparations	2012	2012	tonnes	0	A	Aggregate, may include official, semi-official, estimated or calculated data
TCL	Crops and livestock products	39	Chad	5910	Export Quantity	1941	Cereal preparations	2013	2013	tonnes	0	A	Aggregate, may include official, semi-official, estimated or calculated data
TCL	Crops and livestock products	39	Chad	5910	Export Quantity	1941	Cereal preparations	2015	2015	tonnes	1698	A	Aggregate, may include official, semi-official, estimated or calculated data
TCL	Crops and livestock products	39	Chad	5910	Export Quantity	1941	Cereal preparations	2017	2017	tonnes	7	A	Aggregate, may include official, semi-official, estimated or calculated data
TCL	Crops and livestock products	39	Chad	5910	Export Quantity	1941	Cereal preparations	2018	2018	tonnes	0	A	Aggregate, may include official, semi-official, estimated or calculated data
TCL	Crops and livestock products	40	Chile	5910	Export Quantity	1941	Cereal preparations	1961	1961	tonnes	1031	A	Aggregate, may include official, semi-official, estimated or calculated data
TCL	Crops and livestock products	40	Chile	5910	Export Quantity	1941	Cereal preparations	1962	1962	tonnes	3573	A	Aggregate, may include official, semi-official, estimated or calculated data
TCL	Crops and livestock products	40	Chile	5910	Export Quantity	1941	Cereal preparations	1963	1963	tonnes	3499	A	Aggregate, may include official, semi-official, estimated or calculated data
TCL	Crops and livestock products	40	Chile	5910	Export Quantity	1941	Cereal preparations	1964	1964	tonnes	9123	A	Aggregate, may include official, semi-official, estimated or calculated data
TCL	Crops and livestock products	40	Chile	5910	Export Quantity	1941	Cereal preparations	1965	1965	tonnes	8400	A	Aggregate, may include official, semi-official, estimated or calculated data
TCL	Crops and livestock products	40	Chile	5910	Export Quantity	1941	Cereal preparations	1966	1966	tonnes	8673	A	Aggregate, may include official, semi-official, estimated or calculated data
TCL	Crops and livestock products	40	Chile	5910	Export Quantity	1941	Cereal preparations	1967	1967	tonnes	10939	A	Aggregate, may include official, semi-official, estimated or calculated data
TCL	Crops and livestock products	40	Chile	5910	Export Quantity	1941	Cereal preparations	1968	1968	tonnes	17970	A	Aggregate, may include official, semi-official, estimated or calculated data
TCL	Crops and livestock products	40	Chile	5910	Export Quantity	1941	Cereal preparations	1969	1969	tonnes	6550	A	Aggregate, may include official, semi-official, estimated or calculated data
TCL	Crops and livestock products	40	Chile	5910	Export Quantity	1941	Cereal preparations	1970	1970	tonnes	9265	A	Aggregate, may include official, semi-official, estimated or calculated data
TCL	Crops and livestock products	40	Chile	5910	Export Quantity	1941	Cereal preparations	1971	1971	tonnes	11034	A	Aggregate, may include official, semi-official, estimated or calculated data
TCL	Crops and livestock products	40	Chile	5910	Export Quantity	1941	Cereal preparations	1972	1972	tonnes	10725	A	Aggregate, may include official, semi-official, estimated or calculated data
TCL	Crops and livestock products	40	Chile	5910	Export Quantity	1941	Cereal preparations	1973	1973	tonnes	0	A	Aggregate, may include official, semi-official, estimated or calculated data
TCL	Crops and livestock products	40	Chile	5910	Export Quantity	1941	Cereal preparations	1974	1974	tonnes	8836	A	Aggregate, may include official, semi-official, estimated or calculated data
TCL	Crops and livestock products	40	Chile	5910	Export Quantity	1941	Cereal preparations	1975	1975	tonnes	27596	A	Aggregate, may include official, semi-official, estimated or calculated data
TCL	Crops and livestock products	40	Chile	5910	Export Quantity	1941	Cereal preparations	1976	1976	tonnes	15705	A	Aggregate, may include official, semi-official, estimated or calculated data
TCL	Crops and livestock products	40	Chile	5910	Export Quantity	1941	Cereal preparations	1977	1977	tonnes	30876	A	Aggregate, may include official, semi-official, estimated or calculated data
TCL	Crops and livestock products	40	Chile	5910	Export Quantity	1941	Cereal preparations	1978	1978	tonnes	24831	A	Aggregate, may include official, semi-official, estimated or calculated data
TCL	Crops and livestock products	40	Chile	5910	Export Quantity	1941	Cereal preparations	1979	1979	tonnes	60802	A	Aggregate, may include official, semi-official, estimated or calculated data
TCL	Crops and livestock products	40	Chile	5910	Export Quantity	1941	Cereal preparations	1980	1980	tonnes	51152	A	Aggregate, may include official, semi-official, estimated or calculated data
TCL	Crops and livestock products	40	Chile	5910	Export Quantity	1941	Cereal preparations	1981	1981	tonnes	37299	A	Aggregate, may include official, semi-official, estimated or calculated data
TCL	Crops and livestock products	40	Chile	5910	Export Quantity	1941	Cereal preparations	1982	1982	tonnes	28545	A	Aggregate, may include official, semi-official, estimated or calculated data
TCL	Crops and livestock products	40	Chile	5910	Export Quantity	1941	Cereal preparations	1983	1983	tonnes	21934	A	Aggregate, may include official, semi-official, estimated or calculated data
TCL	Crops and livestock products	40	Chile	5910	Export Quantity	1941	Cereal preparations	1984	1984	tonnes	25451	A	Aggregate, may include official, semi-official, estimated or calculated data
TCL	Crops and livestock products	40	Chile	5910	Export Quantity	1941	Cereal preparations	1985	1985	tonnes	19830	A	Aggregate, may include official, semi-official, estimated or calculated data
TCL	Crops and livestock products	40	Chile	5910	Export Quantity	1941	Cereal preparations	1986	1986	tonnes	15773	A	Aggregate, may include official, semi-official, estimated or calculated data
TCL	Crops and livestock products	40	Chile	5910	Export Quantity	1941	Cereal preparations	1987	1987	tonnes	44606	A	Aggregate, may include official, semi-official, estimated or calculated data
TCL	Crops and livestock products	40	Chile	5910	Export Quantity	1941	Cereal preparations	1988	1988	tonnes	42257	A	Aggregate, may include official, semi-official, estimated or calculated data
TCL	Crops and livestock products	40	Chile	5910	Export Quantity	1941	Cereal preparations	1989	1989	tonnes	53091	A	Aggregate, may include official, semi-official, estimated or calculated data
TCL	Crops and livestock products	40	Chile	5910	Export Quantity	1941	Cereal preparations	1990	1990	tonnes	61215	A	Aggregate, may include official, semi-official, estimated or calculated data
TCL	Crops and livestock products	40	Chile	5910	Export Quantity	1941	Cereal preparations	1991	1991	tonnes	63023	A	Aggregate, may include official, semi-official, estimated or calculated data
TCL	Crops and livestock products	40	Chile	5910	Export Quantity	1941	Cereal preparations	1992	1992	tonnes	62611	A	Aggregate, may include official, semi-official, estimated or calculated data
TCL	Crops and livestock products	40	Chile	5910	Export Quantity	1941	Cereal preparations	1993	1993	tonnes	80360	A	Aggregate, may include official, semi-official, estimated or calculated data
TCL	Crops and livestock products	40	Chile	5910	Export Quantity	1941	Cereal preparations	1994	1994	tonnes	80415	A	Aggregate, may include official, semi-official, estimated or calculated data
TCL	Crops and livestock products	40	Chile	5910	Export Quantity	1941	Cereal preparations	1995	1995	tonnes	117476	A	Aggregate, may include official, semi-official, estimated or calculated data
TCL	Crops and livestock products	40	Chile	5910	Export Quantity	1941	Cereal preparations	1996	1996	tonnes	123821	A	Aggregate, may include official, semi-official, estimated or calculated data
TCL	Crops and livestock products	40	Chile	5910	Export Quantity	1941	Cereal preparations	1997	1997	tonnes	144988	A	Aggregate, may include official, semi-official, estimated or calculated data
TCL	Crops and livestock products	40	Chile	5910	Export Quantity	1941	Cereal preparations	1998	1998	tonnes	142092	A	Aggregate, may include official, semi-official, estimated or calculated data
TCL	Crops and livestock products	40	Chile	5910	Export Quantity	1941	Cereal preparations	1999	1999	tonnes	123726	A	Aggregate, may include official, semi-official, estimated or calculated data
TCL	Crops and livestock products	40	Chile	5910	Export Quantity	1941	Cereal preparations	2000	2000	tonnes	98642	A	Aggregate, may include official, semi-official, estimated or calculated data
TCL	Crops and livestock products	40	Chile	5910	Export Quantity	1941	Cereal preparations	2001	2001	tonnes	140195	A	Aggregate, may include official, semi-official, estimated or calculated data
TCL	Crops and livestock products	40	Chile	5910	Export Quantity	1941	Cereal preparations	2002	2002	tonnes	112312	A	Aggregate, may include official, semi-official, estimated or calculated data
TCL	Crops and livestock products	40	Chile	5910	Export Quantity	1941	Cereal preparations	2003	2003	tonnes	147451	A	Aggregate, may include official, semi-official, estimated or calculated data
TCL	Crops and livestock products	40	Chile	5910	Export Quantity	1941	Cereal preparations	2004	2004	tonnes	165425	A	Aggregate, may include official, semi-official, estimated or calculated data
TCL	Crops and livestock products	40	Chile	5910	Export Quantity	1941	Cereal preparations	2005	2005	tonnes	171421	A	Aggregate, may include official, semi-official, estimated or calculated data
TCL	Crops and livestock products	40	Chile	5910	Export Quantity	1941	Cereal preparations	2006	2006	tonnes	189730	A	Aggregate, may include official, semi-official, estimated or calculated data
TCL	Crops and livestock products	40	Chile	5910	Export Quantity	1941	Cereal preparations	2007	2007	tonnes	218086	A	Aggregate, may include official, semi-official, estimated or calculated data
TCL	Crops and livestock products	40	Chile	5910	Export Quantity	1941	Cereal preparations	2008	2008	tonnes	217155	A	Aggregate, may include official, semi-official, estimated or calculated data
TCL	Crops and livestock products	40	Chile	5910	Export Quantity	1941	Cereal preparations	2009	2009	tonnes	212826	A	Aggregate, may include official, semi-official, estimated or calculated data
TCL	Crops and livestock products	40	Chile	5910	Export Quantity	1941	Cereal preparations	2010	2010	tonnes	218345	A	Aggregate, may include official, semi-official, estimated or calculated data
TCL	Crops and livestock products	40	Chile	5910	Export Quantity	1941	Cereal preparations	2011	2011	tonnes	269145	A	Aggregate, may include official, semi-official, estimated or calculated data
TCL	Crops and livestock products	40	Chile	5910	Export Quantity	1941	Cereal preparations	2012	2012	tonnes	258865	A	Aggregate, may include official, semi-official, estimated or calculated data
TCL	Crops and livestock products	40	Chile	5910	Export Quantity	1941	Cereal preparations	2013	2013	tonnes	271047	A	Aggregate, may include official, semi-official, estimated or calculated data
TCL	Crops and livestock products	40	Chile	5910	Export Quantity	1941	Cereal preparations	2014	2014	tonnes	264273	A	Aggregate, may include official, semi-official, estimated or calculated data
TCL	Crops and livestock products	40	Chile	5910	Export Quantity	1941	Cereal preparations	2015	2015	tonnes	289931	A	Aggregate, may include official, semi-official, estimated or calculated data
TCL	Crops and livestock products	40	Chile	5910	Export Quantity	1941	Cereal preparations	2016	2016	tonnes	276855	A	Aggregate, may include official, semi-official, estimated or calculated data
TCL	Crops and livestock products	40	Chile	5910	Export Quantity	1941	Cereal preparations	2017	2017	tonnes	266065	A	Aggregate, may include official, semi-official, estimated or calculated data
TCL	Crops and livestock products	40	Chile	5910	Export Quantity	1941	Cereal preparations	2018	2018	tonnes	284342	A	Aggregate, may include official, semi-official, estimated or calculated data
TCL	Crops and livestock products	40	Chile	5910	Export Quantity	1941	Cereal preparations	2019	2019	tonnes	319947	A	Aggregate, may include official, semi-official, estimated or calculated data
TCL	Crops and livestock products	351	China	5910	Export Quantity	1941	Cereal preparations	1961	1961	tonnes	4718	A	Aggregate, may include official, semi-official, estimated or calculated data
TCL	Crops and livestock products	351	China	5910	Export Quantity	1941	Cereal preparations	1962	1962	tonnes	5482	A	Aggregate, may include official, semi-official, estimated or calculated data
TCL	Crops and livestock products	351	China	5910	Export Quantity	1941	Cereal preparations	1963	1963	tonnes	5606	A	Aggregate, may include official, semi-official, estimated or calculated data
TCL	Crops and livestock products	351	China	5910	Export Quantity	1941	Cereal preparations	1964	1964	tonnes	9366	A	Aggregate, may include official, semi-official, estimated or calculated data
TCL	Crops and livestock products	351	China	5910	Export Quantity	1941	Cereal preparations	1965	1965	tonnes	12775	A	Aggregate, may include official, semi-official, estimated or calculated data
TCL	Crops and livestock products	351	China	5910	Export Quantity	1941	Cereal preparations	1966	1966	tonnes	15173	A	Aggregate, may include official, semi-official, estimated or calculated data
TCL	Crops and livestock products	351	China	5910	Export Quantity	1941	Cereal preparations	1967	1967	tonnes	20768	A	Aggregate, may include official, semi-official, estimated or calculated data
TCL	Crops and livestock products	351	China	5910	Export Quantity	1941	Cereal preparations	1968	1968	tonnes	27051	A	Aggregate, may include official, semi-official, estimated or calculated data
TCL	Crops and livestock products	351	China	5910	Export Quantity	1941	Cereal preparations	1969	1969	tonnes	28210	A	Aggregate, may include official, semi-official, estimated or calculated data
TCL	Crops and livestock products	351	China	5910	Export Quantity	1941	Cereal preparations	1970	1970	tonnes	38604	A	Aggregate, may include official, semi-official, estimated or calculated data
TCL	Crops and livestock products	351	China	5910	Export Quantity	1941	Cereal preparations	1971	1971	tonnes	59411	A	Aggregate, may include official, semi-official, estimated or calculated data
TCL	Crops and livestock products	351	China	5910	Export Quantity	1941	Cereal preparations	1972	1972	tonnes	26072	A	Aggregate, may include official, semi-official, estimated or calculated data
TCL	Crops and livestock products	351	China	5910	Export Quantity	1941	Cereal preparations	1973	1973	tonnes	27120	A	Aggregate, may include official, semi-official, estimated or calculated data
TCL	Crops and livestock products	351	China	5910	Export Quantity	1941	Cereal preparations	1974	1974	tonnes	26776	A	Aggregate, may include official, semi-official, estimated or calculated data
TCL	Crops and livestock products	351	China	5910	Export Quantity	1941	Cereal preparations	1975	1975	tonnes	30546	A	Aggregate, may include official, semi-official, estimated or calculated data
TCL	Crops and livestock products	351	China	5910	Export Quantity	1941	Cereal preparations	1976	1976	tonnes	35001	A	Aggregate, may include official, semi-official, estimated or calculated data
TCL	Crops and livestock products	351	China	5910	Export Quantity	1941	Cereal preparations	1977	1977	tonnes	33040	A	Aggregate, may include official, semi-official, estimated or calculated data
TCL	Crops and livestock products	351	China	5910	Export Quantity	1941	Cereal preparations	1978	1978	tonnes	39818	A	Aggregate, may include official, semi-official, estimated or calculated data
TCL	Crops and livestock products	351	China	5910	Export Quantity	1941	Cereal preparations	1979	1979	tonnes	50934	A	Aggregate, may include official, semi-official, estimated or calculated data
TCL	Crops and livestock products	351	China	5910	Export Quantity	1941	Cereal preparations	1980	1980	tonnes	61750	A	Aggregate, may include official, semi-official, estimated or calculated data
TCL	Crops and livestock products	351	China	5910	Export Quantity	1941	Cereal preparations	1981	1981	tonnes	71514	A	Aggregate, may include official, semi-official, estimated or calculated data
TCL	Crops and livestock products	351	China	5910	Export Quantity	1941	Cereal preparations	1982	1982	tonnes	83612	A	Aggregate, may include official, semi-official, estimated or calculated data
TCL	Crops and livestock products	351	China	5910	Export Quantity	1941	Cereal preparations	1983	1983	tonnes	104891	A	Aggregate, may include official, semi-official, estimated or calculated data
TCL	Crops and livestock products	351	China	5910	Export Quantity	1941	Cereal preparations	1984	1984	tonnes	82477	A	Aggregate, may include official, semi-official, estimated or calculated data
TCL	Crops and livestock products	351	China	5910	Export Quantity	1941	Cereal preparations	1985	1985	tonnes	89327	A	Aggregate, may include official, semi-official, estimated or calculated data
TCL	Crops and livestock products	351	China	5910	Export Quantity	1941	Cereal preparations	1986	1986	tonnes	97327	A	Aggregate, may include official, semi-official, estimated or calculated data
TCL	Crops and livestock products	351	China	5910	Export Quantity	1941	Cereal preparations	1987	1987	tonnes	122985	A	Aggregate, may include official, semi-official, estimated or calculated data
TCL	Crops and livestock products	351	China	5910	Export Quantity	1941	Cereal preparations	1988	1988	tonnes	153774	A	Aggregate, may include official, semi-official, estimated or calculated data
TCL	Crops and livestock products	351	China	5910	Export Quantity	1941	Cereal preparations	1989	1989	tonnes	142994	A	Aggregate, may include official, semi-official, estimated or calculated data
TCL	Crops and livestock products	351	China	5910	Export Quantity	1941	Cereal preparations	1990	1990	tonnes	154008	A	Aggregate, may include official, semi-official, estimated or calculated data
TCL	Crops and livestock products	351	China	5910	Export Quantity	1941	Cereal preparations	1991	1991	tonnes	207826	A	Aggregate, may include official, semi-official, estimated or calculated data
TCL	Crops and livestock products	351	China	5910	Export Quantity	1941	Cereal preparations	1992	1992	tonnes	232128	A	Aggregate, may include official, semi-official, estimated or calculated data
TCL	Crops and livestock products	351	China	5910	Export Quantity	1941	Cereal preparations	1993	1993	tonnes	213949	A	Aggregate, may include official, semi-official, estimated or calculated data
TCL	Crops and livestock products	351	China	5910	Export Quantity	1941	Cereal preparations	1994	1994	tonnes	273777	A	Aggregate, may include official, semi-official, estimated or calculated data
TCL	Crops and livestock products	351	China	5910	Export Quantity	1941	Cereal preparations	1995	1995	tonnes	294986	A	Aggregate, may include official, semi-official, estimated or calculated data
TCL	Crops and livestock products	351	China	5910	Export Quantity	1941	Cereal preparations	1996	1996	tonnes	372787	A	Aggregate, may include official, semi-official, estimated or calculated data
TCL	Crops and livestock products	351	China	5910	Export Quantity	1941	Cereal preparations	1997	1997	tonnes	371811	A	Aggregate, may include official, semi-official, estimated or calculated data
TCL	Crops and livestock products	351	China	5910	Export Quantity	1941	Cereal preparations	1998	1998	tonnes	187055	A	Aggregate, may include official, semi-official, estimated or calculated data
TCL	Crops and livestock products	351	China	5910	Export Quantity	1941	Cereal preparations	1999	1999	tonnes	205670	A	Aggregate, may include official, semi-official, estimated or calculated data
TCL	Crops and livestock products	351	China	5910	Export Quantity	1941	Cereal preparations	2000	2000	tonnes	256562	A	Aggregate, may include official, semi-official, estimated or calculated data
TCL	Crops and livestock products	351	China	5910	Export Quantity	1941	Cereal preparations	2001	2001	tonnes	263386	A	Aggregate, may include official, semi-official, estimated or calculated data
TCL	Crops and livestock products	351	China	5910	Export Quantity	1941	Cereal preparations	2002	2002	tonnes	273712	A	Aggregate, may include official, semi-official, estimated or calculated data
TCL	Crops and livestock products	351	China	5910	Export Quantity	1941	Cereal preparations	2003	2003	tonnes	358627	A	Aggregate, may include official, semi-official, estimated or calculated data
TCL	Crops and livestock products	351	China	5910	Export Quantity	1941	Cereal preparations	2004	2004	tonnes	400162	A	Aggregate, may include official, semi-official, estimated or calculated data
TCL	Crops and livestock products	351	China	5910	Export Quantity	1941	Cereal preparations	2005	2005	tonnes	433997	A	Aggregate, may include official, semi-official, estimated or calculated data
TCL	Crops and livestock products	351	China	5910	Export Quantity	1941	Cereal preparations	2006	2006	tonnes	460631	A	Aggregate, may include official, semi-official, estimated or calculated data
TCL	Crops and livestock products	351	China	5910	Export Quantity	1941	Cereal preparations	2007	2007	tonnes	619619	A	Aggregate, may include official, semi-official, estimated or calculated data
TCL	Crops and livestock products	351	China	5910	Export Quantity	1941	Cereal preparations	2008	2008	tonnes	781137	A	Aggregate, may include official, semi-official, estimated or calculated data
TCL	Crops and livestock products	351	China	5910	Export Quantity	1941	Cereal preparations	2009	2009	tonnes	648036	A	Aggregate, may include official, semi-official, estimated or calculated data
TCL	Crops and livestock products	351	China	5910	Export Quantity	1941	Cereal preparations	2010	2010	tonnes	691696	A	Aggregate, may include official, semi-official, estimated or calculated data
TCL	Crops and livestock products	351	China	5910	Export Quantity	1941	Cereal preparations	2011	2011	tonnes	714011	A	Aggregate, may include official, semi-official, estimated or calculated data
TCL	Crops and livestock products	351	China	5910	Export Quantity	1941	Cereal preparations	2012	2012	tonnes	800307	A	Aggregate, may include official, semi-official, estimated or calculated data
TCL	Crops and livestock products	351	China	5910	Export Quantity	1941	Cereal preparations	2013	2013	tonnes	776721	A	Aggregate, may include official, semi-official, estimated or calculated data
TCL	Crops and livestock products	351	China	5910	Export Quantity	1941	Cereal preparations	2014	2014	tonnes	821852	A	Aggregate, may include official, semi-official, estimated or calculated data
TCL	Crops and livestock products	351	China	5910	Export Quantity	1941	Cereal preparations	2015	2015	tonnes	770290	A	Aggregate, may include official, semi-official, estimated or calculated data
TCL	Crops and livestock products	351	China	5910	Export Quantity	1941	Cereal preparations	2016	2016	tonnes	861129	A	Aggregate, may include official, semi-official, estimated or calculated data
TCL	Crops and livestock products	351	China	5910	Export Quantity	1941	Cereal preparations	2017	2017	tonnes	888204	A	Aggregate, may include official, semi-official, estimated or calculated data
TCL	Crops and livestock products	351	China	5910	Export Quantity	1941	Cereal preparations	2018	2018	tonnes	1001267	A	Aggregate, may include official, semi-official, estimated or calculated data
TCL	Crops and livestock products	351	China	5910	Export Quantity	1941	Cereal preparations	2019	2019	tonnes	1066616	A	Aggregate, may include official, semi-official, estimated or calculated data
TCL	Crops and livestock products	96	China, Hong Kong SAR	5910	Export Quantity	1941	Cereal preparations	1961	1961	tonnes	4634	A	Aggregate, may include official, semi-official, estimated or calculated data
TCL	Crops and livestock products	96	China, Hong Kong SAR	5910	Export Quantity	1941	Cereal preparations	1962	1962	tonnes	4792	A	Aggregate, may include official, semi-official, estimated or calculated data
TCL	Crops and livestock products	96	China, Hong Kong SAR	5910	Export Quantity	1941	Cereal preparations	1963	1963	tonnes	5404	A	Aggregate, may include official, semi-official, estimated or calculated data
TCL	Crops and livestock products	96	China, Hong Kong SAR	5910	Export Quantity	1941	Cereal preparations	1964	1964	tonnes	6306	A	Aggregate, may include official, semi-official, estimated or calculated data
TCL	Crops and livestock products	96	China, Hong Kong SAR	5910	Export Quantity	1941	Cereal preparations	1965	1965	tonnes	7050	A	Aggregate, may include official, semi-official, estimated or calculated data
TCL	Crops and livestock products	96	China, Hong Kong SAR	5910	Export Quantity	1941	Cereal preparations	1966	1966	tonnes	7761	A	Aggregate, may include official, semi-official, estimated or calculated data
TCL	Crops and livestock products	96	China, Hong Kong SAR	5910	Export Quantity	1941	Cereal preparations	1967	1967	tonnes	9578	A	Aggregate, may include official, semi-official, estimated or calculated data
TCL	Crops and livestock products	96	China, Hong Kong SAR	5910	Export Quantity	1941	Cereal preparations	1968	1968	tonnes	9781	A	Aggregate, may include official, semi-official, estimated or calculated data
TCL	Crops and livestock products	96	China, Hong Kong SAR	5910	Export Quantity	1941	Cereal preparations	1969	1969	tonnes	9668	A	Aggregate, may include official, semi-official, estimated or calculated data
TCL	Crops and livestock products	96	China, Hong Kong SAR	5910	Export Quantity	1941	Cereal preparations	1970	1970	tonnes	8974	A	Aggregate, may include official, semi-official, estimated or calculated data
TCL	Crops and livestock products	96	China, Hong Kong SAR	5910	Export Quantity	1941	Cereal preparations	1971	1971	tonnes	8702	A	Aggregate, may include official, semi-official, estimated or calculated data
TCL	Crops and livestock products	96	China, Hong Kong SAR	5910	Export Quantity	1941	Cereal preparations	1972	1972	tonnes	7898	A	Aggregate, may include official, semi-official, estimated or calculated data
TCL	Crops and livestock products	96	China, Hong Kong SAR	5910	Export Quantity	1941	Cereal preparations	1973	1973	tonnes	7587	A	Aggregate, may include official, semi-official, estimated or calculated data
TCL	Crops and livestock products	96	China, Hong Kong SAR	5910	Export Quantity	1941	Cereal preparations	1974	1974	tonnes	7972	A	Aggregate, may include official, semi-official, estimated or calculated data
TCL	Crops and livestock products	96	China, Hong Kong SAR	5910	Export Quantity	1941	Cereal preparations	1975	1975	tonnes	8521	A	Aggregate, may include official, semi-official, estimated or calculated data
TCL	Crops and livestock products	96	China, Hong Kong SAR	5910	Export Quantity	1941	Cereal preparations	1976	1976	tonnes	9053	A	Aggregate, may include official, semi-official, estimated or calculated data
TCL	Crops and livestock products	96	China, Hong Kong SAR	5910	Export Quantity	1941	Cereal preparations	1977	1977	tonnes	9439	A	Aggregate, may include official, semi-official, estimated or calculated data
TCL	Crops and livestock products	96	China, Hong Kong SAR	5910	Export Quantity	1941	Cereal preparations	1978	1978	tonnes	9715	A	Aggregate, may include official, semi-official, estimated or calculated data
TCL	Crops and livestock products	96	China, Hong Kong SAR	5910	Export Quantity	1941	Cereal preparations	1979	1979	tonnes	14251	A	Aggregate, may include official, semi-official, estimated or calculated data
TCL	Crops and livestock products	96	China, Hong Kong SAR	5910	Export Quantity	1941	Cereal preparations	1980	1980	tonnes	18912	A	Aggregate, may include official, semi-official, estimated or calculated data
TCL	Crops and livestock products	96	China, Hong Kong SAR	5910	Export Quantity	1941	Cereal preparations	1981	1981	tonnes	21085	A	Aggregate, may include official, semi-official, estimated or calculated data
TCL	Crops and livestock products	96	China, Hong Kong SAR	5910	Export Quantity	1941	Cereal preparations	1982	1982	tonnes	30831	A	Aggregate, may include official, semi-official, estimated or calculated data
TCL	Crops and livestock products	96	China, Hong Kong SAR	5910	Export Quantity	1941	Cereal preparations	1983	1983	tonnes	46743	A	Aggregate, may include official, semi-official, estimated or calculated data
TCL	Crops and livestock products	96	China, Hong Kong SAR	5910	Export Quantity	1941	Cereal preparations	1984	1984	tonnes	23212	A	Aggregate, may include official, semi-official, estimated or calculated data
TCL	Crops and livestock products	96	China, Hong Kong SAR	5910	Export Quantity	1941	Cereal preparations	1985	1985	tonnes	25644	A	Aggregate, may include official, semi-official, estimated or calculated data
TCL	Crops and livestock products	96	China, Hong Kong SAR	5910	Export Quantity	1941	Cereal preparations	1986	1986	tonnes	32090	A	Aggregate, may include official, semi-official, estimated or calculated data
TCL	Crops and livestock products	96	China, Hong Kong SAR	5910	Export Quantity	1941	Cereal preparations	1987	1987	tonnes	32939	A	Aggregate, may include official, semi-official, estimated or calculated data
TCL	Crops and livestock products	96	China, Hong Kong SAR	5910	Export Quantity	1941	Cereal preparations	1988	1988	tonnes	39355	A	Aggregate, may include official, semi-official, estimated or calculated data
TCL	Crops and livestock products	96	China, Hong Kong SAR	5910	Export Quantity	1941	Cereal preparations	1989	1989	tonnes	45958	A	Aggregate, may include official, semi-official, estimated or calculated data
TCL	Crops and livestock products	96	China, Hong Kong SAR	5910	Export Quantity	1941	Cereal preparations	1990	1990	tonnes	53954	A	Aggregate, may include official, semi-official, estimated or calculated data
TCL	Crops and livestock products	96	China, Hong Kong SAR	5910	Export Quantity	1941	Cereal preparations	1991	1991	tonnes	64087	A	Aggregate, may include official, semi-official, estimated or calculated data
TCL	Crops and livestock products	96	China, Hong Kong SAR	5910	Export Quantity	1941	Cereal preparations	1992	1992	tonnes	54509	A	Aggregate, may include official, semi-official, estimated or calculated data
TCL	Crops and livestock products	96	China, Hong Kong SAR	5910	Export Quantity	1941	Cereal preparations	1993	1993	tonnes	53139	A	Aggregate, may include official, semi-official, estimated or calculated data
TCL	Crops and livestock products	96	China, Hong Kong SAR	5910	Export Quantity	1941	Cereal preparations	1994	1994	tonnes	57162	A	Aggregate, may include official, semi-official, estimated or calculated data
TCL	Crops and livestock products	96	China, Hong Kong SAR	5910	Export Quantity	1941	Cereal preparations	1995	1995	tonnes	68140	A	Aggregate, may include official, semi-official, estimated or calculated data
TCL	Crops and livestock products	96	China, Hong Kong SAR	5910	Export Quantity	1941	Cereal preparations	1996	1996	tonnes	65399	A	Aggregate, may include official, semi-official, estimated or calculated data
TCL	Crops and livestock products	96	China, Hong Kong SAR	5910	Export Quantity	1941	Cereal preparations	1997	1997	tonnes	57729	A	Aggregate, may include official, semi-official, estimated or calculated data
TCL	Crops and livestock products	96	China, Hong Kong SAR	5910	Export Quantity	1941	Cereal preparations	1998	1998	tonnes	41175	A	Aggregate, may include official, semi-official, estimated or calculated data
TCL	Crops and livestock products	96	China, Hong Kong SAR	5910	Export Quantity	1941	Cereal preparations	1999	1999	tonnes	33045	A	Aggregate, may include official, semi-official, estimated or calculated data
TCL	Crops and livestock products	96	China, Hong Kong SAR	5910	Export Quantity	1941	Cereal preparations	2000	2000	tonnes	55176	A	Aggregate, may include official, semi-official, estimated or calculated data
TCL	Crops and livestock products	96	China, Hong Kong SAR	5910	Export Quantity	1941	Cereal preparations	2001	2001	tonnes	55246	A	Aggregate, may include official, semi-official, estimated or calculated data
TCL	Crops and livestock products	96	China, Hong Kong SAR	5910	Export Quantity	1941	Cereal preparations	2002	2002	tonnes	48235	A	Aggregate, may include official, semi-official, estimated or calculated data
TCL	Crops and livestock products	96	China, Hong Kong SAR	5910	Export Quantity	1941	Cereal preparations	2003	2003	tonnes	40435	A	Aggregate, may include official, semi-official, estimated or calculated data
TCL	Crops and livestock products	96	China, Hong Kong SAR	5910	Export Quantity	1941	Cereal preparations	2004	2004	tonnes	41270	A	Aggregate, may include official, semi-official, estimated or calculated data
TCL	Crops and livestock products	96	China, Hong Kong SAR	5910	Export Quantity	1941	Cereal preparations	2005	2005	tonnes	36839	A	Aggregate, may include official, semi-official, estimated or calculated data
TCL	Crops and livestock products	96	China, Hong Kong SAR	5910	Export Quantity	1941	Cereal preparations	2006	2006	tonnes	36538	A	Aggregate, may include official, semi-official, estimated or calculated data
TCL	Crops and livestock products	96	China, Hong Kong SAR	5910	Export Quantity	1941	Cereal preparations	2007	2007	tonnes	40276	A	Aggregate, may include official, semi-official, estimated or calculated data
TCL	Crops and livestock products	96	China, Hong Kong SAR	5910	Export Quantity	1941	Cereal preparations	2008	2008	tonnes	63698	A	Aggregate, may include official, semi-official, estimated or calculated data
TCL	Crops and livestock products	96	China, Hong Kong SAR	5910	Export Quantity	1941	Cereal preparations	2009	2009	tonnes	47923	A	Aggregate, may include official, semi-official, estimated or calculated data
TCL	Crops and livestock products	96	China, Hong Kong SAR	5910	Export Quantity	1941	Cereal preparations	2010	2010	tonnes	61834	A	Aggregate, may include official, semi-official, estimated or calculated data
TCL	Crops and livestock products	96	China, Hong Kong SAR	5910	Export Quantity	1941	Cereal preparations	2011	2011	tonnes	66322	A	Aggregate, may include official, semi-official, estimated or calculated data
TCL	Crops and livestock products	96	China, Hong Kong SAR	5910	Export Quantity	1941	Cereal preparations	2012	2012	tonnes	67275	A	Aggregate, may include official, semi-official, estimated or calculated data
TCL	Crops and livestock products	96	China, Hong Kong SAR	5910	Export Quantity	1941	Cereal preparations	2013	2013	tonnes	71407	A	Aggregate, may include official, semi-official, estimated or calculated data
TCL	Crops and livestock products	96	China, Hong Kong SAR	5910	Export Quantity	1941	Cereal preparations	2014	2014	tonnes	67526	A	Aggregate, may include official, semi-official, estimated or calculated data
TCL	Crops and livestock products	96	China, Hong Kong SAR	5910	Export Quantity	1941	Cereal preparations	2015	2015	tonnes	66224	A	Aggregate, may include official, semi-official, estimated or calculated data
TCL	Crops and livestock products	96	China, Hong Kong SAR	5910	Export Quantity	1941	Cereal preparations	2016	2016	tonnes	76386	A	Aggregate, may include official, semi-official, estimated or calculated data
TCL	Crops and livestock products	96	China, Hong Kong SAR	5910	Export Quantity	1941	Cereal preparations	2017	2017	tonnes	72601	A	Aggregate, may include official, semi-official, estimated or calculated data
TCL	Crops and livestock products	96	China, Hong Kong SAR	5910	Export Quantity	1941	Cereal preparations	2018	2018	tonnes	86859	A	Aggregate, may include official, semi-official, estimated or calculated data
TCL	Crops and livestock products	96	China, Hong Kong SAR	5910	Export Quantity	1941	Cereal preparations	2019	2019	tonnes	74664	A	Aggregate, may include official, semi-official, estimated or calculated data
TCL	Crops and livestock products	128	China, Macao SAR	5910	Export Quantity	1941	Cereal preparations	1961	1961	tonnes	59	A	Aggregate, may include official, semi-official, estimated or calculated data
TCL	Crops and livestock products	128	China, Macao SAR	5910	Export Quantity	1941	Cereal preparations	1962	1962	tonnes	63	A	Aggregate, may include official, semi-official, estimated or calculated data
TCL	Crops and livestock products	128	China, Macao SAR	5910	Export Quantity	1941	Cereal preparations	1963	1963	tonnes	17	A	Aggregate, may include official, semi-official, estimated or calculated data
TCL	Crops and livestock products	128	China, Macao SAR	5910	Export Quantity	1941	Cereal preparations	1964	1964	tonnes	4	A	Aggregate, may include official, semi-official, estimated or calculated data
TCL	Crops and livestock products	128	China, Macao SAR	5910	Export Quantity	1941	Cereal preparations	1965	1965	tonnes	18	A	Aggregate, may include official, semi-official, estimated or calculated data
TCL	Crops and livestock products	128	China, Macao SAR	5910	Export Quantity	1941	Cereal preparations	1966	1966	tonnes	0	A	Aggregate, may include official, semi-official, estimated or calculated data
TCL	Crops and livestock products	128	China, Macao SAR	5910	Export Quantity	1941	Cereal preparations	1967	1967	tonnes	0	A	Aggregate, may include official, semi-official, estimated or calculated data
TCL	Crops and livestock products	128	China, Macao SAR	5910	Export Quantity	1941	Cereal preparations	1968	1968	tonnes	0	A	Aggregate, may include official, semi-official, estimated or calculated data
TCL	Crops and livestock products	128	China, Macao SAR	5910	Export Quantity	1941	Cereal preparations	1969	1969	tonnes	10	A	Aggregate, may include official, semi-official, estimated or calculated data
TCL	Crops and livestock products	128	China, Macao SAR	5910	Export Quantity	1941	Cereal preparations	1970	1970	tonnes	0	A	Aggregate, may include official, semi-official, estimated or calculated data
TCL	Crops and livestock products	128	China, Macao SAR	5910	Export Quantity	1941	Cereal preparations	1971	1971	tonnes	8	A	Aggregate, may include official, semi-official, estimated or calculated data
TCL	Crops and livestock products	128	China, Macao SAR	5910	Export Quantity	1941	Cereal preparations	1972	1972	tonnes	0	A	Aggregate, may include official, semi-official, estimated or calculated data
TCL	Crops and livestock products	128	China, Macao SAR	5910	Export Quantity	1941	Cereal preparations	1973	1973	tonnes	0	A	Aggregate, may include official, semi-official, estimated or calculated data
TCL	Crops and livestock products	128	China, Macao SAR	5910	Export Quantity	1941	Cereal preparations	1974	1974	tonnes	4	A	Aggregate, may include official, semi-official, estimated or calculated data
TCL	Crops and livestock products	128	China, Macao SAR	5910	Export Quantity	1941	Cereal preparations	1975	1975	tonnes	0	A	Aggregate, may include official, semi-official, estimated or calculated data
TCL	Crops and livestock products	128	China, Macao SAR	5910	Export Quantity	1941	Cereal preparations	1976	1976	tonnes	15	A	Aggregate, may include official, semi-official, estimated or calculated data
TCL	Crops and livestock products	128	China, Macao SAR	5910	Export Quantity	1941	Cereal preparations	1977	1977	tonnes	1	A	Aggregate, may include official, semi-official, estimated or calculated data
TCL	Crops and livestock products	128	China, Macao SAR	5910	Export Quantity	1941	Cereal preparations	1978	1978	tonnes	0	A	Aggregate, may include official, semi-official, estimated or calculated data
TCL	Crops and livestock products	128	China, Macao SAR	5910	Export Quantity	1941	Cereal preparations	1979	1979	tonnes	0	A	Aggregate, may include official, semi-official, estimated or calculated data
TCL	Crops and livestock products	128	China, Macao SAR	5910	Export Quantity	1941	Cereal preparations	1980	1980	tonnes	98	A	Aggregate, may include official, semi-official, estimated or calculated data
TCL	Crops and livestock products	128	China, Macao SAR	5910	Export Quantity	1941	Cereal preparations	1981	1981	tonnes	757	A	Aggregate, may include official, semi-official, estimated or calculated data
TCL	Crops and livestock products	128	China, Macao SAR	5910	Export Quantity	1941	Cereal preparations	1982	1982	tonnes	765	A	Aggregate, may include official, semi-official, estimated or calculated data
TCL	Crops and livestock products	128	China, Macao SAR	5910	Export Quantity	1941	Cereal preparations	1983	1983	tonnes	446	A	Aggregate, may include official, semi-official, estimated or calculated data
TCL	Crops and livestock products	128	China, Macao SAR	5910	Export Quantity	1941	Cereal preparations	1984	1984	tonnes	548	A	Aggregate, may include official, semi-official, estimated or calculated data
TCL	Crops and livestock products	128	China, Macao SAR	5910	Export Quantity	1941	Cereal preparations	1985	1985	tonnes	765	A	Aggregate, may include official, semi-official, estimated or calculated data
TCL	Crops and livestock products	128	China, Macao SAR	5910	Export Quantity	1941	Cereal preparations	1986	1986	tonnes	527	A	Aggregate, may include official, semi-official, estimated or calculated data
TCL	Crops and livestock products	128	China, Macao SAR	5910	Export Quantity	1941	Cereal preparations	1987	1987	tonnes	578	A	Aggregate, may include official, semi-official, estimated or calculated data
TCL	Crops and livestock products	128	China, Macao SAR	5910	Export Quantity	1941	Cereal preparations	1988	1988	tonnes	624	A	Aggregate, may include official, semi-official, estimated or calculated data
TCL	Crops and livestock products	128	China, Macao SAR	5910	Export Quantity	1941	Cereal preparations	1989	1989	tonnes	595	A	Aggregate, may include official, semi-official, estimated or calculated data
TCL	Crops and livestock products	128	China, Macao SAR	5910	Export Quantity	1941	Cereal preparations	1990	1990	tonnes	827	A	Aggregate, may include official, semi-official, estimated or calculated data
TCL	Crops and livestock products	128	China, Macao SAR	5910	Export Quantity	1941	Cereal preparations	1991	1991	tonnes	1156	A	Aggregate, may include official, semi-official, estimated or calculated data
TCL	Crops and livestock products	128	China, Macao SAR	5910	Export Quantity	1941	Cereal preparations	1992	1992	tonnes	761	A	Aggregate, may include official, semi-official, estimated or calculated data
TCL	Crops and livestock products	128	China, Macao SAR	5910	Export Quantity	1941	Cereal preparations	1993	1993	tonnes	614	A	Aggregate, may include official, semi-official, estimated or calculated data
TCL	Crops and livestock products	128	China, Macao SAR	5910	Export Quantity	1941	Cereal preparations	1994	1994	tonnes	582	A	Aggregate, may include official, semi-official, estimated or calculated data
TCL	Crops and livestock products	128	China, Macao SAR	5910	Export Quantity	1941	Cereal preparations	1995	1995	tonnes	852	A	Aggregate, may include official, semi-official, estimated or calculated data
TCL	Crops and livestock products	128	China, Macao SAR	5910	Export Quantity	1941	Cereal preparations	1996	1996	tonnes	296	A	Aggregate, may include official, semi-official, estimated or calculated data
TCL	Crops and livestock products	128	China, Macao SAR	5910	Export Quantity	1941	Cereal preparations	1997	1997	tonnes	362	A	Aggregate, may include official, semi-official, estimated or calculated data
TCL	Crops and livestock products	128	China, Macao SAR	5910	Export Quantity	1941	Cereal preparations	1998	1998	tonnes	219	A	Aggregate, may include official, semi-official, estimated or calculated data
TCL	Crops and livestock products	128	China, Macao SAR	5910	Export Quantity	1941	Cereal preparations	1999	1999	tonnes	190	A	Aggregate, may include official, semi-official, estimated or calculated data
TCL	Crops and livestock products	128	China, Macao SAR	5910	Export Quantity	1941	Cereal preparations	2000	2000	tonnes	141	A	Aggregate, may include official, semi-official, estimated or calculated data
TCL	Crops and livestock products	128	China, Macao SAR	5910	Export Quantity	1941	Cereal preparations	2001	2001	tonnes	165	A	Aggregate, may include official, semi-official, estimated or calculated data
TCL	Crops and livestock products	128	China, Macao SAR	5910	Export Quantity	1941	Cereal preparations	2002	2002	tonnes	196	A	Aggregate, may include official, semi-official, estimated or calculated data
TCL	Crops and livestock products	128	China, Macao SAR	5910	Export Quantity	1941	Cereal preparations	2003	2003	tonnes	334	A	Aggregate, may include official, semi-official, estimated or calculated data
TCL	Crops and livestock products	128	China, Macao SAR	5910	Export Quantity	1941	Cereal preparations	2004	2004	tonnes	324	A	Aggregate, may include official, semi-official, estimated or calculated data
TCL	Crops and livestock products	128	China, Macao SAR	5910	Export Quantity	1941	Cereal preparations	2005	2005	tonnes	490	A	Aggregate, may include official, semi-official, estimated or calculated data
TCL	Crops and livestock products	128	China, Macao SAR	5910	Export Quantity	1941	Cereal preparations	2006	2006	tonnes	501	A	Aggregate, may include official, semi-official, estimated or calculated data
TCL	Crops and livestock products	128	China, Macao SAR	5910	Export Quantity	1941	Cereal preparations	2007	2007	tonnes	649	A	Aggregate, may include official, semi-official, estimated or calculated data
TCL	Crops and livestock products	128	China, Macao SAR	5910	Export Quantity	1941	Cereal preparations	2008	2008	tonnes	1076	A	Aggregate, may include official, semi-official, estimated or calculated data
TCL	Crops and livestock products	128	China, Macao SAR	5910	Export Quantity	1941	Cereal preparations	2009	2009	tonnes	883	A	Aggregate, may include official, semi-official, estimated or calculated data
TCL	Crops and livestock products	128	China, Macao SAR	5910	Export Quantity	1941	Cereal preparations	2010	2010	tonnes	6	A	Aggregate, may include official, semi-official, estimated or calculated data
TCL	Crops and livestock products	128	China, Macao SAR	5910	Export Quantity	1941	Cereal preparations	2011	2011	tonnes	6	A	Aggregate, may include official, semi-official, estimated or calculated data
TCL	Crops and livestock products	128	China, Macao SAR	5910	Export Quantity	1941	Cereal preparations	2012	2012	tonnes	761	A	Aggregate, may include official, semi-official, estimated or calculated data
TCL	Crops and livestock products	128	China, Macao SAR	5910	Export Quantity	1941	Cereal preparations	2013	2013	tonnes	520	A	Aggregate, may include official, semi-official, estimated or calculated data
TCL	Crops and livestock products	128	China, Macao SAR	5910	Export Quantity	1941	Cereal preparations	2014	2014	tonnes	1124	A	Aggregate, may include official, semi-official, estimated or calculated data
TCL	Crops and livestock products	128	China, Macao SAR	5910	Export Quantity	1941	Cereal preparations	2015	2015	tonnes	930	A	Aggregate, may include official, semi-official, estimated or calculated data
TCL	Crops and livestock products	128	China, Macao SAR	5910	Export Quantity	1941	Cereal preparations	2016	2016	tonnes	57	A	Aggregate, may include official, semi-official, estimated or calculated data
TCL	Crops and livestock products	128	China, Macao SAR	5910	Export Quantity	1941	Cereal preparations	2017	2017	tonnes	1016	A	Aggregate, may include official, semi-official, estimated or calculated data
TCL	Crops and livestock products	128	China, Macao SAR	5910	Export Quantity	1941	Cereal preparations	2018	2018	tonnes	333	A	Aggregate, may include official, semi-official, estimated or calculated data
TCL	Crops and livestock products	128	China, Macao SAR	5910	Export Quantity	1941	Cereal preparations	2019	2019	tonnes	1962	A	Aggregate, may include official, semi-official, estimated or calculated data
[truncated: 8,030 more rows]
