# Supplementary material for: Trade vulnerability assessment in the grain-importing countries: A case study of China
Source: PLoS One. 2021 Oct 22;16(10):e0257987. doi: 10.1371/journal.pone.0257987 (PMC8535458; doi:10.1371/journal.pone.0257987)
Supplement: S1 File — (ZIP) [file pone.0257987.s007.zip › S1_File/Date/Export value FAOSTAT_data.csv]

Domain Code	Domain	Area Code (FAO)	Area	Element Code	Element	Item Code (FAO)	Item	Year Code	Year	Unit	Value	Flag	Flag Description
TCL	Crops and livestock products	2	Afghanistan	5922	Export Value	1941	Cereal preparations	2014	2014	1000 US$	290	A	Aggregate, may include official, semi-official, estimated or calculated data
TCL	Crops and livestock products	2	Afghanistan	5922	Export Value	1941	Cereal preparations	2015	2015	1000 US$	24	A	Aggregate, may include official, semi-official, estimated or calculated data
TCL	Crops and livestock products	2	Afghanistan	5922	Export Value	1941	Cereal preparations	2016	2016	1000 US$	290	A	Aggregate, may include official, semi-official, estimated or calculated data
TCL	Crops and livestock products	2	Afghanistan	5922	Export Value	1941	Cereal preparations	2017	2017	1000 US$	139	A	Aggregate, may include official, semi-official, estimated or calculated data
TCL	Crops and livestock products	2	Afghanistan	5922	Export Value	1941	Cereal preparations	2018	2018	1000 US$	38	A	Aggregate, may include official, semi-official, estimated or calculated data
TCL	Crops and livestock products	2	Afghanistan	5922	Export Value	1941	Cereal preparations	2019	2019	1000 US$	117	A	Aggregate, may include official, semi-official, estimated or calculated data
TCL	Crops and livestock products	3	Albania	5922	Export Value	1941	Cereal preparations	1961	1961	1000 US$		A	Aggregate, may include official, semi-official, estimated or calculated data
TCL	Crops and livestock products	3	Albania	5922	Export Value	1941	Cereal preparations	1962	1962	1000 US$		A	Aggregate, may include official, semi-official, estimated or calculated data
TCL	Crops and livestock products	3	Albania	5922	Export Value	1941	Cereal preparations	1963	1963	1000 US$		A	Aggregate, may include official, semi-official, estimated or calculated data
TCL	Crops and livestock products	3	Albania	5922	Export Value	1941	Cereal preparations	1964	1964	1000 US$		A	Aggregate, may include official, semi-official, estimated or calculated data
TCL	Crops and livestock products	3	Albania	5922	Export Value	1941	Cereal preparations	1965	1965	1000 US$		A	Aggregate, may include official, semi-official, estimated or calculated data
TCL	Crops and livestock products	3	Albania	5922	Export Value	1941	Cereal preparations	1966	1966	1000 US$		A	Aggregate, may include official, semi-official, estimated or calculated data
TCL	Crops and livestock products	3	Albania	5922	Export Value	1941	Cereal preparations	1967	1967	1000 US$		A	Aggregate, may include official, semi-official, estimated or calculated data
TCL	Crops and livestock products	3	Albania	5922	Export Value	1941	Cereal preparations	1968	1968	1000 US$		A	Aggregate, may include official, semi-official, estimated or calculated data
TCL	Crops and livestock products	3	Albania	5922	Export Value	1941	Cereal preparations	1969	1969	1000 US$		A	Aggregate, may include official, semi-official, estimated or calculated data
TCL	Crops and livestock products	3	Albania	5922	Export Value	1941	Cereal preparations	1970	1970	1000 US$		A	Aggregate, may include official, semi-official, estimated or calculated data
TCL	Crops and livestock products	3	Albania	5922	Export Value	1941	Cereal preparations	1971	1971	1000 US$		A	Aggregate, may include official, semi-official, estimated or calculated data
TCL	Crops and livestock products	3	Albania	5922	Export Value	1941	Cereal preparations	1972	1972	1000 US$		A	Aggregate, may include official, semi-official, estimated or calculated data
TCL	Crops and livestock products	3	Albania	5922	Export Value	1941	Cereal preparations	1973	1973	1000 US$		A	Aggregate, may include official, semi-official, estimated or calculated data
TCL	Crops and livestock products	3	Albania	5922	Export Value	1941	Cereal preparations	1974	1974	1000 US$		A	Aggregate, may include official, semi-official, estimated or calculated data
TCL	Crops and livestock products	3	Albania	5922	Export Value	1941	Cereal preparations	1975	1975	1000 US$		A	Aggregate, may include official, semi-official, estimated or calculated data
TCL	Crops and livestock products	3	Albania	5922	Export Value	1941	Cereal preparations	1976	1976	1000 US$		A	Aggregate, may include official, semi-official, estimated or calculated data
TCL	Crops and livestock products	3	Albania	5922	Export Value	1941	Cereal preparations	1977	1977	1000 US$		A	Aggregate, may include official, semi-official, estimated or calculated data
TCL	Crops and livestock products	3	Albania	5922	Export Value	1941	Cereal preparations	1978	1978	1000 US$		A	Aggregate, may include official, semi-official, estimated or calculated data
TCL	Crops and livestock products	3	Albania	5922	Export Value	1941	Cereal preparations	1979	1979	1000 US$		A	Aggregate, may include official, semi-official, estimated or calculated data
TCL	Crops and livestock products	3	Albania	5922	Export Value	1941	Cereal preparations	1980	1980	1000 US$		A	Aggregate, may include official, semi-official, estimated or calculated data
TCL	Crops and livestock products	3	Albania	5922	Export Value	1941	Cereal preparations	1981	1981	1000 US$		A	Aggregate, may include official, semi-official, estimated or calculated data
TCL	Crops and livestock products	3	Albania	5922	Export Value	1941	Cereal preparations	1982	1982	1000 US$		A	Aggregate, may include official, semi-official, estimated or calculated data
TCL	Crops and livestock products	3	Albania	5922	Export Value	1941	Cereal preparations	1983	1983	1000 US$		A	Aggregate, may include official, semi-official, estimated or calculated data
TCL	Crops and livestock products	3	Albania	5922	Export Value	1941	Cereal preparations	1984	1984	1000 US$		A	Aggregate, may include official, semi-official, estimated or calculated data
TCL	Crops and livestock products	3	Albania	5922	Export Value	1941	Cereal preparations	1985	1985	1000 US$		A	Aggregate, may include official, semi-official, estimated or calculated data
TCL	Crops and livestock products	3	Albania	5922	Export Value	1941	Cereal preparations	1986	1986	1000 US$		A	Aggregate, may include official, semi-official, estimated or calculated data
TCL	Crops and livestock products	3	Albania	5922	Export Value	1941	Cereal preparations	1987	1987	1000 US$		A	Aggregate, may include official, semi-official, estimated or calculated data
TCL	Crops and livestock products	3	Albania	5922	Export Value	1941	Cereal preparations	1988	1988	1000 US$		A	Aggregate, may include official, semi-official, estimated or calculated data
TCL	Crops and livestock products	3	Albania	5922	Export Value	1941	Cereal preparations	1989	1989	1000 US$		A	Aggregate, may include official, semi-official, estimated or calculated data
TCL	Crops and livestock products	3	Albania	5922	Export Value	1941	Cereal preparations	1990	1990	1000 US$		A	Aggregate, may include official, semi-official, estimated or calculated data
TCL	Crops and livestock products	3	Albania	5922	Export Value	1941	Cereal preparations	1991	1991	1000 US$		A	Aggregate, may include official, semi-official, estimated or calculated data
TCL	Crops and livestock products	3	Albania	5922	Export Value	1941	Cereal preparations	1992	1992	1000 US$		A	Aggregate, may include official, semi-official, estimated or calculated data
TCL	Crops and livestock products	3	Albania	5922	Export Value	1941	Cereal preparations	1993	1993	1000 US$		A	Aggregate, may include official, semi-official, estimated or calculated data
TCL	Crops and livestock products	3	Albania	5922	Export Value	1941	Cereal preparations	1994	1994	1000 US$		A	Aggregate, may include official, semi-official, estimated or calculated data
TCL	Crops and livestock products	3	Albania	5922	Export Value	1941	Cereal preparations	1995	1995	1000 US$		A	Aggregate, may include official, semi-official, estimated or calculated data
TCL	Crops and livestock products	3	Albania	5922	Export Value	1941	Cereal preparations	1996	1996	1000 US$	6	A	Aggregate, may include official, semi-official, estimated or calculated data
TCL	Crops and livestock products	3	Albania	5922	Export Value	1941	Cereal preparations	1997	1997	1000 US$	6	A	Aggregate, may include official, semi-official, estimated or calculated data
TCL	Crops and livestock products	3	Albania	5922	Export Value	1941	Cereal preparations	1998	1998	1000 US$	0	A	Aggregate, may include official, semi-official, estimated or calculated data
TCL	Crops and livestock products	3	Albania	5922	Export Value	1941	Cereal preparations	1999	1999	1000 US$	428	A	Aggregate, may include official, semi-official, estimated or calculated data
TCL	Crops and livestock products	3	Albania	5922	Export Value	1941	Cereal preparations	2000	2000	1000 US$	292	A	Aggregate, may include official, semi-official, estimated or calculated data
TCL	Crops and livestock products	3	Albania	5922	Export Value	1941	Cereal preparations	2001	2001	1000 US$	185	A	Aggregate, may include official, semi-official, estimated or calculated data
TCL	Crops and livestock products	3	Albania	5922	Export Value	1941	Cereal preparations	2002	2002	1000 US$	8	A	Aggregate, may include official, semi-official, estimated or calculated data
TCL	Crops and livestock products	3	Albania	5922	Export Value	1941	Cereal preparations	2003	2003	1000 US$	30	A	Aggregate, may include official, semi-official, estimated or calculated data
TCL	Crops and livestock products	3	Albania	5922	Export Value	1941	Cereal preparations	2004	2004	1000 US$	108	A	Aggregate, may include official, semi-official, estimated or calculated data
TCL	Crops and livestock products	3	Albania	5922	Export Value	1941	Cereal preparations	2005	2005	1000 US$	114	A	Aggregate, may include official, semi-official, estimated or calculated data
TCL	Crops and livestock products	3	Albania	5922	Export Value	1941	Cereal preparations	2006	2006	1000 US$	138	A	Aggregate, may include official, semi-official, estimated or calculated data
TCL	Crops and livestock products	3	Albania	5922	Export Value	1941	Cereal preparations	2007	2007	1000 US$	87	A	Aggregate, may include official, semi-official, estimated or calculated data
TCL	Crops and livestock products	3	Albania	5922	Export Value	1941	Cereal preparations	2008	2008	1000 US$	368	A	Aggregate, may include official, semi-official, estimated or calculated data
TCL	Crops and livestock products	3	Albania	5922	Export Value	1941	Cereal preparations	2009	2009	1000 US$	383	A	Aggregate, may include official, semi-official, estimated or calculated data
TCL	Crops and livestock products	3	Albania	5922	Export Value	1941	Cereal preparations	2010	2010	1000 US$	565	A	Aggregate, may include official, semi-official, estimated or calculated data
TCL	Crops and livestock products	3	Albania	5922	Export Value	1941	Cereal preparations	2011	2011	1000 US$	2061	A	Aggregate, may include official, semi-official, estimated or calculated data
TCL	Crops and livestock products	3	Albania	5922	Export Value	1941	Cereal preparations	2012	2012	1000 US$	4494	A	Aggregate, may include official, semi-official, estimated or calculated data
TCL	Crops and livestock products	3	Albania	5922	Export Value	1941	Cereal preparations	2013	2013	1000 US$	6500	A	Aggregate, may include official, semi-official, estimated or calculated data
TCL	Crops and livestock products	3	Albania	5922	Export Value	1941	Cereal preparations	2014	2014	1000 US$	1752	A	Aggregate, may include official, semi-official, estimated or calculated data
TCL	Crops and livestock products	3	Albania	5922	Export Value	1941	Cereal preparations	2015	2015	1000 US$	6891	A	Aggregate, may include official, semi-official, estimated or calculated data
TCL	Crops and livestock products	3	Albania	5922	Export Value	1941	Cereal preparations	2016	2016	1000 US$	8304	A	Aggregate, may include official, semi-official, estimated or calculated data
TCL	Crops and livestock products	3	Albania	5922	Export Value	1941	Cereal preparations	2017	2017	1000 US$	1385	A	Aggregate, may include official, semi-official, estimated or calculated data
TCL	Crops and livestock products	3	Albania	5922	Export Value	1941	Cereal preparations	2018	2018	1000 US$	2840	A	Aggregate, may include official, semi-official, estimated or calculated data
TCL	Crops and livestock products	3	Albania	5922	Export Value	1941	Cereal preparations	2019	2019	1000 US$	6151	A	Aggregate, may include official, semi-official, estimated or calculated data
TCL	Crops and livestock products	4	Algeria	5922	Export Value	1941	Cereal preparations	1961	1961	1000 US$	0	A	Aggregate, may include official, semi-official, estimated or calculated data
TCL	Crops and livestock products	4	Algeria	5922	Export Value	1941	Cereal preparations	1962	1962	1000 US$	0	A	Aggregate, may include official, semi-official, estimated or calculated data
TCL	Crops and livestock products	4	Algeria	5922	Export Value	1941	Cereal preparations	1963	1963	1000 US$	0	A	Aggregate, may include official, semi-official, estimated or calculated data
TCL	Crops and livestock products	4	Algeria	5922	Export Value	1941	Cereal preparations	1964	1964	1000 US$	0	A	Aggregate, may include official, semi-official, estimated or calculated data
TCL	Crops and livestock products	4	Algeria	5922	Export Value	1941	Cereal preparations	1965	1965	1000 US$	0	A	Aggregate, may include official, semi-official, estimated or calculated data
TCL	Crops and livestock products	4	Algeria	5922	Export Value	1941	Cereal preparations	1966	1966	1000 US$	0	A	Aggregate, may include official, semi-official, estimated or calculated data
TCL	Crops and livestock products	4	Algeria	5922	Export Value	1941	Cereal preparations	1967	1967	1000 US$	0	A	Aggregate, may include official, semi-official, estimated or calculated data
TCL	Crops and livestock products	4	Algeria	5922	Export Value	1941	Cereal preparations	1968	1968	1000 US$	10	A	Aggregate, may include official, semi-official, estimated or calculated data
TCL	Crops and livestock products	4	Algeria	5922	Export Value	1941	Cereal preparations	1969	1969	1000 US$	25	A	Aggregate, may include official, semi-official, estimated or calculated data
TCL	Crops and livestock products	4	Algeria	5922	Export Value	1941	Cereal preparations	1970	1970	1000 US$	3	A	Aggregate, may include official, semi-official, estimated or calculated data
TCL	Crops and livestock products	4	Algeria	5922	Export Value	1941	Cereal preparations	1971	1971	1000 US$	10	A	Aggregate, may include official, semi-official, estimated or calculated data
TCL	Crops and livestock products	4	Algeria	5922	Export Value	1941	Cereal preparations	1972	1972	1000 US$	9	A	Aggregate, may include official, semi-official, estimated or calculated data
TCL	Crops and livestock products	4	Algeria	5922	Export Value	1941	Cereal preparations	1973	1973	1000 US$	73	A	Aggregate, may include official, semi-official, estimated or calculated data
TCL	Crops and livestock products	4	Algeria	5922	Export Value	1941	Cereal preparations	1974	1974	1000 US$	56	A	Aggregate, may include official, semi-official, estimated or calculated data
TCL	Crops and livestock products	4	Algeria	5922	Export Value	1941	Cereal preparations	1975	1975	1000 US$	0	A	Aggregate, may include official, semi-official, estimated or calculated data
TCL	Crops and livestock products	4	Algeria	5922	Export Value	1941	Cereal preparations	1976	1976	1000 US$	0	A	Aggregate, may include official, semi-official, estimated or calculated data
TCL	Crops and livestock products	4	Algeria	5922	Export Value	1941	Cereal preparations	1977	1977	1000 US$	0	A	Aggregate, may include official, semi-official, estimated or calculated data
TCL	Crops and livestock products	4	Algeria	5922	Export Value	1941	Cereal preparations	1978	1978	1000 US$	0	A	Aggregate, may include official, semi-official, estimated or calculated data
TCL	Crops and livestock products	4	Algeria	5922	Export Value	1941	Cereal preparations	1979	1979	1000 US$	0	A	Aggregate, may include official, semi-official, estimated or calculated data
TCL	Crops and livestock products	4	Algeria	5922	Export Value	1941	Cereal preparations	1980	1980	1000 US$	0	A	Aggregate, may include official, semi-official, estimated or calculated data
TCL	Crops and livestock products	4	Algeria	5922	Export Value	1941	Cereal preparations	1981	1981	1000 US$	0	A	Aggregate, may include official, semi-official, estimated or calculated data
TCL	Crops and livestock products	4	Algeria	5922	Export Value	1941	Cereal preparations	1982	1982	1000 US$	0	A	Aggregate, may include official, semi-official, estimated or calculated data
TCL	Crops and livestock products	4	Algeria	5922	Export Value	1941	Cereal preparations	1983	1983	1000 US$	0	A	Aggregate, may include official, semi-official, estimated or calculated data
TCL	Crops and livestock products	4	Algeria	5922	Export Value	1941	Cereal preparations	1984	1984	1000 US$	0	A	Aggregate, may include official, semi-official, estimated or calculated data
TCL	Crops and livestock products	4	Algeria	5922	Export Value	1941	Cereal preparations	1985	1985	1000 US$	0	A	Aggregate, may include official, semi-official, estimated or calculated data
TCL	Crops and livestock products	4	Algeria	5922	Export Value	1941	Cereal preparations	1986	1986	1000 US$	0	A	Aggregate, may include official, semi-official, estimated or calculated data
TCL	Crops and livestock products	4	Algeria	5922	Export Value	1941	Cereal preparations	1987	1987	1000 US$	29	A	Aggregate, may include official, semi-official, estimated or calculated data
TCL	Crops and livestock products	4	Algeria	5922	Export Value	1941	Cereal preparations	1988	1988	1000 US$	185	A	Aggregate, may include official, semi-official, estimated or calculated data
TCL	Crops and livestock products	4	Algeria	5922	Export Value	1941	Cereal preparations	1989	1989	1000 US$	0	A	Aggregate, may include official, semi-official, estimated or calculated data
TCL	Crops and livestock products	4	Algeria	5922	Export Value	1941	Cereal preparations	1990	1990	1000 US$	89	A	Aggregate, may include official, semi-official, estimated or calculated data
TCL	Crops and livestock products	4	Algeria	5922	Export Value	1941	Cereal preparations	1991	1991	1000 US$	1	A	Aggregate, may include official, semi-official, estimated or calculated data
TCL	Crops and livestock products	4	Algeria	5922	Export Value	1941	Cereal preparations	1992	1992	1000 US$	306	A	Aggregate, may include official, semi-official, estimated or calculated data
TCL	Crops and livestock products	4	Algeria	5922	Export Value	1941	Cereal preparations	1993	1993	1000 US$	130	A	Aggregate, may include official, semi-official, estimated or calculated data
TCL	Crops and livestock products	4	Algeria	5922	Export Value	1941	Cereal preparations	1994	1994	1000 US$	435	A	Aggregate, may include official, semi-official, estimated or calculated data
TCL	Crops and livestock products	4	Algeria	5922	Export Value	1941	Cereal preparations	1995	1995	1000 US$	7479	A	Aggregate, may include official, semi-official, estimated or calculated data
TCL	Crops and livestock products	4	Algeria	5922	Export Value	1941	Cereal preparations	1996	1996	1000 US$	16549	A	Aggregate, may include official, semi-official, estimated or calculated data
TCL	Crops and livestock products	4	Algeria	5922	Export Value	1941	Cereal preparations	1997	1997	1000 US$	0	A	Aggregate, may include official, semi-official, estimated or calculated data
TCL	Crops and livestock products	4	Algeria	5922	Export Value	1941	Cereal preparations	1998	1998	1000 US$	0	A	Aggregate, may include official, semi-official, estimated or calculated data
TCL	Crops and livestock products	4	Algeria	5922	Export Value	1941	Cereal preparations	1999	1999	1000 US$	9	A	Aggregate, may include official, semi-official, estimated or calculated data
TCL	Crops and livestock products	4	Algeria	5922	Export Value	1941	Cereal preparations	2000	2000	1000 US$	1	A	Aggregate, may include official, semi-official, estimated or calculated data
TCL	Crops and livestock products	4	Algeria	5922	Export Value	1941	Cereal preparations	2001	2001	1000 US$	45	A	Aggregate, may include official, semi-official, estimated or calculated data
TCL	Crops and livestock products	4	Algeria	5922	Export Value	1941	Cereal preparations	2002	2002	1000 US$	196	A	Aggregate, may include official, semi-official, estimated or calculated data
TCL	Crops and livestock products	4	Algeria	5922	Export Value	1941	Cereal preparations	2003	2003	1000 US$	386	A	Aggregate, may include official, semi-official, estimated or calculated data
TCL	Crops and livestock products	4	Algeria	5922	Export Value	1941	Cereal preparations	2004	2004	1000 US$	247	A	Aggregate, may include official, semi-official, estimated or calculated data
TCL	Crops and livestock products	4	Algeria	5922	Export Value	1941	Cereal preparations	2005	2005	1000 US$	153	A	Aggregate, may include official, semi-official, estimated or calculated data
TCL	Crops and livestock products	4	Algeria	5922	Export Value	1941	Cereal preparations	2006	2006	1000 US$	703	A	Aggregate, may include official, semi-official, estimated or calculated data
TCL	Crops and livestock products	4	Algeria	5922	Export Value	1941	Cereal preparations	2007	2007	1000 US$	4944	A	Aggregate, may include official, semi-official, estimated or calculated data
TCL	Crops and livestock products	4	Algeria	5922	Export Value	1941	Cereal preparations	2008	2008	1000 US$	8452	A	Aggregate, may include official, semi-official, estimated or calculated data
TCL	Crops and livestock products	4	Algeria	5922	Export Value	1941	Cereal preparations	2009	2009	1000 US$	17617	A	Aggregate, may include official, semi-official, estimated or calculated data
TCL	Crops and livestock products	4	Algeria	5922	Export Value	1941	Cereal preparations	2010	2010	1000 US$	17427	A	Aggregate, may include official, semi-official, estimated or calculated data
TCL	Crops and livestock products	4	Algeria	5922	Export Value	1941	Cereal preparations	2011	2011	1000 US$	3544	A	Aggregate, may include official, semi-official, estimated or calculated data
TCL	Crops and livestock products	4	Algeria	5922	Export Value	1941	Cereal preparations	2012	2012	1000 US$	3099	A	Aggregate, may include official, semi-official, estimated or calculated data
TCL	Crops and livestock products	4	Algeria	5922	Export Value	1941	Cereal preparations	2013	2013	1000 US$	746	A	Aggregate, may include official, semi-official, estimated or calculated data
TCL	Crops and livestock products	4	Algeria	5922	Export Value	1941	Cereal preparations	2014	2014	1000 US$	929	A	Aggregate, may include official, semi-official, estimated or calculated data
TCL	Crops and livestock products	4	Algeria	5922	Export Value	1941	Cereal preparations	2015	2015	1000 US$	1405	A	Aggregate, may include official, semi-official, estimated or calculated data
TCL	Crops and livestock products	4	Algeria	5922	Export Value	1941	Cereal preparations	2016	2016	1000 US$	2427	A	Aggregate, may include official, semi-official, estimated or calculated data
TCL	Crops and livestock products	4	Algeria	5922	Export Value	1941	Cereal preparations	2017	2017	1000 US$	5201	A	Aggregate, may include official, semi-official, estimated or calculated data
TCL	Crops and livestock products	4	Algeria	5922	Export Value	1941	Cereal preparations	2018	2018	1000 US$	6152	A	Aggregate, may include official, semi-official, estimated or calculated data
TCL	Crops and livestock products	4	Algeria	5922	Export Value	1941	Cereal preparations	2019	2019	1000 US$	4863	A	Aggregate, may include official, semi-official, estimated or calculated data
TCL	Crops and livestock products	7	Angola	5922	Export Value	1941	Cereal preparations	1961	1961	1000 US$	281	A	Aggregate, may include official, semi-official, estimated or calculated data
TCL	Crops and livestock products	7	Angola	5922	Export Value	1941	Cereal preparations	1962	1962	1000 US$	394	A	Aggregate, may include official, semi-official, estimated or calculated data
TCL	Crops and livestock products	7	Angola	5922	Export Value	1941	Cereal preparations	1963	1963	1000 US$	302	A	Aggregate, may include official, semi-official, estimated or calculated data
TCL	Crops and livestock products	7	Angola	5922	Export Value	1941	Cereal preparations	1964	1964	1000 US$	429	A	Aggregate, may include official, semi-official, estimated or calculated data
TCL	Crops and livestock products	7	Angola	5922	Export Value	1941	Cereal preparations	1965	1965	1000 US$	686	A	Aggregate, may include official, semi-official, estimated or calculated data
TCL	Crops and livestock products	7	Angola	5922	Export Value	1941	Cereal preparations	1966	1966	1000 US$	567	A	Aggregate, may include official, semi-official, estimated or calculated data
TCL	Crops and livestock products	7	Angola	5922	Export Value	1941	Cereal preparations	1967	1967	1000 US$	68	A	Aggregate, may include official, semi-official, estimated or calculated data
TCL	Crops and livestock products	7	Angola	5922	Export Value	1941	Cereal preparations	1968	1968	1000 US$	297	A	Aggregate, may include official, semi-official, estimated or calculated data
TCL	Crops and livestock products	7	Angola	5922	Export Value	1941	Cereal preparations	1969	1969	1000 US$	525	A	Aggregate, may include official, semi-official, estimated or calculated data
TCL	Crops and livestock products	7	Angola	5922	Export Value	1941	Cereal preparations	1970	1970	1000 US$	707	A	Aggregate, may include official, semi-official, estimated or calculated data
TCL	Crops and livestock products	7	Angola	5922	Export Value	1941	Cereal preparations	1971	1971	1000 US$	467	A	Aggregate, may include official, semi-official, estimated or calculated data
TCL	Crops and livestock products	7	Angola	5922	Export Value	1941	Cereal preparations	1972	1972	1000 US$	246	A	Aggregate, may include official, semi-official, estimated or calculated data
TCL	Crops and livestock products	7	Angola	5922	Export Value	1941	Cereal preparations	1973	1973	1000 US$	318	A	Aggregate, may include official, semi-official, estimated or calculated data
TCL	Crops and livestock products	7	Angola	5922	Export Value	1941	Cereal preparations	1974	1974	1000 US$	244	A	Aggregate, may include official, semi-official, estimated or calculated data
TCL	Crops and livestock products	7	Angola	5922	Export Value	1941	Cereal preparations	1975	1975	1000 US$	0	A	Aggregate, may include official, semi-official, estimated or calculated data
TCL	Crops and livestock products	7	Angola	5922	Export Value	1941	Cereal preparations	1976	1976	1000 US$	0	A	Aggregate, may include official, semi-official, estimated or calculated data
TCL	Crops and livestock products	7	Angola	5922	Export Value	1941	Cereal preparations	1977	1977	1000 US$	0	A	Aggregate, may include official, semi-official, estimated or calculated data
TCL	Crops and livestock products	7	Angola	5922	Export Value	1941	Cereal preparations	1978	1978	1000 US$	0	A	Aggregate, may include official, semi-official, estimated or calculated data
TCL	Crops and livestock products	7	Angola	5922	Export Value	1941	Cereal preparations	1979	1979	1000 US$	0	A	Aggregate, may include official, semi-official, estimated or calculated data
TCL	Crops and livestock products	7	Angola	5922	Export Value	1941	Cereal preparations	1980	1980	1000 US$	0	A	Aggregate, may include official, semi-official, estimated or calculated data
TCL	Crops and livestock products	7	Angola	5922	Export Value	1941	Cereal preparations	1981	1981	1000 US$	0	A	Aggregate, may include official, semi-official, estimated or calculated data
TCL	Crops and livestock products	7	Angola	5922	Export Value	1941	Cereal preparations	1982	1982	1000 US$	0	A	Aggregate, may include official, semi-official, estimated or calculated data
TCL	Crops and livestock products	7	Angola	5922	Export Value	1941	Cereal preparations	1983	1983	1000 US$	0	A	Aggregate, may include official, semi-official, estimated or calculated data
TCL	Crops and livestock products	7	Angola	5922	Export Value	1941	Cereal preparations	1984	1984	1000 US$	0	A	Aggregate, may include official, semi-official, estimated or calculated data
TCL	Crops and livestock products	7	Angola	5922	Export Value	1941	Cereal preparations	1985	1985	1000 US$	0	A	Aggregate, may include official, semi-official, estimated or calculated data
TCL	Crops and livestock products	7	Angola	5922	Export Value	1941	Cereal preparations	1986	1986	1000 US$	0	A	Aggregate, may include official, semi-official, estimated or calculated data
TCL	Crops and livestock products	7	Angola	5922	Export Value	1941	Cereal preparations	1987	1987	1000 US$	0	A	Aggregate, may include official, semi-official, estimated or calculated data
TCL	Crops and livestock products	7	Angola	5922	Export Value	1941	Cereal preparations	1988	1988	1000 US$	0	A	Aggregate, may include official, semi-official, estimated or calculated data
TCL	Crops and livestock products	7	Angola	5922	Export Value	1941	Cereal preparations	1989	1989	1000 US$	0	A	Aggregate, may include official, semi-official, estimated or calculated data
TCL	Crops and livestock products	7	Angola	5922	Export Value	1941	Cereal preparations	1990	1990	1000 US$	0	A	Aggregate, may include official, semi-official, estimated or calculated data
TCL	Crops and livestock products	7	Angola	5922	Export Value	1941	Cereal preparations	1991	1991	1000 US$	0	A	Aggregate, may include official, semi-official, estimated or calculated data
TCL	Crops and livestock products	7	Angola	5922	Export Value	1941	Cereal preparations	1992	1992	1000 US$	0	A	Aggregate, may include official, semi-official, estimated or calculated data
TCL	Crops and livestock products	7	Angola	5922	Export Value	1941	Cereal preparations	1993	1993	1000 US$	0	A	Aggregate, may include official, semi-official, estimated or calculated data
TCL	Crops and livestock products	7	Angola	5922	Export Value	1941	Cereal preparations	1994	1994	1000 US$	0	A	Aggregate, may include official, semi-official, estimated or calculated data
TCL	Crops and livestock products	7	Angola	5922	Export Value	1941	Cereal preparations	1995	1995	1000 US$	0	A	Aggregate, may include official, semi-official, estimated or calculated data
TCL	Crops and livestock products	7	Angola	5922	Export Value	1941	Cereal preparations	1996	1996	1000 US$	0	A	Aggregate, may include official, semi-official, estimated or calculated data
TCL	Crops and livestock products	7	Angola	5922	Export Value	1941	Cereal preparations	1997	1997	1000 US$	0	A	Aggregate, may include official, semi-official, estimated or calculated data
TCL	Crops and livestock products	7	Angola	5922	Export Value	1941	Cereal preparations	1998	1998	1000 US$	0	A	Aggregate, may include official, semi-official, estimated or calculated data
TCL	Crops and livestock products	7	Angola	5922	Export Value	1941	Cereal preparations	1999	1999	1000 US$	0	A	Aggregate, may include official, semi-official, estimated or calculated data
TCL	Crops and livestock products	7	Angola	5922	Export Value	1941	Cereal preparations	2000	2000	1000 US$	0	A	Aggregate, may include official, semi-official, estimated or calculated data
TCL	Crops and livestock products	7	Angola	5922	Export Value	1941	Cereal preparations	2001	2001	1000 US$	0	A	Aggregate, may include official, semi-official, estimated or calculated data
TCL	Crops and livestock products	7	Angola	5922	Export Value	1941	Cereal preparations	2002	2002	1000 US$	64	A	Aggregate, may include official, semi-official, estimated or calculated data
TCL	Crops and livestock products	7	Angola	5922	Export Value	1941	Cereal preparations	2003	2003	1000 US$	254	A	Aggregate, may include official, semi-official, estimated or calculated data
TCL	Crops and livestock products	7	Angola	5922	Export Value	1941	Cereal preparations	2004	2004	1000 US$	69	A	Aggregate, may include official, semi-official, estimated or calculated data
TCL	Crops and livestock products	7	Angola	5922	Export Value	1941	Cereal preparations	2005	2005	1000 US$	69	A	Aggregate, may include official, semi-official, estimated or calculated data
TCL	Crops and livestock products	7	Angola	5922	Export Value	1941	Cereal preparations	2006	2006	1000 US$	50	A	Aggregate, may include official, semi-official, estimated or calculated data
TCL	Crops and livestock products	7	Angola	5922	Export Value	1941	Cereal preparations	2007	2007	1000 US$	50	A	Aggregate, may include official, semi-official, estimated or calculated data
TCL	Crops and livestock products	7	Angola	5922	Export Value	1941	Cereal preparations	2008	2008	1000 US$	50	A	Aggregate, may include official, semi-official, estimated or calculated data
TCL	Crops and livestock products	7	Angola	5922	Export Value	1941	Cereal preparations	2009	2009	1000 US$	50	A	Aggregate, may include official, semi-official, estimated or calculated data
TCL	Crops and livestock products	7	Angola	5922	Export Value	1941	Cereal preparations	2010	2010	1000 US$	50	A	Aggregate, may include official, semi-official, estimated or calculated data
TCL	Crops and livestock products	7	Angola	5922	Export Value	1941	Cereal preparations	2011	2011	1000 US$	50	A	Aggregate, may include official, semi-official, estimated or calculated data
TCL	Crops and livestock products	7	Angola	5922	Export Value	1941	Cereal preparations	2012	2012	1000 US$	50	A	Aggregate, may include official, semi-official, estimated or calculated data
TCL	Crops and livestock products	7	Angola	5922	Export Value	1941	Cereal preparations	2013	2013	1000 US$	46	A	Aggregate, may include official, semi-official, estimated or calculated data
TCL	Crops and livestock products	7	Angola	5922	Export Value	1941	Cereal preparations	2014	2014	1000 US$	0	A	Aggregate, may include official, semi-official, estimated or calculated data
TCL	Crops and livestock products	7	Angola	5922	Export Value	1941	Cereal preparations	2015	2015	1000 US$	2	A	Aggregate, may include official, semi-official, estimated or calculated data
TCL	Crops and livestock products	7	Angola	5922	Export Value	1941	Cereal preparations	2016	2016	1000 US$	4720	A	Aggregate, may include official, semi-official, estimated or calculated data
TCL	Crops and livestock products	7	Angola	5922	Export Value	1941	Cereal preparations	2017	2017	1000 US$	649	A	Aggregate, may include official, semi-official, estimated or calculated data
TCL	Crops and livestock products	7	Angola	5922	Export Value	1941	Cereal preparations	2018	2018	1000 US$	601	A	Aggregate, may include official, semi-official, estimated or calculated data
TCL	Crops and livestock products	7	Angola	5922	Export Value	1941	Cereal preparations	2019	2019	1000 US$	232	A	Aggregate, may include official, semi-official, estimated or calculated data
TCL	Crops and livestock products	8	Antigua and Barbuda	5922	Export Value	1941	Cereal preparations	1961	1961	1000 US$	0	A	Aggregate, may include official, semi-official, estimated or calculated data
TCL	Crops and livestock products	8	Antigua and Barbuda	5922	Export Value	1941	Cereal preparations	1962	1962	1000 US$	0	A	Aggregate, may include official, semi-official, estimated or calculated data
TCL	Crops and livestock products	8	Antigua and Barbuda	5922	Export Value	1941	Cereal preparations	1963	1963	1000 US$	0	A	Aggregate, may include official, semi-official, estimated or calculated data
TCL	Crops and livestock products	8	Antigua and Barbuda	5922	Export Value	1941	Cereal preparations	1964	1964	1000 US$	0	A	Aggregate, may include official, semi-official, estimated or calculated data
TCL	Crops and livestock products	8	Antigua and Barbuda	5922	Export Value	1941	Cereal preparations	1965	1965	1000 US$	0	A	Aggregate, may include official, semi-official, estimated or calculated data
TCL	Crops and livestock products	8	Antigua and Barbuda	5922	Export Value	1941	Cereal preparations	1966	1966	1000 US$	0	A	Aggregate, may include official, semi-official, estimated or calculated data
TCL	Crops and livestock products	8	Antigua and Barbuda	5922	Export Value	1941	Cereal preparations	1967	1967	1000 US$	0	A	Aggregate, may include official, semi-official, estimated or calculated data
TCL	Crops and livestock products	8	Antigua and Barbuda	5922	Export Value	1941	Cereal preparations	1968	1968	1000 US$	0	A	Aggregate, may include official, semi-official, estimated or calculated data
TCL	Crops and livestock products	8	Antigua and Barbuda	5922	Export Value	1941	Cereal preparations	1969	1969	1000 US$	0	A	Aggregate, may include official, semi-official, estimated or calculated data
TCL	Crops and livestock products	8	Antigua and Barbuda	5922	Export Value	1941	Cereal preparations	1970	1970	1000 US$	0	A	Aggregate, may include official, semi-official, estimated or calculated data
TCL	Crops and livestock products	8	Antigua and Barbuda	5922	Export Value	1941	Cereal preparations	1971	1971	1000 US$	0	A	Aggregate, may include official, semi-official, estimated or calculated data
TCL	Crops and livestock products	8	Antigua and Barbuda	5922	Export Value	1941	Cereal preparations	1972	1972	1000 US$	0	A	Aggregate, may include official, semi-official, estimated or calculated data
TCL	Crops and livestock products	8	Antigua and Barbuda	5922	Export Value	1941	Cereal preparations	1973	1973	1000 US$	0	A	Aggregate, may include official, semi-official, estimated or calculated data
TCL	Crops and livestock products	8	Antigua and Barbuda	5922	Export Value	1941	Cereal preparations	1974	1974	1000 US$	0	A	Aggregate, may include official, semi-official, estimated or calculated data
TCL	Crops and livestock products	8	Antigua and Barbuda	5922	Export Value	1941	Cereal preparations	1975	1975	1000 US$	0	A	Aggregate, may include official, semi-official, estimated or calculated data
TCL	Crops and livestock products	8	Antigua and Barbuda	5922	Export Value	1941	Cereal preparations	1976	1976	1000 US$	0	A	Aggregate, may include official, semi-official, estimated or calculated data
TCL	Crops and livestock products	8	Antigua and Barbuda	5922	Export Value	1941	Cereal preparations	1977	1977	1000 US$	0	A	Aggregate, may include official, semi-official, estimated or calculated data
TCL	Crops and livestock products	8	Antigua and Barbuda	5922	Export Value	1941	Cereal preparations	1978	1978	1000 US$	0	A	Aggregate, may include official, semi-official, estimated or calculated data
TCL	Crops and livestock products	8	Antigua and Barbuda	5922	Export Value	1941	Cereal preparations	1979	1979	1000 US$	0	A	Aggregate, may include official, semi-official, estimated or calculated data
TCL	Crops and livestock products	8	Antigua and Barbuda	5922	Export Value	1941	Cereal preparations	1980	1980	1000 US$	0	A	Aggregate, may include official, semi-official, estimated or calculated data
TCL	Crops and livestock products	8	Antigua and Barbuda	5922	Export Value	1941	Cereal preparations	1981	1981	1000 US$	3	A	Aggregate, may include official, semi-official, estimated or calculated data
TCL	Crops and livestock products	8	Antigua and Barbuda	5922	Export Value	1941	Cereal preparations	1982	1982	1000 US$	0	A	Aggregate, may include official, semi-official, estimated or calculated data
TCL	Crops and livestock products	8	Antigua and Barbuda	5922	Export Value	1941	Cereal preparations	1983	1983	1000 US$	0	A	Aggregate, may include official, semi-official, estimated or calculated data
TCL	Crops and livestock products	8	Antigua and Barbuda	5922	Export Value	1941	Cereal preparations	1984	1984	1000 US$	0	A	Aggregate, may include official, semi-official, estimated or calculated data
TCL	Crops and livestock products	8	Antigua and Barbuda	5922	Export Value	1941	Cereal preparations	1985	1985	1000 US$	0	A	Aggregate, may include official, semi-official, estimated or calculated data
TCL	Crops and livestock products	8	Antigua and Barbuda	5922	Export Value	1941	Cereal preparations	1986	1986	1000 US$	0	A	Aggregate, may include official, semi-official, estimated or calculated data
TCL	Crops and livestock products	8	Antigua and Barbuda	5922	Export Value	1941	Cereal preparations	1987	1987	1000 US$	0	A	Aggregate, may include official, semi-official, estimated or calculated data
TCL	Crops and livestock products	8	Antigua and Barbuda	5922	Export Value	1941	Cereal preparations	1988	1988	1000 US$	0	A	Aggregate, may include official, semi-official, estimated or calculated data
TCL	Crops and livestock products	8	Antigua and Barbuda	5922	Export Value	1941	Cereal preparations	1989	1989	1000 US$	0	A	Aggregate, may include official, semi-official, estimated or calculated data
TCL	Crops and livestock products	8	Antigua and Barbuda	5922	Export Value	1941	Cereal preparations	1990	1990	1000 US$	0	A	Aggregate, may include official, semi-official, estimated or calculated data
TCL	Crops and livestock products	8	Antigua and Barbuda	5922	Export Value	1941	Cereal preparations	1991	1991	1000 US$	0	A	Aggregate, may include official, semi-official, estimated or calculated data
TCL	Crops and livestock products	8	Antigua and Barbuda	5922	Export Value	1941	Cereal preparations	1992	1992	1000 US$	0	A	Aggregate, may include official, semi-official, estimated or calculated data
TCL	Crops and livestock products	8	Antigua and Barbuda	5922	Export Value	1941	Cereal preparations	1993	1993	1000 US$	0	A	Aggregate, may include official, semi-official, estimated or calculated data
TCL	Crops and livestock products	8	Antigua and Barbuda	5922	Export Value	1941	Cereal preparations	1994	1994	1000 US$		A	Aggregate, may include official, semi-official, estimated or calculated data
TCL	Crops and livestock products	8	Antigua and Barbuda	5922	Export Value	1941	Cereal preparations	1995	1995	1000 US$		A	Aggregate, may include official, semi-official, estimated or calculated data
TCL	Crops and livestock products	8	Antigua and Barbuda	5922	Export Value	1941	Cereal preparations	1996	1996	1000 US$		A	Aggregate, may include official, semi-official, estimated or calculated data
TCL	Crops and livestock products	8	Antigua and Barbuda	5922	Export Value	1941	Cereal preparations	1997	1997	1000 US$		A	Aggregate, may include official, semi-official, estimated or calculated data
TCL	Crops and livestock products	8	Antigua and Barbuda	5922	Export Value	1941	Cereal preparations	1998	1998	1000 US$		A	Aggregate, may include official, semi-official, estimated or calculated data
TCL	Crops and livestock products	8	Antigua and Barbuda	5922	Export Value	1941	Cereal preparations	1999	1999	1000 US$		A	Aggregate, may include official, semi-official, estimated or calculated data
TCL	Crops and livestock products	8	Antigua and Barbuda	5922	Export Value	1941	Cereal preparations	2000	2000	1000 US$		A	Aggregate, may include official, semi-official, estimated or calculated data
TCL	Crops and livestock products	8	Antigua and Barbuda	5922	Export Value	1941	Cereal preparations	2001	2001	1000 US$		A	Aggregate, may include official, semi-official, estimated or calculated data
TCL	Crops and livestock products	8	Antigua and Barbuda	5922	Export Value	1941	Cereal preparations	2002	2002	1000 US$		A	Aggregate, may include official, semi-official, estimated or calculated data
TCL	Crops and livestock products	8	Antigua and Barbuda	5922	Export Value	1941	Cereal preparations	2003	2003	1000 US$		A	Aggregate, may include official, semi-official, estimated or calculated data
TCL	Crops and livestock products	8	Antigua and Barbuda	5922	Export Value	1941	Cereal preparations	2004	2004	1000 US$		A	Aggregate, may include official, semi-official, estimated or calculated data
TCL	Crops and livestock products	8	Antigua and Barbuda	5922	Export Value	1941	Cereal preparations	2005	2005	1000 US$	20	A	Aggregate, may include official, semi-official, estimated or calculated data
TCL	Crops and livestock products	8	Antigua and Barbuda	5922	Export Value	1941	Cereal preparations	2006	2006	1000 US$	30	A	Aggregate, may include official, semi-official, estimated or calculated data
TCL	Crops and livestock products	8	Antigua and Barbuda	5922	Export Value	1941	Cereal preparations	2007	2007	1000 US$	20	A	Aggregate, may include official, semi-official, estimated or calculated data
TCL	Crops and livestock products	8	Antigua and Barbuda	5922	Export Value	1941	Cereal preparations	2008	2008	1000 US$	20	A	Aggregate, may include official, semi-official, estimated or calculated data
TCL	Crops and livestock products	8	Antigua and Barbuda	5922	Export Value	1941	Cereal preparations	2009	2009	1000 US$	20	A	Aggregate, may include official, semi-official, estimated or calculated data
TCL	Crops and livestock products	8	Antigua and Barbuda	5922	Export Value	1941	Cereal preparations	2010	2010	1000 US$	24	A	Aggregate, may include official, semi-official, estimated or calculated data
TCL	Crops and livestock products	8	Antigua and Barbuda	5922	Export Value	1941	Cereal preparations	2011	2011	1000 US$	46	A	Aggregate, may include official, semi-official, estimated or calculated data
TCL	Crops and livestock products	8	Antigua and Barbuda	5922	Export Value	1941	Cereal preparations	2012	2012	1000 US$	135	A	Aggregate, may include official, semi-official, estimated or calculated data
TCL	Crops and livestock products	8	Antigua and Barbuda	5922	Export Value	1941	Cereal preparations	2013	2013	1000 US$	37	A	Aggregate, may include official, semi-official, estimated or calculated data
TCL	Crops and livestock products	8	Antigua and Barbuda	5922	Export Value	1941	Cereal preparations	2014	2014	1000 US$	22	A	Aggregate, may include official, semi-official, estimated or calculated data
TCL	Crops and livestock products	8	Antigua and Barbuda	5922	Export Value	1941	Cereal preparations	2015	2015	1000 US$	21	A	Aggregate, may include official, semi-official, estimated or calculated data
TCL	Crops and livestock products	8	Antigua and Barbuda	5922	Export Value	1941	Cereal preparations	2016	2016	1000 US$	8	A	Aggregate, may include official, semi-official, estimated or calculated data
TCL	Crops and livestock products	8	Antigua and Barbuda	5922	Export Value	1941	Cereal preparations	2017	2017	1000 US$	52	A	Aggregate, may include official, semi-official, estimated or calculated data
TCL	Crops and livestock products	8	Antigua and Barbuda	5922	Export Value	1941	Cereal preparations	2018	2018	1000 US$	28	A	Aggregate, may include official, semi-official, estimated or calculated data
TCL	Crops and livestock products	8	Antigua and Barbuda	5922	Export Value	1941	Cereal preparations	2019	2019	1000 US$	14	A	Aggregate, may include official, semi-official, estimated or calculated data
TCL	Crops and livestock products	9	Argentina	5922	Export Value	1941	Cereal preparations	1961	1961	1000 US$	2510	A	Aggregate, may include official, semi-official, estimated or calculated data
TCL	Crops and livestock products	9	Argentina	5922	Export Value	1941	Cereal preparations	1962	1962	1000 US$	2547	A	Aggregate, may include official, semi-official, estimated or calculated data
TCL	Crops and livestock products	9	Argentina	5922	Export Value	1941	Cereal preparations	1963	1963	1000 US$	1934	A	Aggregate, may include official, semi-official, estimated or calculated data
TCL	Crops and livestock products	9	Argentina	5922	Export Value	1941	Cereal preparations	1964	1964	1000 US$	2837	A	Aggregate, may include official, semi-official, estimated or calculated data
TCL	Crops and livestock products	9	Argentina	5922	Export Value	1941	Cereal preparations	1965	1965	1000 US$	2150	A	Aggregate, may include official, semi-official, estimated or calculated data
TCL	Crops and livestock products	9	Argentina	5922	Export Value	1941	Cereal preparations	1966	1966	1000 US$	2349	A	Aggregate, may include official, semi-official, estimated or calculated data
TCL	Crops and livestock products	9	Argentina	5922	Export Value	1941	Cereal preparations	1967	1967	1000 US$	2637	A	Aggregate, may include official, semi-official, estimated or calculated data
TCL	Crops and livestock products	9	Argentina	5922	Export Value	1941	Cereal preparations	1968	1968	1000 US$	2703	A	Aggregate, may include official, semi-official, estimated or calculated data
TCL	Crops and livestock products	9	Argentina	5922	Export Value	1941	Cereal preparations	1969	1969	1000 US$	2316	A	Aggregate, may include official, semi-official, estimated or calculated data
TCL	Crops and livestock products	9	Argentina	5922	Export Value	1941	Cereal preparations	1970	1970	1000 US$	3263	A	Aggregate, may include official, semi-official, estimated or calculated data
TCL	Crops and livestock products	9	Argentina	5922	Export Value	1941	Cereal preparations	1971	1971	1000 US$	4163	A	Aggregate, may include official, semi-official, estimated or calculated data
TCL	Crops and livestock products	9	Argentina	5922	Export Value	1941	Cereal preparations	1972	1972	1000 US$	4615	A	Aggregate, may include official, semi-official, estimated or calculated data
TCL	Crops and livestock products	9	Argentina	5922	Export Value	1941	Cereal preparations	1973	1973	1000 US$	8364	A	Aggregate, may include official, semi-official, estimated or calculated data
TCL	Crops and livestock products	9	Argentina	5922	Export Value	1941	Cereal preparations	1974	1974	1000 US$	17335	A	Aggregate, may include official, semi-official, estimated or calculated data
TCL	Crops and livestock products	9	Argentina	5922	Export Value	1941	Cereal preparations	1975	1975	1000 US$	16011	A	Aggregate, may include official, semi-official, estimated or calculated data
TCL	Crops and livestock products	9	Argentina	5922	Export Value	1941	Cereal preparations	1976	1976	1000 US$	26397	A	Aggregate, may include official, semi-official, estimated or calculated data
TCL	Crops and livestock products	9	Argentina	5922	Export Value	1941	Cereal preparations	1977	1977	1000 US$	25430	A	Aggregate, may include official, semi-official, estimated or calculated data
TCL	Crops and livestock products	9	Argentina	5922	Export Value	1941	Cereal preparations	1978	1978	1000 US$	20748	A	Aggregate, may include official, semi-official, estimated or calculated data
TCL	Crops and livestock products	9	Argentina	5922	Export Value	1941	Cereal preparations	1979	1979	1000 US$	29101	A	Aggregate, may include official, semi-official, estimated or calculated data
TCL	Crops and livestock products	9	Argentina	5922	Export Value	1941	Cereal preparations	1980	1980	1000 US$	16934	A	Aggregate, may include official, semi-official, estimated or calculated data
TCL	Crops and livestock products	9	Argentina	5922	Export Value	1941	Cereal preparations	1981	1981	1000 US$	7311	A	Aggregate, may include official, semi-official, estimated or calculated data
TCL	Crops and livestock products	9	Argentina	5922	Export Value	1941	Cereal preparations	1982	1982	1000 US$	7735	A	Aggregate, may include official, semi-official, estimated or calculated data
TCL	Crops and livestock products	9	Argentina	5922	Export Value	1941	Cereal preparations	1983	1983	1000 US$	17653	A	Aggregate, may include official, semi-official, estimated or calculated data
TCL	Crops and livestock products	9	Argentina	5922	Export Value	1941	Cereal preparations	1984	1984	1000 US$	12414	A	Aggregate, may include official, semi-official, estimated or calculated data
TCL	Crops and livestock products	9	Argentina	5922	Export Value	1941	Cereal preparations	1985	1985	1000 US$	12264	A	Aggregate, may include official, semi-official, estimated or calculated data
TCL	Crops and livestock products	9	Argentina	5922	Export Value	1941	Cereal preparations	1986	1986	1000 US$	7939	A	Aggregate, may include official, semi-official, estimated or calculated data
TCL	Crops and livestock products	9	Argentina	5922	Export Value	1941	Cereal preparations	1987	1987	1000 US$	9229	A	Aggregate, may include official, semi-official, estimated or calculated data
TCL	Crops and livestock products	9	Argentina	5922	Export Value	1941	Cereal preparations	1988	1988	1000 US$	12253	A	Aggregate, may include official, semi-official, estimated or calculated data
TCL	Crops and livestock products	9	Argentina	5922	Export Value	1941	Cereal preparations	1989	1989	1000 US$	25391	A	Aggregate, may include official, semi-official, estimated or calculated data
TCL	Crops and livestock products	9	Argentina	5922	Export Value	1941	Cereal preparations	1990	1990	1000 US$	49398	A	Aggregate, may include official, semi-official, estimated or calculated data
TCL	Crops and livestock products	9	Argentina	5922	Export Value	1941	Cereal preparations	1991	1991	1000 US$	55038	A	Aggregate, may include official, semi-official, estimated or calculated data
TCL	Crops and livestock products	9	Argentina	5922	Export Value	1941	Cereal preparations	1992	1992	1000 US$	37982	A	Aggregate, may include official, semi-official, estimated or calculated data
TCL	Crops and livestock products	9	Argentina	5922	Export Value	1941	Cereal preparations	1993	1993	1000 US$	41830	A	Aggregate, may include official, semi-official, estimated or calculated data
TCL	Crops and livestock products	9	Argentina	5922	Export Value	1941	Cereal preparations	1994	1994	1000 US$	56032	A	Aggregate, may include official, semi-official, estimated or calculated data
TCL	Crops and livestock products	9	Argentina	5922	Export Value	1941	Cereal preparations	1995	1995	1000 US$	82015	A	Aggregate, may include official, semi-official, estimated or calculated data
TCL	Crops and livestock products	9	Argentina	5922	Export Value	1941	Cereal preparations	1996	1996	1000 US$	90917	A	Aggregate, may include official, semi-official, estimated or calculated data
TCL	Crops and livestock products	9	Argentina	5922	Export Value	1941	Cereal preparations	1997	1997	1000 US$	153123	A	Aggregate, may include official, semi-official, estimated or calculated data
TCL	Crops and livestock products	9	Argentina	5922	Export Value	1941	Cereal preparations	1998	1998	1000 US$	146013	A	Aggregate, may include official, semi-official, estimated or calculated data
TCL	Crops and livestock products	9	Argentina	5922	Export Value	1941	Cereal preparations	1999	1999	1000 US$	117303	A	Aggregate, may include official, semi-official, estimated or calculated data
TCL	Crops and livestock products	9	Argentina	5922	Export Value	1941	Cereal preparations	2000	2000	1000 US$	143093	A	Aggregate, may include official, semi-official, estimated or calculated data
TCL	Crops and livestock products	9	Argentina	5922	Export Value	1941	Cereal preparations	2001	2001	1000 US$	130760	A	Aggregate, may include official, semi-official, estimated or calculated data
TCL	Crops and livestock products	9	Argentina	5922	Export Value	1941	Cereal preparations	2002	2002	1000 US$	129067	A	Aggregate, may include official, semi-official, estimated or calculated data
TCL	Crops and livestock products	9	Argentina	5922	Export Value	1941	Cereal preparations	2003	2003	1000 US$	234213	A	Aggregate, may include official, semi-official, estimated or calculated data
TCL	Crops and livestock products	9	Argentina	5922	Export Value	1941	Cereal preparations	2004	2004	1000 US$	246410	A	Aggregate, may include official, semi-official, estimated or calculated data
TCL	Crops and livestock products	9	Argentina	5922	Export Value	1941	Cereal preparations	2005	2005	1000 US$	288195	A	Aggregate, may include official, semi-official, estimated or calculated data
TCL	Crops and livestock products	9	Argentina	5922	Export Value	1941	Cereal preparations	2006	2006	1000 US$	361267	A	Aggregate, may include official, semi-official, estimated or calculated data
TCL	Crops and livestock products	9	Argentina	5922	Export Value	1941	Cereal preparations	2007	2007	1000 US$	405774	A	Aggregate, may include official, semi-official, estimated or calculated data
TCL	Crops and livestock products	9	Argentina	5922	Export Value	1941	Cereal preparations	2008	2008	1000 US$	618567	A	Aggregate, may include official, semi-official, estimated or calculated data
TCL	Crops and livestock products	9	Argentina	5922	Export Value	1941	Cereal preparations	2009	2009	1000 US$	469140	A	Aggregate, may include official, semi-official, estimated or calculated data
TCL	Crops and livestock products	9	Argentina	5922	Export Value	1941	Cereal preparations	2010	2010	1000 US$	600177	A	Aggregate, may include official, semi-official, estimated or calculated data
TCL	Crops and livestock products	9	Argentina	5922	Export Value	1941	Cereal preparations	2011	2011	1000 US$	763912	A	Aggregate, may include official, semi-official, estimated or calculated data
TCL	Crops and livestock products	9	Argentina	5922	Export Value	1941	Cereal preparations	2012	2012	1000 US$	802398	A	Aggregate, may include official, semi-official, estimated or calculated data
TCL	Crops and livestock products	9	Argentina	5922	Export Value	1941	Cereal preparations	2013	2013	1000 US$	801733	A	Aggregate, may include official, semi-official, estimated or calculated data
TCL	Crops and livestock products	9	Argentina	5922	Export Value	1941	Cereal preparations	2014	2014	1000 US$	848161	A	Aggregate, may include official, semi-official, estimated or calculated data
TCL	Crops and livestock products	9	Argentina	5922	Export Value	1941	Cereal preparations	2015	2015	1000 US$	692564	A	Aggregate, may include official, semi-official, estimated or calculated data
TCL	Crops and livestock products	9	Argentina	5922	Export Value	1941	Cereal preparations	2016	2016	1000 US$	538302	A	Aggregate, may include official, semi-official, estimated or calculated data
TCL	Crops and livestock products	9	Argentina	5922	Export Value	1941	Cereal preparations	2017	2017	1000 US$	526793	A	Aggregate, may include official, semi-official, estimated or calculated data
TCL	Crops and livestock products	9	Argentina	5922	Export Value	1941	Cereal preparations	2018	2018	1000 US$	416021	A	Aggregate, may include official, semi-official, estimated or calculated data
TCL	Crops and livestock products	9	Argentina	5922	Export Value	1941	Cereal preparations	2019	2019	1000 US$	452074	A	Aggregate, may include official, semi-official, estimated or calculated data
TCL	Crops and livestock products	1	Armenia	5922	Export Value	1941	Cereal preparations	1992	1992	1000 US$		A	Aggregate, may include official, semi-official, estimated or calculated data
TCL	Crops and livestock products	1	Armenia	5922	Export Value	1941	Cereal preparations	1993	1993	1000 US$		A	Aggregate, may include official, semi-official, estimated or calculated data
TCL	Crops and livestock products	1	Armenia	5922	Export Value	1941	Cereal preparations	1994	1994	1000 US$		A	Aggregate, may include official, semi-official, estimated or calculated data
TCL	Crops and livestock products	1	Armenia	5922	Export Value	1941	Cereal preparations	1995	1995	1000 US$	188	A	Aggregate, may include official, semi-official, estimated or calculated data
TCL	Crops and livestock products	1	Armenia	5922	Export Value	1941	Cereal preparations	1996	1996	1000 US$	24	A	Aggregate, may include official, semi-official, estimated or calculated data
TCL	Crops and livestock products	1	Armenia	5922	Export Value	1941	Cereal preparations	1997	1997	1000 US$	2	A	Aggregate, may include official, semi-official, estimated or calculated data
TCL	Crops and livestock products	1	Armenia	5922	Export Value	1941	Cereal preparations	1998	1998	1000 US$	4	A	Aggregate, may include official, semi-official, estimated or calculated data
TCL	Crops and livestock products	1	Armenia	5922	Export Value	1941	Cereal preparations	1999	1999	1000 US$	11	A	Aggregate, may include official, semi-official, estimated or calculated data
TCL	Crops and livestock products	1	Armenia	5922	Export Value	1941	Cereal preparations	2000	2000	1000 US$	4	A	Aggregate, may include official, semi-official, estimated or calculated data
TCL	Crops and livestock products	1	Armenia	5922	Export Value	1941	Cereal preparations	2001	2001	1000 US$	3	A	Aggregate, may include official, semi-official, estimated or calculated data
TCL	Crops and livestock products	1	Armenia	5922	Export Value	1941	Cereal preparations	2002	2002	1000 US$	38	A	Aggregate, may include official, semi-official, estimated or calculated data
TCL	Crops and livestock products	1	Armenia	5922	Export Value	1941	Cereal preparations	2003	2003	1000 US$	110	A	Aggregate, may include official, semi-official, estimated or calculated data
TCL	Crops and livestock products	1	Armenia	5922	Export Value	1941	Cereal preparations	2004	2004	1000 US$	96	A	Aggregate, may include official, semi-official, estimated or calculated data
TCL	Crops and livestock products	1	Armenia	5922	Export Value	1941	Cereal preparations	2005	2005	1000 US$	144	A	Aggregate, may include official, semi-official, estimated or calculated data
TCL	Crops and livestock products	1	Armenia	5922	Export Value	1941	Cereal preparations	2006	2006	1000 US$	180	A	Aggregate, may include official, semi-official, estimated or calculated data
TCL	Crops and livestock products	1	Armenia	5922	Export Value	1941	Cereal preparations	2007	2007	1000 US$	400	A	Aggregate, may include official, semi-official, estimated or calculated data
TCL	Crops and livestock products	1	Armenia	5922	Export Value	1941	Cereal preparations	2008	2008	1000 US$	487	A	Aggregate, may include official, semi-official, estimated or calculated data
TCL	Crops and livestock products	1	Armenia	5922	Export Value	1941	Cereal preparations	2009	2009	1000 US$	417	A	Aggregate, may include official, semi-official, estimated or calculated data
TCL	Crops and livestock products	1	Armenia	5922	Export Value	1941	Cereal preparations	2010	2010	1000 US$	537	A	Aggregate, may include official, semi-official, estimated or calculated data
TCL	Crops and livestock products	1	Armenia	5922	Export Value	1941	Cereal preparations	2011	2011	1000 US$	484	A	Aggregate, may include official, semi-official, estimated or calculated data
TCL	Crops and livestock products	1	Armenia	5922	Export Value	1941	Cereal preparations	2012	2012	1000 US$	989	A	Aggregate, may include official, semi-official, estimated or calculated data
TCL	Crops and livestock products	1	Armenia	5922	Export Value	1941	Cereal preparations	2013	2013	1000 US$	1328	A	Aggregate, may include official, semi-official, estimated or calculated data
TCL	Crops and livestock products	1	Armenia	5922	Export Value	1941	Cereal preparations	2014	2014	1000 US$	1833	A	Aggregate, may include official, semi-official, estimated or calculated data
TCL	Crops and livestock products	1	Armenia	5922	Export Value	1941	Cereal preparations	2015	2015	1000 US$	1381	A	Aggregate, may include official, semi-official, estimated or calculated data
TCL	Crops and livestock products	1	Armenia	5922	Export Value	1941	Cereal preparations	2016	2016	1000 US$	1474	A	Aggregate, may include official, semi-official, estimated or calculated data
TCL	Crops and livestock products	1	Armenia	5922	Export Value	1941	Cereal preparations	2017	2017	1000 US$	1178	A	Aggregate, may include official, semi-official, estimated or calculated data
TCL	Crops and livestock products	1	Armenia	5922	Export Value	1941	Cereal preparations	2018	2018	1000 US$	1308	A	Aggregate, may include official, semi-official, estimated or calculated data
TCL	Crops and livestock products	1	Armenia	5922	Export Value	1941	Cereal preparations	2019	2019	1000 US$	1163	A	Aggregate, may include official, semi-official, estimated or calculated data
TCL	Crops and livestock products	10	Australia	5922	Export Value	1941	Cereal preparations	1961	1961	1000 US$	11414	A	Aggregate, may include official, semi-official, estimated or calculated data
TCL	Crops and livestock products	10	Australia	5922	Export Value	1941	Cereal preparations	1962	1962	1000 US$	12437	A	Aggregate, may include official, semi-official, estimated or calculated data
TCL	Crops and livestock products	10	Australia	5922	Export Value	1941	Cereal preparations	1963	1963	1000 US$	12125	A	Aggregate, may include official, semi-official, estimated or calculated data
TCL	Crops and livestock products	10	Australia	5922	Export Value	1941	Cereal preparations	1964	1964	1000 US$	16774	A	Aggregate, may include official, semi-official, estimated or calculated data
TCL	Crops and livestock products	10	Australia	5922	Export Value	1941	Cereal preparations	1965	1965	1000 US$	17491	A	Aggregate, may include official, semi-official, estimated or calculated data
TCL	Crops and livestock products	10	Australia	5922	Export Value	1941	Cereal preparations	1966	1966	1000 US$	18551	A	Aggregate, may include official, semi-official, estimated or calculated data
TCL	Crops and livestock products	10	Australia	5922	Export Value	1941	Cereal preparations	1967	1967	1000 US$	26548	A	Aggregate, may include official, semi-official, estimated or calculated data
TCL	Crops and livestock products	10	Australia	5922	Export Value	1941	Cereal preparations	1968	1968	1000 US$	23056	A	Aggregate, may include official, semi-official, estimated or calculated data
TCL	Crops and livestock products	10	Australia	5922	Export Value	1941	Cereal preparations	1969	1969	1000 US$	21068	A	Aggregate, may include official, semi-official, estimated or calculated data
TCL	Crops and livestock products	10	Australia	5922	Export Value	1941	Cereal preparations	1970	1970	1000 US$	22778	A	Aggregate, may include official, semi-official, estimated or calculated data
TCL	Crops and livestock products	10	Australia	5922	Export Value	1941	Cereal preparations	1971	1971	1000 US$	31242	A	Aggregate, may include official, semi-official, estimated or calculated data
TCL	Crops and livestock products	10	Australia	5922	Export Value	1941	Cereal preparations	1972	1972	1000 US$	37699	A	Aggregate, may include official, semi-official, estimated or calculated data
TCL	Crops and livestock products	10	Australia	5922	Export Value	1941	Cereal preparations	1973	1973	1000 US$	41811	A	Aggregate, may include official, semi-official, estimated or calculated data
TCL	Crops and livestock products	10	Australia	5922	Export Value	1941	Cereal preparations	1974	1974	1000 US$	57748	A	Aggregate, may include official, semi-official, estimated or calculated data
TCL	Crops and livestock products	10	Australia	5922	Export Value	1941	Cereal preparations	1975	1975	1000 US$	74422	A	Aggregate, may include official, semi-official, estimated or calculated data
TCL	Crops and livestock products	10	Australia	5922	Export Value	1941	Cereal preparations	1976	1976	1000 US$	63950	A	Aggregate, may include official, semi-official, estimated or calculated data
TCL	Crops and livestock products	10	Australia	5922	Export Value	1941	Cereal preparations	1977	1977	1000 US$	63192	A	Aggregate, may include official, semi-official, estimated or calculated data
TCL	Crops and livestock products	10	Australia	5922	Export Value	1941	Cereal preparations	1978	1978	1000 US$	74561	A	Aggregate, may include official, semi-official, estimated or calculated data
TCL	Crops and livestock products	10	Australia	5922	Export Value	1941	Cereal preparations	1979	1979	1000 US$	81245	A	Aggregate, may include official, semi-official, estimated or calculated data
TCL	Crops and livestock products	10	Australia	5922	Export Value	1941	Cereal preparations	1980	1980	1000 US$	118635	A	Aggregate, may include official, semi-official, estimated or calculated data
TCL	Crops and livestock products	10	Australia	5922	Export Value	1941	Cereal preparations	1981	1981	1000 US$	158146	A	Aggregate, may include official, semi-official, estimated or calculated data
TCL	Crops and livestock products	10	Australia	5922	Export Value	1941	Cereal preparations	1982	1982	1000 US$	151692	A	Aggregate, may include official, semi-official, estimated or calculated data
TCL	Crops and livestock products	10	Australia	5922	Export Value	1941	Cereal preparations	1983	1983	1000 US$	124466	A	Aggregate, may include official, semi-official, estimated or calculated data
TCL	Crops and livestock products	10	Australia	5922	Export Value	1941	Cereal preparations	1984	1984	1000 US$	113437	A	Aggregate, may include official, semi-official, estimated or calculated data
TCL	Crops and livestock products	10	Australia	5922	Export Value	1941	Cereal preparations	1985	1985	1000 US$	90924	A	Aggregate, may include official, semi-official, estimated or calculated data
TCL	Crops and livestock products	10	Australia	5922	Export Value	1941	Cereal preparations	1986	1986	1000 US$	83346	A	Aggregate, may include official, semi-official, estimated or calculated data
TCL	Crops and livestock products	10	Australia	5922	Export Value	1941	Cereal preparations	1987	1987	1000 US$	101189	A	Aggregate, may include official, semi-official, estimated or calculated data
TCL	Crops and livestock products	10	Australia	5922	Export Value	1941	Cereal preparations	1988	1988	1000 US$	130369	A	Aggregate, may include official, semi-official, estimated or calculated data
TCL	Crops and livestock products	10	Australia	5922	Export Value	1941	Cereal preparations	1989	1989	1000 US$	185526	A	Aggregate, may include official, semi-official, estimated or calculated data
TCL	Crops and livestock products	10	Australia	5922	Export Value	1941	Cereal preparations	1990	1990	1000 US$	208997	A	Aggregate, may include official, semi-official, estimated or calculated data
TCL	Crops and livestock products	10	Australia	5922	Export Value	1941	Cereal preparations	1991	1991	1000 US$	191192	A	Aggregate, may include official, semi-official, estimated or calculated data
TCL	Crops and livestock products	10	Australia	5922	Export Value	1941	Cereal preparations	1992	1992	1000 US$	189634	A	Aggregate, may include official, semi-official, estimated or calculated data
TCL	Crops and livestock products	10	Australia	5922	Export Value	1941	Cereal preparations	1993	1993	1000 US$	169949	A	Aggregate, may include official, semi-official, estimated or calculated data
TCL	Crops and livestock products	10	Australia	5922	Export Value	1941	Cereal preparations	1994	1994	1000 US$	190919	A	Aggregate, may include official, semi-official, estimated or calculated data
TCL	Crops and livestock products	10	Australia	5922	Export Value	1941	Cereal preparations	1995	1995	1000 US$	216493	A	Aggregate, may include official, semi-official, estimated or calculated data
TCL	Crops and livestock products	10	Australia	5922	Export Value	1941	Cereal preparations	1996	1996	1000 US$	297183	A	Aggregate, may include official, semi-official, estimated or calculated data
TCL	Crops and livestock products	10	Australia	5922	Export Value	1941	Cereal preparations	1997	1997	1000 US$	314475	A	Aggregate, may include official, semi-official, estimated or calculated data
TCL	Crops and livestock products	10	Australia	5922	Export Value	1941	Cereal preparations	1998	1998	1000 US$	257634	A	Aggregate, may include official, semi-official, estimated or calculated data
TCL	Crops and livestock products	10	Australia	5922	Export Value	1941	Cereal preparations	1999	1999	1000 US$	260323	A	Aggregate, may include official, semi-official, estimated or calculated data
TCL	Crops and livestock products	10	Australia	5922	Export Value	1941	Cereal preparations	2000	2000	1000 US$	270720	A	Aggregate, may include official, semi-official, estimated or calculated data
TCL	Crops and livestock products	10	Australia	5922	Export Value	1941	Cereal preparations	2001	2001	1000 US$	260673	A	Aggregate, may include official, semi-official, estimated or calculated data
TCL	Crops and livestock products	10	Australia	5922	Export Value	1941	Cereal preparations	2002	2002	1000 US$	288428	A	Aggregate, may include official, semi-official, estimated or calculated data
TCL	Crops and livestock products	10	Australia	5922	Export Value	1941	Cereal preparations	2003	2003	1000 US$	342155	A	Aggregate, may include official, semi-official, estimated or calculated data
TCL	Crops and livestock products	10	Australia	5922	Export Value	1941	Cereal preparations	2004	2004	1000 US$	402738	A	Aggregate, may include official, semi-official, estimated or calculated data
TCL	Crops and livestock products	10	Australia	5922	Export Value	1941	Cereal preparations	2005	2005	1000 US$	404786	A	Aggregate, may include official, semi-official, estimated or calculated data
TCL	Crops and livestock products	10	Australia	5922	Export Value	1941	Cereal preparations	2006	2006	1000 US$	423654	A	Aggregate, may include official, semi-official, estimated or calculated data
TCL	Crops and livestock products	10	Australia	5922	Export Value	1941	Cereal preparations	2007	2007	1000 US$	525169	A	Aggregate, may include official, semi-official, estimated or calculated data
TCL	Crops and livestock products	10	Australia	5922	Export Value	1941	Cereal preparations	2008	2008	1000 US$	770393	A	Aggregate, may include official, semi-official, estimated or calculated data
TCL	Crops and livestock products	10	Australia	5922	Export Value	1941	Cereal preparations	2009	2009	1000 US$	770182	A	Aggregate, may include official, semi-official, estimated or calculated data
TCL	Crops and livestock products	10	Australia	5922	Export Value	1941	Cereal preparations	2010	2010	1000 US$	941944	A	Aggregate, may include official, semi-official, estimated or calculated data
TCL	Crops and livestock products	10	Australia	5922	Export Value	1941	Cereal preparations	2011	2011	1000 US$	1002526	A	Aggregate, may include official, semi-official, estimated or calculated data
TCL	Crops and livestock products	10	Australia	5922	Export Value	1941	Cereal preparations	2012	2012	1000 US$	1135915	A	Aggregate, may include official, semi-official, estimated or calculated data
TCL	Crops and livestock products	10	Australia	5922	Export Value	1941	Cereal preparations	2013	2013	1000 US$	1206282	A	Aggregate, may include official, semi-official, estimated or calculated data
TCL	Crops and livestock products	10	Australia	5922	Export Value	1941	Cereal preparations	2014	2014	1000 US$	996038	A	Aggregate, may include official, semi-official, estimated or calculated data
TCL	Crops and livestock products	10	Australia	5922	Export Value	1941	Cereal preparations	2015	2015	1000 US$	950740	A	Aggregate, may include official, semi-official, estimated or calculated data
TCL	Crops and livestock products	10	Australia	5922	Export Value	1941	Cereal preparations	2016	2016	1000 US$	1103332	A	Aggregate, may include official, semi-official, estimated or calculated data
TCL	Crops and livestock products	10	Australia	5922	Export Value	1941	Cereal preparations	2017	2017	1000 US$	1285888	A	Aggregate, may include official, semi-official, estimated or calculated data
TCL	Crops and livestock products	10	Australia	5922	Export Value	1941	Cereal preparations	2018	2018	1000 US$	1459497	A	Aggregate, may include official, semi-official, estimated or calculated data
TCL	Crops and livestock products	10	Australia	5922	Export Value	1941	Cereal preparations	2019	2019	1000 US$	1659640	A	Aggregate, may include official, semi-official, estimated or calculated data
TCL	Crops and livestock products	11	Austria	5922	Export Value	1941	Cereal preparations	1961	1961	1000 US$	920	A	Aggregate, may include official, semi-official, estimated or calculated data
TCL	Crops and livestock products	11	Austria	5922	Export Value	1941	Cereal preparations	1962	1962	1000 US$	1061	A	Aggregate, may include official, semi-official, estimated or calculated data
TCL	Crops and livestock products	11	Austria	5922	Export Value	1941	Cereal preparations	1963	1963	1000 US$	882	A	Aggregate, may include official, semi-official, estimated or calculated data
TCL	Crops and livestock products	11	Austria	5922	Export Value	1941	Cereal preparations	1964	1964	1000 US$	1582	A	Aggregate, may include official, semi-official, estimated or calculated data
TCL	Crops and livestock products	11	Austria	5922	Export Value	1941	Cereal preparations	1965	1965	1000 US$	1383	A	Aggregate, may include official, semi-official, estimated or calculated data
TCL	Crops and livestock products	11	Austria	5922	Export Value	1941	Cereal preparations	1966	1966	1000 US$	1838	A	Aggregate, may include official, semi-official, estimated or calculated data
TCL	Crops and livestock products	11	Austria	5922	Export Value	1941	Cereal preparations	1967	1967	1000 US$	1598	A	Aggregate, may include official, semi-official, estimated or calculated data
TCL	Crops and livestock products	11	Austria	5922	Export Value	1941	Cereal preparations	1968	1968	1000 US$	2437	A	Aggregate, may include official, semi-official, estimated or calculated data
TCL	Crops and livestock products	11	Austria	5922	Export Value	1941	Cereal preparations	1969	1969	1000 US$	2517	A	Aggregate, may include official, semi-official, estimated or calculated data
TCL	Crops and livestock products	11	Austria	5922	Export Value	1941	Cereal preparations	1970	1970	1000 US$	4419	A	Aggregate, may include official, semi-official, estimated or calculated data
TCL	Crops and livestock products	11	Austria	5922	Export Value	1941	Cereal preparations	1971	1971	1000 US$	5139	A	Aggregate, may include official, semi-official, estimated or calculated data
TCL	Crops and livestock products	11	Austria	5922	Export Value	1941	Cereal preparations	1972	1972	1000 US$	5014	A	Aggregate, may include official, semi-official, estimated or calculated data
TCL	Crops and livestock products	11	Austria	5922	Export Value	1941	Cereal preparations	1973	1973	1000 US$	6904	A	Aggregate, may include official, semi-official, estimated or calculated data
TCL	Crops and livestock products	11	Austria	5922	Export Value	1941	Cereal preparations	1974	1974	1000 US$	9149	A	Aggregate, may include official, semi-official, estimated or calculated data
TCL	Crops and livestock products	11	Austria	5922	Export Value	1941	Cereal preparations	1975	1975	1000 US$	13621	A	Aggregate, may include official, semi-official, estimated or calculated data
TCL	Crops and livestock products	11	Austria	5922	Export Value	1941	Cereal preparations	1976	1976	1000 US$	13422	A	Aggregate, may include official, semi-official, estimated or calculated data
TCL	Crops and livestock products	11	Austria	5922	Export Value	1941	Cereal preparations	1977	1977	1000 US$	21968	A	Aggregate, may include official, semi-official, estimated or calculated data
TCL	Crops and livestock products	11	Austria	5922	Export Value	1941	Cereal preparations	1978	1978	1000 US$	29462	A	Aggregate, may include official, semi-official, estimated or calculated data
TCL	Crops and livestock products	11	Austria	5922	Export Value	1941	Cereal preparations	1979	1979	1000 US$	39785	A	Aggregate, may include official, semi-official, estimated or calculated data
TCL	Crops and livestock products	11	Austria	5922	Export Value	1941	Cereal preparations	1980	1980	1000 US$	38707	A	Aggregate, may include official, semi-official, estimated or calculated data
TCL	Crops and livestock products	11	Austria	5922	Export Value	1941	Cereal preparations	1981	1981	1000 US$	37181	A	Aggregate, may include official, semi-official, estimated or calculated data
TCL	Crops and livestock products	11	Austria	5922	Export Value	1941	Cereal preparations	1982	1982	1000 US$	42718	A	Aggregate, may include official, semi-official, estimated or calculated data
TCL	Crops and livestock products	11	Austria	5922	Export Value	1941	Cereal preparations	1983	1983	1000 US$	39242	A	Aggregate, may include official, semi-official, estimated or calculated data
TCL	Crops and livestock products	11	Austria	5922	Export Value	1941	Cereal preparations	1984	1984	1000 US$	40695	A	Aggregate, may include official, semi-official, estimated or calculated data
TCL	Crops and livestock products	11	Austria	5922	Export Value	1941	Cereal preparations	1985	1985	1000 US$	37751	A	Aggregate, may include official, semi-official, estimated or calculated data
TCL	Crops and livestock products	11	Austria	5922	Export Value	1941	Cereal preparations	1986	1986	1000 US$	65722	A	Aggregate, may include official, semi-official, estimated or calculated data
TCL	Crops and livestock products	11	Austria	5922	Export Value	1941	Cereal preparations	1987	1987	1000 US$	77165	A	Aggregate, may include official, semi-official, estimated or calculated data
TCL	Crops and livestock products	11	Austria	5922	Export Value	1941	Cereal preparations	1988	1988	1000 US$	89372	A	Aggregate, may include official, semi-official, estimated or calculated data
TCL	Crops and livestock products	11	Austria	5922	Export Value	1941	Cereal preparations	1989	1989	1000 US$	85436	A	Aggregate, may include official, semi-official, estimated or calculated data
TCL	Crops and livestock products	11	Austria	5922	Export Value	1941	Cereal preparations	1990	1990	1000 US$	116346	A	Aggregate, may include official, semi-official, estimated or calculated data
TCL	Crops and livestock products	11	Austria	5922	Export Value	1941	Cereal preparations	1991	1991	1000 US$	115546	A	Aggregate, may include official, semi-official, estimated or calculated data
TCL	Crops and livestock products	11	Austria	5922	Export Value	1941	Cereal preparations	1992	1992	1000 US$	115660	A	Aggregate, may include official, semi-official, estimated or calculated data
TCL	Crops and livestock products	11	Austria	5922	Export Value	1941	Cereal preparations	1993	1993	1000 US$	105834	A	Aggregate, may include official, semi-official, estimated or calculated data
TCL	Crops and livestock products	11	Austria	5922	Export Value	1941	Cereal preparations	1994	1994	1000 US$	117930	A	Aggregate, may include official, semi-official, estimated or calculated data
TCL	Crops and livestock products	11	Austria	5922	Export Value	1941	Cereal preparations	1995	1995	1000 US$	161889	A	Aggregate, may include official, semi-official, estimated or calculated data
TCL	Crops and livestock products	11	Austria	5922	Export Value	1941	Cereal preparations	1996	1996	1000 US$	198891	A	Aggregate, may include official, semi-official, estimated or calculated data
TCL	Crops and livestock products	11	Austria	5922	Export Value	1941	Cereal preparations	1997	1997	1000 US$	169737	A	Aggregate, may include official, semi-official, estimated or calculated data
TCL	Crops and livestock products	11	Austria	5922	Export Value	1941	Cereal preparations	1998	1998	1000 US$	172283	A	Aggregate, may include official, semi-official, estimated or calculated data
TCL	Crops and livestock products	11	Austria	5922	Export Value	1941	Cereal preparations	1999	1999	1000 US$	237055	A	Aggregate, may include official, semi-official, estimated or calculated data
TCL	Crops and livestock products	11	Austria	5922	Export Value	1941	Cereal preparations	2000	2000	1000 US$	214695	A	Aggregate, may include official, semi-official, estimated or calculated data
TCL	Crops and livestock products	11	Austria	5922	Export Value	1941	Cereal preparations	2001	2001	1000 US$	235252	A	Aggregate, may include official, semi-official, estimated or calculated data
TCL	Crops and livestock products	11	Austria	5922	Export Value	1941	Cereal preparations	2002	2002	1000 US$	296348	A	Aggregate, may include official, semi-official, estimated or calculated data
TCL	Crops and livestock products	11	Austria	5922	Export Value	1941	Cereal preparations	2003	2003	1000 US$	372735	A	Aggregate, may include official, semi-official, estimated or calculated data
TCL	Crops and livestock products	11	Austria	5922	Export Value	1941	Cereal preparations	2004	2004	1000 US$	462585	A	Aggregate, may include official, semi-official, estimated or calculated data
TCL	Crops and livestock products	11	Austria	5922	Export Value	1941	Cereal preparations	2005	2005	1000 US$	462132	A	Aggregate, may include official, semi-official, estimated or calculated data
TCL	Crops and livestock products	11	Austria	5922	Export Value	1941	Cereal preparations	2006	2006	1000 US$	526816	A	Aggregate, may include official, semi-official, estimated or calculated data
TCL	Crops and livestock products	11	Austria	5922	Export Value	1941	Cereal preparations	2007	2007	1000 US$	682646	A	Aggregate, may include official, semi-official, estimated or calculated data
TCL	Crops and livestock products	11	Austria	5922	Export Value	1941	Cereal preparations	2008	2008	1000 US$	879929	A	Aggregate, may include official, semi-official, estimated or calculated data
TCL	Crops and livestock products	11	Austria	5922	Export Value	1941	Cereal preparations	2009	2009	1000 US$	825901	A	Aggregate, may include official, semi-official, estimated or calculated data
TCL	Crops and livestock products	11	Austria	5922	Export Value	1941	Cereal preparations	2010	2010	1000 US$	865674	A	Aggregate, may include official, semi-official, estimated or calculated data
TCL	Crops and livestock products	11	Austria	5922	Export Value	1941	Cereal preparations	2011	2011	1000 US$	1008572	A	Aggregate, may include official, semi-official, estimated or calculated data
TCL	Crops and livestock products	11	Austria	5922	Export Value	1941	Cereal preparations	2012	2012	1000 US$	983808	A	Aggregate, may include official, semi-official, estimated or calculated data
TCL	Crops and livestock products	11	Austria	5922	Export Value	1941	Cereal preparations	2013	2013	1000 US$	1105449	A	Aggregate, may include official, semi-official, estimated or calculated data
TCL	Crops and livestock products	11	Austria	5922	Export Value	1941	Cereal preparations	2014	2014	1000 US$	1137430	A	Aggregate, may include official, semi-official, estimated or calculated data
TCL	Crops and livestock products	11	Austria	5922	Export Value	1941	Cereal preparations	2015	2015	1000 US$	991432	A	Aggregate, may include official, semi-official, estimated or calculated data
TCL	Crops and livestock products	11	Austria	5922	Export Value	1941	Cereal preparations	2016	2016	1000 US$	1018335	A	Aggregate, may include official, semi-official, estimated or calculated data
TCL	Crops and livestock products	11	Austria	5922	Export Value	1941	Cereal preparations	2017	2017	1000 US$	1085589	A	Aggregate, may include official, semi-official, estimated or calculated data
TCL	Crops and livestock products	11	Austria	5922	Export Value	1941	Cereal preparations	2018	2018	1000 US$	1174497	A	Aggregate, may include official, semi-official, estimated or calculated data
TCL	Crops and livestock products	11	Austria	5922	Export Value	1941	Cereal preparations	2019	2019	1000 US$	1192302	A	Aggregate, may include official, semi-official, estimated or calculated data
TCL	Crops and livestock products	52	Azerbaijan	5922	Export Value	1941	Cereal preparations	1992	1992	1000 US$		A	Aggregate, may include official, semi-official, estimated or calculated data
TCL	Crops and livestock products	52	Azerbaijan	5922	Export Value	1941	Cereal preparations	1993	1993	1000 US$		A	Aggregate, may include official, semi-official, estimated or calculated data
TCL	Crops and livestock products	52	Azerbaijan	5922	Export Value	1941	Cereal preparations	1994	1994	1000 US$	70	A	Aggregate, may include official, semi-official, estimated or calculated data
TCL	Crops and livestock products	52	Azerbaijan	5922	Export Value	1941	Cereal preparations	1995	1995	1000 US$	188	A	Aggregate, may include official, semi-official, estimated or calculated data
TCL	Crops and livestock products	52	Azerbaijan	5922	Export Value	1941	Cereal preparations	1996	1996	1000 US$	913	A	Aggregate, may include official, semi-official, estimated or calculated data
TCL	Crops and livestock products	52	Azerbaijan	5922	Export Value	1941	Cereal preparations	1997	1997	1000 US$	138	A	Aggregate, may include official, semi-official, estimated or calculated data
TCL	Crops and livestock products	52	Azerbaijan	5922	Export Value	1941	Cereal preparations	1998	1998	1000 US$	540	A	Aggregate, may include official, semi-official, estimated or calculated data
TCL	Crops and livestock products	52	Azerbaijan	5922	Export Value	1941	Cereal preparations	1999	1999	1000 US$	16	A	Aggregate, may include official, semi-official, estimated or calculated data
TCL	Crops and livestock products	52	Azerbaijan	5922	Export Value	1941	Cereal preparations	2000	2000	1000 US$	0	A	Aggregate, may include official, semi-official, estimated or calculated data
TCL	Crops and livestock products	52	Azerbaijan	5922	Export Value	1941	Cereal preparations	2001	2001	1000 US$	11	A	Aggregate, may include official, semi-official, estimated or calculated data
TCL	Crops and livestock products	52	Azerbaijan	5922	Export Value	1941	Cereal preparations	2002	2002	1000 US$	22	A	Aggregate, may include official, semi-official, estimated or calculated data
TCL	Crops and livestock products	52	Azerbaijan	5922	Export Value	1941	Cereal preparations	2003	2003	1000 US$	16	A	Aggregate, may include official, semi-official, estimated or calculated data
TCL	Crops and livestock products	52	Azerbaijan	5922	Export Value	1941	Cereal preparations	2004	2004	1000 US$	20	A	Aggregate, may include official, semi-official, estimated or calculated data
TCL	Crops and livestock products	52	Azerbaijan	5922	Export Value	1941	Cereal preparations	2005	2005	1000 US$	35	A	Aggregate, may include official, semi-official, estimated or calculated data
TCL	Crops and livestock products	52	Azerbaijan	5922	Export Value	1941	Cereal preparations	2006	2006	1000 US$	524	A	Aggregate, may include official, semi-official, estimated or calculated data
TCL	Crops and livestock products	52	Azerbaijan	5922	Export Value	1941	Cereal preparations	2007	2007	1000 US$	1257	A	Aggregate, may include official, semi-official, estimated or calculated data
TCL	Crops and livestock products	52	Azerbaijan	5922	Export Value	1941	Cereal preparations	2008	2008	1000 US$	2535	A	Aggregate, may include official, semi-official, estimated or calculated data
TCL	Crops and livestock products	52	Azerbaijan	5922	Export Value	1941	Cereal preparations	2009	2009	1000 US$	3018	A	Aggregate, may include official, semi-official, estimated or calculated data
TCL	Crops and livestock products	52	Azerbaijan	5922	Export Value	1941	Cereal preparations	2010	2010	1000 US$	3958	A	Aggregate, may include official, semi-official, estimated or calculated data
TCL	Crops and livestock products	52	Azerbaijan	5922	Export Value	1941	Cereal preparations	2011	2011	1000 US$	3870	A	Aggregate, may include official, semi-official, estimated or calculated data
TCL	Crops and livestock products	52	Azerbaijan	5922	Export Value	1941	Cereal preparations	2012	2012	1000 US$	4450	A	Aggregate, may include official, semi-official, estimated or calculated data
TCL	Crops and livestock products	52	Azerbaijan	5922	Export Value	1941	Cereal preparations	2013	2013	1000 US$	3462	A	Aggregate, may include official, semi-official, estimated or calculated data
TCL	Crops and livestock products	52	Azerbaijan	5922	Export Value	1941	Cereal preparations	2014	2014	1000 US$	2508	A	Aggregate, may include official, semi-official, estimated or calculated data
TCL	Crops and livestock products	52	Azerbaijan	5922	Export Value	1941	Cereal preparations	2015	2015	1000 US$	562	A	Aggregate, may include official, semi-official, estimated or calculated data
TCL	Crops and livestock products	52	Azerbaijan	5922	Export Value	1941	Cereal preparations	2016	2016	1000 US$	329	A	Aggregate, may include official, semi-official, estimated or calculated data
TCL	Crops and livestock products	52	Azerbaijan	5922	Export Value	1941	Cereal preparations	2017	2017	1000 US$	475	A	Aggregate, may include official, semi-official, estimated or calculated data
TCL	Crops and livestock products	52	Azerbaijan	5922	Export Value	1941	Cereal preparations	2018	2018	1000 US$	2232	A	Aggregate, may include official, semi-official, estimated or calculated data
TCL	Crops and livestock products	52	Azerbaijan	5922	Export Value	1941	Cereal preparations	2019	2019	1000 US$	1792	A	Aggregate, may include official, semi-official, estimated or calculated data
TCL	Crops and livestock products	12	Bahamas	5922	Export Value	1941	Cereal preparations	1961	1961	1000 US$	0	A	Aggregate, may include official, semi-official, estimated or calculated data
TCL	Crops and livestock products	12	Bahamas	5922	Export Value	1941	Cereal preparations	1962	1962	1000 US$	0	A	Aggregate, may include official, semi-official, estimated or calculated data
TCL	Crops and livestock products	12	Bahamas	5922	Export Value	1941	Cereal preparations	1963	1963	1000 US$	0	A	Aggregate, may include official, semi-official, estimated or calculated data
TCL	Crops and livestock products	12	Bahamas	5922	Export Value	1941	Cereal preparations	1964	1964	1000 US$	0	A	Aggregate, may include official, semi-official, estimated or calculated data
TCL	Crops and livestock products	12	Bahamas	5922	Export Value	1941	Cereal preparations	1965	1965	1000 US$	0	A	Aggregate, may include official, semi-official, estimated or calculated data
TCL	Crops and livestock products	12	Bahamas	5922	Export Value	1941	Cereal preparations	1966	1966	1000 US$	0	A	Aggregate, may include official, semi-official, estimated or calculated data
TCL	Crops and livestock products	12	Bahamas	5922	Export Value	1941	Cereal preparations	1967	1967	1000 US$	0	A	Aggregate, may include official, semi-official, estimated or calculated data
TCL	Crops and livestock products	12	Bahamas	5922	Export Value	1941	Cereal preparations	1968	1968	1000 US$	0	A	Aggregate, may include official, semi-official, estimated or calculated data
TCL	Crops and livestock products	12	Bahamas	5922	Export Value	1941	Cereal preparations	1969	1969	1000 US$	0	A	Aggregate, may include official, semi-official, estimated or calculated data
TCL	Crops and livestock products	12	Bahamas	5922	Export Value	1941	Cereal preparations	1970	1970	1000 US$	0	A	Aggregate, may include official, semi-official, estimated or calculated data
TCL	Crops and livestock products	12	Bahamas	5922	Export Value	1941	Cereal preparations	1971	1971	1000 US$	0	A	Aggregate, may include official, semi-official, estimated or calculated data
TCL	Crops and livestock products	12	Bahamas	5922	Export Value	1941	Cereal preparations	1972	1972	1000 US$	0	A	Aggregate, may include official, semi-official, estimated or calculated data
TCL	Crops and livestock products	12	Bahamas	5922	Export Value	1941	Cereal preparations	1973	1973	1000 US$	0	A	Aggregate, may include official, semi-official, estimated or calculated data
TCL	Crops and livestock products	12	Bahamas	5922	Export Value	1941	Cereal preparations	1974	1974	1000 US$	0	A	Aggregate, may include official, semi-official, estimated or calculated data
TCL	Crops and livestock products	12	Bahamas	5922	Export Value	1941	Cereal preparations	1975	1975	1000 US$	0	A	Aggregate, may include official, semi-official, estimated or calculated data
TCL	Crops and livestock products	12	Bahamas	5922	Export Value	1941	Cereal preparations	1976	1976	1000 US$	0	A	Aggregate, may include official, semi-official, estimated or calculated data
TCL	Crops and livestock products	12	Bahamas	5922	Export Value	1941	Cereal preparations	1977	1977	1000 US$	0	A	Aggregate, may include official, semi-official, estimated or calculated data
TCL	Crops and livestock products	12	Bahamas	5922	Export Value	1941	Cereal preparations	1978	1978	1000 US$	0	A	Aggregate, may include official, semi-official, estimated or calculated data
TCL	Crops and livestock products	12	Bahamas	5922	Export Value	1941	Cereal preparations	1979	1979	1000 US$	0	A	Aggregate, may include official, semi-official, estimated or calculated data
TCL	Crops and livestock products	12	Bahamas	5922	Export Value	1941	Cereal preparations	1980	1980	1000 US$	0	A	Aggregate, may include official, semi-official, estimated or calculated data
TCL	Crops and livestock products	12	Bahamas	5922	Export Value	1941	Cereal preparations	1981	1981	1000 US$	0	A	Aggregate, may include official, semi-official, estimated or calculated data
TCL	Crops and livestock products	12	Bahamas	5922	Export Value	1941	Cereal preparations	1982	1982	1000 US$	0	A	Aggregate, may include official, semi-official, estimated or calculated data
TCL	Crops and livestock products	12	Bahamas	5922	Export Value	1941	Cereal preparations	1983	1983	1000 US$	0	A	Aggregate, may include official, semi-official, estimated or calculated data
TCL	Crops and livestock products	12	Bahamas	5922	Export Value	1941	Cereal preparations	1984	1984	1000 US$	0	A	Aggregate, may include official, semi-official, estimated or calculated data
TCL	Crops and livestock products	12	Bahamas	5922	Export Value	1941	Cereal preparations	1985	1985	1000 US$	5	A	Aggregate, may include official, semi-official, estimated or calculated data
TCL	Crops and livestock products	12	Bahamas	5922	Export Value	1941	Cereal preparations	1986	1986	1000 US$	0	A	Aggregate, may include official, semi-official, estimated or calculated data
TCL	Crops and livestock products	12	Bahamas	5922	Export Value	1941	Cereal preparations	1987	1987	1000 US$	0	A	Aggregate, may include official, semi-official, estimated or calculated data
TCL	Crops and livestock products	12	Bahamas	5922	Export Value	1941	Cereal preparations	1988	1988	1000 US$	7	A	Aggregate, may include official, semi-official, estimated or calculated data
TCL	Crops and livestock products	12	Bahamas	5922	Export Value	1941	Cereal preparations	1989	1989	1000 US$	0	A	Aggregate, may include official, semi-official, estimated or calculated data
TCL	Crops and livestock products	12	Bahamas	5922	Export Value	1941	Cereal preparations	1990	1990	1000 US$	0	A	Aggregate, may include official, semi-official, estimated or calculated data
TCL	Crops and livestock products	12	Bahamas	5922	Export Value	1941	Cereal preparations	1991	1991	1000 US$	0	A	Aggregate, may include official, semi-official, estimated or calculated data
TCL	Crops and livestock products	12	Bahamas	5922	Export Value	1941	Cereal preparations	1992	1992	1000 US$	0	A	Aggregate, may include official, semi-official, estimated or calculated data
TCL	Crops and livestock products	12	Bahamas	5922	Export Value	1941	Cereal preparations	1993	1993	1000 US$	0	A	Aggregate, may include official, semi-official, estimated or calculated data
TCL	Crops and livestock products	12	Bahamas	5922	Export Value	1941	Cereal preparations	1994	1994	1000 US$	0	A	Aggregate, may include official, semi-official, estimated or calculated data
TCL	Crops and livestock products	12	Bahamas	5922	Export Value	1941	Cereal preparations	1995	1995	1000 US$	190	A	Aggregate, may include official, semi-official, estimated or calculated data
TCL	Crops and livestock products	12	Bahamas	5922	Export Value	1941	Cereal preparations	1996	1996	1000 US$	12	A	Aggregate, may include official, semi-official, estimated or calculated data
TCL	Crops and livestock products	12	Bahamas	5922	Export Value	1941	Cereal preparations	1997	1997	1000 US$	65	A	Aggregate, may include official, semi-official, estimated or calculated data
TCL	Crops and livestock products	12	Bahamas	5922	Export Value	1941	Cereal preparations	1998	1998	1000 US$	25	A	Aggregate, may include official, semi-official, estimated or calculated data
TCL	Crops and livestock products	12	Bahamas	5922	Export Value	1941	Cereal preparations	1999	1999	1000 US$	1	A	Aggregate, may include official, semi-official, estimated or calculated data
TCL	Crops and livestock products	12	Bahamas	5922	Export Value	1941	Cereal preparations	2000	2000	1000 US$	29	A	Aggregate, may include official, semi-official, estimated or calculated data
TCL	Crops and livestock products	12	Bahamas	5922	Export Value	1941	Cereal preparations	2001	2001	1000 US$	606	A	Aggregate, may include official, semi-official, estimated or calculated data
TCL	Crops and livestock products	12	Bahamas	5922	Export Value	1941	Cereal preparations	2002	2002	1000 US$	161	A	Aggregate, may include official, semi-official, estimated or calculated data
TCL	Crops and livestock products	12	Bahamas	5922	Export Value	1941	Cereal preparations	2003	2003	1000 US$	189	A	Aggregate, may include official, semi-official, estimated or calculated data
TCL	Crops and livestock products	12	Bahamas	5922	Export Value	1941	Cereal preparations	2004	2004	1000 US$	270	A	Aggregate, may include official, semi-official, estimated or calculated data
TCL	Crops and livestock products	12	Bahamas	5922	Export Value	1941	Cereal preparations	2005	2005	1000 US$	103	A	Aggregate, may include official, semi-official, estimated or calculated data
TCL	Crops and livestock products	12	Bahamas	5922	Export Value	1941	Cereal preparations	2006	2006	1000 US$	61	A	Aggregate, may include official, semi-official, estimated or calculated data
TCL	Crops and livestock products	12	Bahamas	5922	Export Value	1941	Cereal preparations	2007	2007	1000 US$	143	A	Aggregate, may include official, semi-official, estimated or calculated data
TCL	Crops and livestock products	12	Bahamas	5922	Export Value	1941	Cereal preparations	2008	2008	1000 US$	178	A	Aggregate, may include official, semi-official, estimated or calculated data
TCL	Crops and livestock products	12	Bahamas	5922	Export Value	1941	Cereal preparations	2009	2009	1000 US$	235	A	Aggregate, may include official, semi-official, estimated or calculated data
TCL	Crops and livestock products	12	Bahamas	5922	Export Value	1941	Cereal preparations	2010	2010	1000 US$	0	A	Aggregate, may include official, semi-official, estimated or calculated data
TCL	Crops and livestock products	12	Bahamas	5922	Export Value	1941	Cereal preparations	2011	2011	1000 US$	18	A	Aggregate, may include official, semi-official, estimated or calculated data
TCL	Crops and livestock products	12	Bahamas	5922	Export Value	1941	Cereal preparations	2012	2012	1000 US$	2	A	Aggregate, may include official, semi-official, estimated or calculated data
TCL	Crops and livestock products	12	Bahamas	5922	Export Value	1941	Cereal preparations	2013	2013	1000 US$	52	A	Aggregate, may include official, semi-official, estimated or calculated data
TCL	Crops and livestock products	12	Bahamas	5922	Export Value	1941	Cereal preparations	2014	2014	1000 US$	31	A	Aggregate, may include official, semi-official, estimated or calculated data
TCL	Crops and livestock products	12	Bahamas	5922	Export Value	1941	Cereal preparations	2015	2015	1000 US$	70	A	Aggregate, may include official, semi-official, estimated or calculated data
TCL	Crops and livestock products	12	Bahamas	5922	Export Value	1941	Cereal preparations	2016	2016	1000 US$	42	A	Aggregate, may include official, semi-official, estimated or calculated data
TCL	Crops and livestock products	12	Bahamas	5922	Export Value	1941	Cereal preparations	2017	2017	1000 US$	179	A	Aggregate, may include official, semi-official, estimated or calculated data
TCL	Crops and livestock products	12	Bahamas	5922	Export Value	1941	Cereal preparations	2018	2018	1000 US$	23	A	Aggregate, may include official, semi-official, estimated or calculated data
TCL	Crops and livestock products	12	Bahamas	5922	Export Value	1941	Cereal preparations	2019	2019	1000 US$	35	A	Aggregate, may include official, semi-official, estimated or calculated data
TCL	Crops and livestock products	13	Bahrain	5922	Export Value	1941	Cereal preparations	1961	1961	1000 US$	0	A	Aggregate, may include official, semi-official, estimated or calculated data
TCL	Crops and livestock products	13	Bahrain	5922	Export Value	1941	Cereal preparations	1962	1962	1000 US$	0	A	Aggregate, may include official, semi-official, estimated or calculated data
TCL	Crops and livestock products	13	Bahrain	5922	Export Value	1941	Cereal preparations	1963	1963	1000 US$	0	A	Aggregate, may include official, semi-official, estimated or calculated data
TCL	Crops and livestock products	13	Bahrain	5922	Export Value	1941	Cereal preparations	1964	1964	1000 US$	0	A	Aggregate, may include official, semi-official, estimated or calculated data
TCL	Crops and livestock products	13	Bahrain	5922	Export Value	1941	Cereal preparations	1965	1965	1000 US$	0	A	Aggregate, may include official, semi-official, estimated or calculated data
TCL	Crops and livestock products	13	Bahrain	5922	Export Value	1941	Cereal preparations	1966	1966	1000 US$	0	A	Aggregate, may include official, semi-official, estimated or calculated data
TCL	Crops and livestock products	13	Bahrain	5922	Export Value	1941	Cereal preparations	1967	1967	1000 US$	0	A	Aggregate, may include official, semi-official, estimated or calculated data
TCL	Crops and livestock products	13	Bahrain	5922	Export Value	1941	Cereal preparations	1968	1968	1000 US$	0	A	Aggregate, may include official, semi-official, estimated or calculated data
TCL	Crops and livestock products	13	Bahrain	5922	Export Value	1941	Cereal preparations	1969	1969	1000 US$	0	A	Aggregate, may include official, semi-official, estimated or calculated data
TCL	Crops and livestock products	13	Bahrain	5922	Export Value	1941	Cereal preparations	1970	1970	1000 US$	17	A	Aggregate, may include official, semi-official, estimated or calculated data
TCL	Crops and livestock products	13	Bahrain	5922	Export Value	1941	Cereal preparations	1971	1971	1000 US$	117	A	Aggregate, may include official, semi-official, estimated or calculated data
TCL	Crops and livestock products	13	Bahrain	5922	Export Value	1941	Cereal preparations	1972	1972	1000 US$	127	A	Aggregate, may include official, semi-official, estimated or calculated data
TCL	Crops and livestock products	13	Bahrain	5922	Export Value	1941	Cereal preparations	1973	1973	1000 US$	131	A	Aggregate, may include official, semi-official, estimated or calculated data
TCL	Crops and livestock products	13	Bahrain	5922	Export Value	1941	Cereal preparations	1974	1974	1000 US$	274	A	Aggregate, may include official, semi-official, estimated or calculated data
TCL	Crops and livestock products	13	Bahrain	5922	Export Value	1941	Cereal preparations	1975	1975	1000 US$	228	A	Aggregate, may include official, semi-official, estimated or calculated data
TCL	Crops and livestock products	13	Bahrain	5922	Export Value	1941	Cereal preparations	1976	1976	1000 US$	281	A	Aggregate, may include official, semi-official, estimated or calculated data
TCL	Crops and livestock products	13	Bahrain	5922	Export Value	1941	Cereal preparations	1977	1977	1000 US$	530	A	Aggregate, may include official, semi-official, estimated or calculated data
TCL	Crops and livestock products	13	Bahrain	5922	Export Value	1941	Cereal preparations	1978	1978	1000 US$	138	A	Aggregate, may include official, semi-official, estimated or calculated data
TCL	Crops and livestock products	13	Bahrain	5922	Export Value	1941	Cereal preparations	1979	1979	1000 US$	0	A	Aggregate, may include official, semi-official, estimated or calculated data
TCL	Crops and livestock products	13	Bahrain	5922	Export Value	1941	Cereal preparations	1980	1980	1000 US$	210	A	Aggregate, may include official, semi-official, estimated or calculated data
TCL	Crops and livestock products	13	Bahrain	5922	Export Value	1941	Cereal preparations	1981	1981	1000 US$	188	A	Aggregate, may include official, semi-official, estimated or calculated data
TCL	Crops and livestock products	13	Bahrain	5922	Export Value	1941	Cereal preparations	1982	1982	1000 US$	206	A	Aggregate, may include official, semi-official, estimated or calculated data
TCL	Crops and livestock products	13	Bahrain	5922	Export Value	1941	Cereal preparations	1983	1983	1000 US$	233	A	Aggregate, may include official, semi-official, estimated or calculated data
TCL	Crops and livestock products	13	Bahrain	5922	Export Value	1941	Cereal preparations	1984	1984	1000 US$	695	A	Aggregate, may include official, semi-official, estimated or calculated data
TCL	Crops and livestock products	13	Bahrain	5922	Export Value	1941	Cereal preparations	1985	1985	1000 US$	0	A	Aggregate, may include official, semi-official, estimated or calculated data
TCL	Crops and livestock products	13	Bahrain	5922	Export Value	1941	Cereal preparations	1986	1986	1000 US$	0	A	Aggregate, may include official, semi-official, estimated or calculated data
TCL	Crops and livestock products	13	Bahrain	5922	Export Value	1941	Cereal preparations	1987	1987	1000 US$	173	A	Aggregate, may include official, semi-official, estimated or calculated data
TCL	Crops and livestock products	13	Bahrain	5922	Export Value	1941	Cereal preparations	1988	1988	1000 US$	162	A	Aggregate, may include official, semi-official, estimated or calculated data
TCL	Crops and livestock products	13	Bahrain	5922	Export Value	1941	Cereal preparations	1989	1989	1000 US$	162	A	Aggregate, may include official, semi-official, estimated or calculated data
TCL	Crops and livestock products	13	Bahrain	5922	Export Value	1941	Cereal preparations	1990	1990	1000 US$	162	A	Aggregate, may include official, semi-official, estimated or calculated data
TCL	Crops and livestock products	13	Bahrain	5922	Export Value	1941	Cereal preparations	1991	1991	1000 US$	162	A	Aggregate, may include official, semi-official, estimated or calculated data
TCL	Crops and livestock products	13	Bahrain	5922	Export Value	1941	Cereal preparations	1992	1992	1000 US$	162	A	Aggregate, may include official, semi-official, estimated or calculated data
TCL	Crops and livestock products	13	Bahrain	5922	Export Value	1941	Cereal preparations	1993	1993	1000 US$	162	A	Aggregate, may include official, semi-official, estimated or calculated data
TCL	Crops and livestock products	13	Bahrain	5922	Export Value	1941	Cereal preparations	1994	1994	1000 US$	162	A	Aggregate, may include official, semi-official, estimated or calculated data
TCL	Crops and livestock products	13	Bahrain	5922	Export Value	1941	Cereal preparations	1995	1995	1000 US$	162	A	Aggregate, may include official, semi-official, estimated or calculated data
TCL	Crops and livestock products	13	Bahrain	5922	Export Value	1941	Cereal preparations	1996	1996	1000 US$	162	A	Aggregate, may include official, semi-official, estimated or calculated data
TCL	Crops and livestock products	13	Bahrain	5922	Export Value	1941	Cereal preparations	1997	1997	1000 US$	5146	A	Aggregate, may include official, semi-official, estimated or calculated data
TCL	Crops and livestock products	13	Bahrain	5922	Export Value	1941	Cereal preparations	1998	1998	1000 US$	6960	A	Aggregate, may include official, semi-official, estimated or calculated data
TCL	Crops and livestock products	13	Bahrain	5922	Export Value	1941	Cereal preparations	1999	1999	1000 US$	14	A	Aggregate, may include official, semi-official, estimated or calculated data
TCL	Crops and livestock products	13	Bahrain	5922	Export Value	1941	Cereal preparations	2000	2000	1000 US$	8822	A	Aggregate, may include official, semi-official, estimated or calculated data
TCL	Crops and livestock products	13	Bahrain	5922	Export Value	1941	Cereal preparations	2001	2001	1000 US$	9949	A	Aggregate, may include official, semi-official, estimated or calculated data
TCL	Crops and livestock products	13	Bahrain	5922	Export Value	1941	Cereal preparations	2002	2002	1000 US$	9675	A	Aggregate, may include official, semi-official, estimated or calculated data
TCL	Crops and livestock products	13	Bahrain	5922	Export Value	1941	Cereal preparations	2003	2003	1000 US$	9523	A	Aggregate, may include official, semi-official, estimated or calculated data
TCL	Crops and livestock products	13	Bahrain	5922	Export Value	1941	Cereal preparations	2004	2004	1000 US$	8989	A	Aggregate, may include official, semi-official, estimated or calculated data
TCL	Crops and livestock products	13	Bahrain	5922	Export Value	1941	Cereal preparations	2005	2005	1000 US$	8735	A	Aggregate, may include official, semi-official, estimated or calculated data
TCL	Crops and livestock products	13	Bahrain	5922	Export Value	1941	Cereal preparations	2006	2006	1000 US$	7569	A	Aggregate, may include official, semi-official, estimated or calculated data
TCL	Crops and livestock products	13	Bahrain	5922	Export Value	1941	Cereal preparations	2007	2007	1000 US$	6752	A	Aggregate, may include official, semi-official, estimated or calculated data
TCL	Crops and livestock products	13	Bahrain	5922	Export Value	1941	Cereal preparations	2008	2008	1000 US$	6712	A	Aggregate, may include official, semi-official, estimated or calculated data
TCL	Crops and livestock products	13	Bahrain	5922	Export Value	1941	Cereal preparations	2009	2009	1000 US$	11217	A	Aggregate, may include official, semi-official, estimated or calculated data
TCL	Crops and livestock products	13	Bahrain	5922	Export Value	1941	Cereal preparations	2010	2010	1000 US$	12156	A	Aggregate, may include official, semi-official, estimated or calculated data
TCL	Crops and livestock products	13	Bahrain	5922	Export Value	1941	Cereal preparations	2011	2011	1000 US$	16487	A	Aggregate, may include official, semi-official, estimated or calculated data
TCL	Crops and livestock products	13	Bahrain	5922	Export Value	1941	Cereal preparations	2012	2012	1000 US$	18158	A	Aggregate, may include official, semi-official, estimated or calculated data
TCL	Crops and livestock products	13	Bahrain	5922	Export Value	1941	Cereal preparations	2013	2013	1000 US$	20550	A	Aggregate, may include official, semi-official, estimated or calculated data
TCL	Crops and livestock products	13	Bahrain	5922	Export Value	1941	Cereal preparations	2014	2014	1000 US$	22813	A	Aggregate, may include official, semi-official, estimated or calculated data
TCL	Crops and livestock products	13	Bahrain	5922	Export Value	1941	Cereal preparations	2015	2015	1000 US$	10952	A	Aggregate, may include official, semi-official, estimated or calculated data
TCL	Crops and livestock products	13	Bahrain	5922	Export Value	1941	Cereal preparations	2016	2016	1000 US$	9793	A	Aggregate, may include official, semi-official, estimated or calculated data
TCL	Crops and livestock products	13	Bahrain	5922	Export Value	1941	Cereal preparations	2017	2017	1000 US$	24886	A	Aggregate, may include official, semi-official, estimated or calculated data
TCL	Crops and livestock products	13	Bahrain	5922	Export Value	1941	Cereal preparations	2018	2018	1000 US$	90848	A	Aggregate, may include official, semi-official, estimated or calculated data
TCL	Crops and livestock products	13	Bahrain	5922	Export Value	1941	Cereal preparations	2019	2019	1000 US$	77065	A	Aggregate, may include official, semi-official, estimated or calculated data
TCL	Crops and livestock products	16	Bangladesh	5922	Export Value	1941	Cereal preparations	1961	1961	1000 US$	0	A	Aggregate, may include official, semi-official, estimated or calculated data
TCL	Crops and livestock products	16	Bangladesh	5922	Export Value	1941	Cereal preparations	1962	1962	1000 US$	0	A	Aggregate, may include official, semi-official, estimated or calculated data
TCL	Crops and livestock products	16	Bangladesh	5922	Export Value	1941	Cereal preparations	1963	1963	1000 US$	0	A	Aggregate, may include official, semi-official, estimated or calculated data
TCL	Crops and livestock products	16	Bangladesh	5922	Export Value	1941	Cereal preparations	1964	1964	1000 US$	0	A	Aggregate, may include official, semi-official, estimated or calculated data
TCL	Crops and livestock products	16	Bangladesh	5922	Export Value	1941	Cereal preparations	1965	1965	1000 US$	0	A	Aggregate, may include official, semi-official, estimated or calculated data
TCL	Crops and livestock products	16	Bangladesh	5922	Export Value	1941	Cereal preparations	1966	1966	1000 US$	0	A	Aggregate, may include official, semi-official, estimated or calculated data
TCL	Crops and livestock products	16	Bangladesh	5922	Export Value	1941	Cereal preparations	1967	1967	1000 US$	0	A	Aggregate, may include official, semi-official, estimated or calculated data
TCL	Crops and livestock products	16	Bangladesh	5922	Export Value	1941	Cereal preparations	1968	1968	1000 US$	0	A	Aggregate, may include official, semi-official, estimated or calculated data
TCL	Crops and livestock products	16	Bangladesh	5922	Export Value	1941	Cereal preparations	1969	1969	1000 US$	0	A	Aggregate, may include official, semi-official, estimated or calculated data
TCL	Crops and livestock products	16	Bangladesh	5922	Export Value	1941	Cereal preparations	1970	1970	1000 US$	0	A	Aggregate, may include official, semi-official, estimated or calculated data
TCL	Crops and livestock products	16	Bangladesh	5922	Export Value	1941	Cereal preparations	1971	1971	1000 US$	0	A	Aggregate, may include official, semi-official, estimated or calculated data
TCL	Crops and livestock products	16	Bangladesh	5922	Export Value	1941	Cereal preparations	1972	1972	1000 US$	0	A	Aggregate, may include official, semi-official, estimated or calculated data
TCL	Crops and livestock products	16	Bangladesh	5922	Export Value	1941	Cereal preparations	1973	1973	1000 US$	0	A	Aggregate, may include official, semi-official, estimated or calculated data
TCL	Crops and livestock products	16	Bangladesh	5922	Export Value	1941	Cereal preparations	1974	1974	1000 US$	0	A	Aggregate, may include official, semi-official, estimated or calculated data
TCL	Crops and livestock products	16	Bangladesh	5922	Export Value	1941	Cereal preparations	1975	1975	1000 US$	0	A	Aggregate, may include official, semi-official, estimated or calculated data
TCL	Crops and livestock products	16	Bangladesh	5922	Export Value	1941	Cereal preparations	1976	1976	1000 US$	0	A	Aggregate, may include official, semi-official, estimated or calculated data
TCL	Crops and livestock products	16	Bangladesh	5922	Export Value	1941	Cereal preparations	1977	1977	1000 US$	88	A	Aggregate, may include official, semi-official, estimated or calculated data
TCL	Crops and livestock products	16	Bangladesh	5922	Export Value	1941	Cereal preparations	1978	1978	1000 US$	1	A	Aggregate, may include official, semi-official, estimated or calculated data
TCL	Crops and livestock products	16	Bangladesh	5922	Export Value	1941	Cereal preparations	1979	1979	1000 US$	0	A	Aggregate, may include official, semi-official, estimated or calculated data
TCL	Crops and livestock products	16	Bangladesh	5922	Export Value	1941	Cereal preparations	1980	1980	1000 US$	2	A	Aggregate, may include official, semi-official, estimated or calculated data
TCL	Crops and livestock products	16	Bangladesh	5922	Export Value	1941	Cereal preparations	1981	1981	1000 US$	0	A	Aggregate, may include official, semi-official, estimated or calculated data
TCL	Crops and livestock products	16	Bangladesh	5922	Export Value	1941	Cereal preparations	1982	1982	1000 US$	28	A	Aggregate, may include official, semi-official, estimated or calculated data
TCL	Crops and livestock products	16	Bangladesh	5922	Export Value	1941	Cereal preparations	1983	1983	1000 US$	17	A	Aggregate, may include official, semi-official, estimated or calculated data
TCL	Crops and livestock products	16	Bangladesh	5922	Export Value	1941	Cereal preparations	1984	1984	1000 US$	0	A	Aggregate, may include official, semi-official, estimated or calculated data
TCL	Crops and livestock products	16	Bangladesh	5922	Export Value	1941	Cereal preparations	1985	1985	1000 US$	0	A	Aggregate, may include official, semi-official, estimated or calculated data
TCL	Crops and livestock products	16	Bangladesh	5922	Export Value	1941	Cereal preparations	1986	1986	1000 US$	0	A	Aggregate, may include official, semi-official, estimated or calculated data
TCL	Crops and livestock products	16	Bangladesh	5922	Export Value	1941	Cereal preparations	1987	1987	1000 US$	38	A	Aggregate, may include official, semi-official, estimated or calculated data
TCL	Crops and livestock products	16	Bangladesh	5922	Export Value	1941	Cereal preparations	1988	1988	1000 US$	3	A	Aggregate, may include official, semi-official, estimated or calculated data
TCL	Crops and livestock products	16	Bangladesh	5922	Export Value	1941	Cereal preparations	1989	1989	1000 US$	43	A	Aggregate, may include official, semi-official, estimated or calculated data
TCL	Crops and livestock products	16	Bangladesh	5922	Export Value	1941	Cereal preparations	1990	1990	1000 US$	0	A	Aggregate, may include official, semi-official, estimated or calculated data
TCL	Crops and livestock products	16	Bangladesh	5922	Export Value	1941	Cereal preparations	1991	1991	1000 US$	0	A	Aggregate, may include official, semi-official, estimated or calculated data
TCL	Crops and livestock products	16	Bangladesh	5922	Export Value	1941	Cereal preparations	1992	1992	1000 US$	0	A	Aggregate, may include official, semi-official, estimated or calculated data
TCL	Crops and livestock products	16	Bangladesh	5922	Export Value	1941	Cereal preparations	1993	1993	1000 US$	108	A	Aggregate, may include official, semi-official, estimated or calculated data
TCL	Crops and livestock products	16	Bangladesh	5922	Export Value	1941	Cereal preparations	1994	1994	1000 US$	192	A	Aggregate, may include official, semi-official, estimated or calculated data
TCL	Crops and livestock products	16	Bangladesh	5922	Export Value	1941	Cereal preparations	1995	1995	1000 US$	85	A	Aggregate, may include official, semi-official, estimated or calculated data
TCL	Crops and livestock products	16	Bangladesh	5922	Export Value	1941	Cereal preparations	1996	1996	1000 US$	88	A	Aggregate, may include official, semi-official, estimated or calculated data
TCL	Crops and livestock products	16	Bangladesh	5922	Export Value	1941	Cereal preparations	1997	1997	1000 US$	138	A	Aggregate, may include official, semi-official, estimated or calculated data
TCL	Crops and livestock products	16	Bangladesh	5922	Export Value	1941	Cereal preparations	1998	1998	1000 US$	192	A	Aggregate, may include official, semi-official, estimated or calculated data
TCL	Crops and livestock products	16	Bangladesh	5922	Export Value	1941	Cereal preparations	1999	1999	1000 US$	69	A	Aggregate, may include official, semi-official, estimated or calculated data
TCL	Crops and livestock products	16	Bangladesh	5922	Export Value	1941	Cereal preparations	2000	2000	1000 US$	208	A	Aggregate, may include official, semi-official, estimated or calculated data
TCL	Crops and livestock products	16	Bangladesh	5922	Export Value	1941	Cereal preparations	2001	2001	1000 US$	238	A	Aggregate, may include official, semi-official, estimated or calculated data
TCL	Crops and livestock products	16	Bangladesh	5922	Export Value	1941	Cereal preparations	2002	2002	1000 US$	619	A	Aggregate, may include official, semi-official, estimated or calculated data
TCL	Crops and livestock products	16	Bangladesh	5922	Export Value	1941	Cereal preparations	2003	2003	1000 US$	498	A	Aggregate, may include official, semi-official, estimated or calculated data
TCL	Crops and livestock products	16	Bangladesh	5922	Export Value	1941	Cereal preparations	2004	2004	1000 US$	901	A	Aggregate, may include official, semi-official, estimated or calculated data
TCL	Crops and livestock products	16	Bangladesh	5922	Export Value	1941	Cereal preparations	2005	2005	1000 US$	3838	A	Aggregate, may include official, semi-official, estimated or calculated data
TCL	Crops and livestock products	16	Bangladesh	5922	Export Value	1941	Cereal preparations	2006	2006	1000 US$	3539	A	Aggregate, may include official, semi-official, estimated or calculated data
TCL	Crops and livestock products	16	Bangladesh	5922	Export Value	1941	Cereal preparations	2007	2007	1000 US$	7605	A	Aggregate, may include official, semi-official, estimated or calculated data
TCL	Crops and livestock products	16	Bangladesh	5922	Export Value	1941	Cereal preparations	2008	2008	1000 US$	6200	A	Aggregate, may include official, semi-official, estimated or calculated data
TCL	Crops and livestock products	16	Bangladesh	5922	Export Value	1941	Cereal preparations	2009	2009	1000 US$	7790	A	Aggregate, may include official, semi-official, estimated or calculated data
TCL	Crops and livestock products	16	Bangladesh	5922	Export Value	1941	Cereal preparations	2010	2010	1000 US$	9838	A	Aggregate, may include official, semi-official, estimated or calculated data
TCL	Crops and livestock products	16	Bangladesh	5922	Export Value	1941	Cereal preparations	2011	2011	1000 US$	12629	A	Aggregate, may include official, semi-official, estimated or calculated data
TCL	Crops and livestock products	16	Bangladesh	5922	Export Value	1941	Cereal preparations	2012	2012	1000 US$	14121	A	Aggregate, may include official, semi-official, estimated or calculated data
TCL	Crops and livestock products	16	Bangladesh	5922	Export Value	1941	Cereal preparations	2013	2013	1000 US$	17394	A	Aggregate, may include official, semi-official, estimated or calculated data
TCL	Crops and livestock products	16	Bangladesh	5922	Export Value	1941	Cereal preparations	2014	2014	1000 US$	25744	A	Aggregate, may include official, semi-official, estimated or calculated data
TCL	Crops and livestock products	16	Bangladesh	5922	Export Value	1941	Cereal preparations	2015	2015	1000 US$	84961	A	Aggregate, may include official, semi-official, estimated or calculated data
TCL	Crops and livestock products	16	Bangladesh	5922	Export Value	1941	Cereal preparations	2016	2016	1000 US$	31424	A	Aggregate, may include official, semi-official, estimated or calculated data
TCL	Crops and livestock products	16	Bangladesh	5922	Export Value	1941	Cereal preparations	2017	2017	1000 US$	35794	A	Aggregate, may include official, semi-official, estimated or calculated data
TCL	Crops and livestock products	16	Bangladesh	5922	Export Value	1941	Cereal preparations	2018	2018	1000 US$	45553	A	Aggregate, may include official, semi-official, estimated or calculated data
TCL	Crops and livestock products	16	Bangladesh	5922	Export Value	1941	Cereal preparations	2019	2019	1000 US$	56987	A	Aggregate, may include official, semi-official, estimated or calculated data
TCL	Crops and livestock products	14	Barbados	5922	Export Value	1941	Cereal preparations	1961	1961	1000 US$	131	A	Aggregate, may include official, semi-official, estimated or calculated data
TCL	Crops and livestock products	14	Barbados	5922	Export Value	1941	Cereal preparations	1962	1962	1000 US$	175	A	Aggregate, may include official, semi-official, estimated or calculated data
TCL	Crops and livestock products	14	Barbados	5922	Export Value	1941	Cereal preparations	1963	1963	1000 US$	191	A	Aggregate, may include official, semi-official, estimated or calculated data
TCL	Crops and livestock products	14	Barbados	5922	Export Value	1941	Cereal preparations	1964	1964	1000 US$	228	A	Aggregate, may include official, semi-official, estimated or calculated data
TCL	Crops and livestock products	14	Barbados	5922	Export Value	1941	Cereal preparations	1965	1965	1000 US$	212	A	Aggregate, may include official, semi-official, estimated or calculated data
TCL	Crops and livestock products	14	Barbados	5922	Export Value	1941	Cereal preparations	1966	1966	1000 US$	213	A	Aggregate, may include official, semi-official, estimated or calculated data
TCL	Crops and livestock products	14	Barbados	5922	Export Value	1941	Cereal preparations	1967	1967	1000 US$	176	A	Aggregate, may include official, semi-official, estimated or calculated data
TCL	Crops and livestock products	14	Barbados	5922	Export Value	1941	Cereal preparations	1968	1968	1000 US$	201	A	Aggregate, may include official, semi-official, estimated or calculated data
TCL	Crops and livestock products	14	Barbados	5922	Export Value	1941	Cereal preparations	1969	1969	1000 US$	232	A	Aggregate, may include official, semi-official, estimated or calculated data
TCL	Crops and livestock products	14	Barbados	5922	Export Value	1941	Cereal preparations	1970	1970	1000 US$	381	A	Aggregate, may include official, semi-official, estimated or calculated data
TCL	Crops and livestock products	14	Barbados	5922	Export Value	1941	Cereal preparations	1971	1971	1000 US$	602	A	Aggregate, may include official, semi-official, estimated or calculated data
TCL	Crops and livestock products	14	Barbados	5922	Export Value	1941	Cereal preparations	1972	1972	1000 US$	784	A	Aggregate, may include official, semi-official, estimated or calculated data
TCL	Crops and livestock products	14	Barbados	5922	Export Value	1941	Cereal preparations	1973	1973	1000 US$	611	A	Aggregate, may include official, semi-official, estimated or calculated data
TCL	Crops and livestock products	14	Barbados	5922	Export Value	1941	Cereal preparations	1974	1974	1000 US$	844	A	Aggregate, may include official, semi-official, estimated or calculated data
TCL	Crops and livestock products	14	Barbados	5922	Export Value	1941	Cereal preparations	1975	1975	1000 US$	700	A	Aggregate, may include official, semi-official, estimated or calculated data
TCL	Crops and livestock products	14	Barbados	5922	Export Value	1941	Cereal preparations	1976	1976	1000 US$	955	A	Aggregate, may include official, semi-official, estimated or calculated data
TCL	Crops and livestock products	14	Barbados	5922	Export Value	1941	Cereal preparations	1977	1977	1000 US$	995	A	Aggregate, may include official, semi-official, estimated or calculated data
TCL	Crops and livestock products	14	Barbados	5922	Export Value	1941	Cereal preparations	1978	1978	1000 US$	1242	A	Aggregate, may include official, semi-official, estimated or calculated data
TCL	Crops and livestock products	14	Barbados	5922	Export Value	1941	Cereal preparations	1979	1979	1000 US$	1373	A	Aggregate, may include official, semi-official, estimated or calculated data
TCL	Crops and livestock products	14	Barbados	5922	Export Value	1941	Cereal preparations	1980	1980	1000 US$	2540	A	Aggregate, may include official, semi-official, estimated or calculated data
TCL	Crops and livestock products	14	Barbados	5922	Export Value	1941	Cereal preparations	1981	1981	1000 US$	2639	A	Aggregate, may include official, semi-official, estimated or calculated data
TCL	Crops and livestock products	14	Barbados	5922	Export Value	1941	Cereal preparations	1982	1982	1000 US$	2037	A	Aggregate, may include official, semi-official, estimated or calculated data
TCL	Crops and livestock products	14	Barbados	5922	Export Value	1941	Cereal preparations	1983	1983	1000 US$	1605	A	Aggregate, may include official, semi-official, estimated or calculated data
TCL	Crops and livestock products	14	Barbados	5922	Export Value	1941	Cereal preparations	1984	1984	1000 US$	805	A	Aggregate, may include official, semi-official, estimated or calculated data
TCL	Crops and livestock products	14	Barbados	5922	Export Value	1941	Cereal preparations	1985	1985	1000 US$	240	A	Aggregate, may include official, semi-official, estimated or calculated data
TCL	Crops and livestock products	14	Barbados	5922	Export Value	1941	Cereal preparations	1986	1986	1000 US$	927	A	Aggregate, may include official, semi-official, estimated or calculated data
TCL	Crops and livestock products	14	Barbados	5922	Export Value	1941	Cereal preparations	1987	1987	1000 US$	1101	A	Aggregate, may include official, semi-official, estimated or calculated data
TCL	Crops and livestock products	14	Barbados	5922	Export Value	1941	Cereal preparations	1988	1988	1000 US$	1332	A	Aggregate, may include official, semi-official, estimated or calculated data
TCL	Crops and livestock products	14	Barbados	5922	Export Value	1941	Cereal preparations	1989	1989	1000 US$	2240	A	Aggregate, may include official, semi-official, estimated or calculated data
TCL	Crops and livestock products	14	Barbados	5922	Export Value	1941	Cereal preparations	1990	1990	1000 US$	2687	A	Aggregate, may include official, semi-official, estimated or calculated data
TCL	Crops and livestock products	14	Barbados	5922	Export Value	1941	Cereal preparations	1991	1991	1000 US$	2793	A	Aggregate, may include official, semi-official, estimated or calculated data
TCL	Crops and livestock products	14	Barbados	5922	Export Value	1941	Cereal preparations	1992	1992	1000 US$	3741	A	Aggregate, may include official, semi-official, estimated or calculated data
TCL	Crops and livestock products	14	Barbados	5922	Export Value	1941	Cereal preparations	1993	1993	1000 US$	3335	A	Aggregate, may include official, semi-official, estimated or calculated data
TCL	Crops and livestock products	14	Barbados	5922	Export Value	1941	Cereal preparations	1994	1994	1000 US$	2401	A	Aggregate, may include official, semi-official, estimated or calculated data
TCL	Crops and livestock products	14	Barbados	5922	Export Value	1941	Cereal preparations	1995	1995	1000 US$	3708	A	Aggregate, may include official, semi-official, estimated or calculated data
TCL	Crops and livestock products	14	Barbados	5922	Export Value	1941	Cereal preparations	1996	1996	1000 US$	4691	A	Aggregate, may include official, semi-official, estimated or calculated data
TCL	Crops and livestock products	14	Barbados	5922	Export Value	1941	Cereal preparations	1997	1997	1000 US$	3976	A	Aggregate, may include official, semi-official, estimated or calculated data
TCL	Crops and livestock products	14	Barbados	5922	Export Value	1941	Cereal preparations	1998	1998	1000 US$	4891	A	Aggregate, may include official, semi-official, estimated or calculated data
TCL	Crops and livestock products	14	Barbados	5922	Export Value	1941	Cereal preparations	1999	1999	1000 US$	4682	A	Aggregate, may include official, semi-official, estimated or calculated data
TCL	Crops and livestock products	14	Barbados	5922	Export Value	1941	Cereal preparations	2000	2000	1000 US$	1353	A	Aggregate, may include official, semi-official, estimated or calculated data
TCL	Crops and livestock products	14	Barbados	5922	Export Value	1941	Cereal preparations	2001	2001	1000 US$	4274	A	Aggregate, may include official, semi-official, estimated or calculated data
TCL	Crops and livestock products	14	Barbados	5922	Export Value	1941	Cereal preparations	2002	2002	1000 US$	4336	A	Aggregate, may include official, semi-official, estimated or calculated data
TCL	Crops and livestock products	14	Barbados	5922	Export Value	1941	Cereal preparations	2003	2003	1000 US$	3993	A	Aggregate, may include official, semi-official, estimated or calculated data
TCL	Crops and livestock products	14	Barbados	5922	Export Value	1941	Cereal preparations	2004	2004	1000 US$	3734	A	Aggregate, may include official, semi-official, estimated or calculated data
TCL	Crops and livestock products	14	Barbados	5922	Export Value	1941	Cereal preparations	2005	2005	1000 US$	3871	A	Aggregate, may include official, semi-official, estimated or calculated data
TCL	Crops and livestock products	14	Barbados	5922	Export Value	1941	Cereal preparations	2006	2006	1000 US$	5561	A	Aggregate, may include official, semi-official, estimated or calculated data
TCL	Crops and livestock products	14	Barbados	5922	Export Value	1941	Cereal preparations	2007	2007	1000 US$	7654	A	Aggregate, may include official, semi-official, estimated or calculated data
TCL	Crops and livestock products	14	Barbados	5922	Export Value	1941	Cereal preparations	2008	2008	1000 US$	8915	A	Aggregate, may include official, semi-official, estimated or calculated data
TCL	Crops and livestock products	14	Barbados	5922	Export Value	1941	Cereal preparations	2009	2009	1000 US$	8476	A	Aggregate, may include official, semi-official, estimated or calculated data
TCL	Crops and livestock products	14	Barbados	5922	Export Value	1941	Cereal preparations	2010	2010	1000 US$	8342	A	Aggregate, may include official, semi-official, estimated or calculated data
TCL	Crops and livestock products	14	Barbados	5922	Export Value	1941	Cereal preparations	2011	2011	1000 US$	9925	A	Aggregate, may include official, semi-official, estimated or calculated data
TCL	Crops and livestock products	14	Barbados	5922	Export Value	1941	Cereal preparations	2012	2012	1000 US$	10532	A	Aggregate, may include official, semi-official, estimated or calculated data
TCL	Crops and livestock products	14	Barbados	5922	Export Value	1941	Cereal preparations	2013	2013	1000 US$	10472	A	Aggregate, may include official, semi-official, estimated or calculated data
TCL	Crops and livestock products	14	Barbados	5922	Export Value	1941	Cereal preparations	2014	2014	1000 US$	12910	A	Aggregate, may include official, semi-official, estimated or calculated data
TCL	Crops and livestock products	14	Barbados	5922	Export Value	1941	Cereal preparations	2015	2015	1000 US$	10003	A	Aggregate, may include official, semi-official, estimated or calculated data
TCL	Crops and livestock products	14	Barbados	5922	Export Value	1941	Cereal preparations	2016	2016	1000 US$	9875	A	Aggregate, may include official, semi-official, estimated or calculated data
TCL	Crops and livestock products	14	Barbados	5922	Export Value	1941	Cereal preparations	2017	2017	1000 US$	9901	A	Aggregate, may include official, semi-official, estimated or calculated data
TCL	Crops and livestock products	14	Barbados	5922	Export Value	1941	Cereal preparations	2018	2018	1000 US$	10411	A	Aggregate, may include official, semi-official, estimated or calculated data
TCL	Crops and livestock products	14	Barbados	5922	Export Value	1941	Cereal preparations	2019	2019	1000 US$	11287	A	Aggregate, may include official, semi-official, estimated or calculated data
TCL	Crops and livestock products	57	Belarus	5922	Export Value	1941	Cereal preparations	1992	1992	1000 US$	1760	A	Aggregate, may include official, semi-official, estimated or calculated data
TCL	Crops and livestock products	57	Belarus	5922	Export Value	1941	Cereal preparations	1993	1993	1000 US$	3500	A	Aggregate, may include official, semi-official, estimated or calculated data
TCL	Crops and livestock products	57	Belarus	5922	Export Value	1941	Cereal preparations	1994	1994	1000 US$	5780	A	Aggregate, may include official, semi-official, estimated or calculated data
TCL	Crops and livestock products	57	Belarus	5922	Export Value	1941	Cereal preparations	1995	1995	1000 US$	25369	A	Aggregate, may include official, semi-official, estimated or calculated data
TCL	Crops and livestock products	57	Belarus	5922	Export Value	1941	Cereal preparations	1996	1996	1000 US$	23016	A	Aggregate, may include official, semi-official, estimated or calculated data
TCL	Crops and livestock products	57	Belarus	5922	Export Value	1941	Cereal preparations	1997	1997	1000 US$	31344	A	Aggregate, may include official, semi-official, estimated or calculated data
TCL	Crops and livestock products	57	Belarus	5922	Export Value	1941	Cereal preparations	1998	1998	1000 US$	38207	A	Aggregate, may include official, semi-official, estimated or calculated data
TCL	Crops and livestock products	57	Belarus	5922	Export Value	1941	Cereal preparations	1999	1999	1000 US$	21507	A	Aggregate, may include official, semi-official, estimated or calculated data
TCL	Crops and livestock products	57	Belarus	5922	Export Value	1941	Cereal preparations	2000	2000	1000 US$	16596	A	Aggregate, may include official, semi-official, estimated or calculated data
TCL	Crops and livestock products	57	Belarus	5922	Export Value	1941	Cereal preparations	2001	2001	1000 US$	27974	A	Aggregate, may include official, semi-official, estimated or calculated data
TCL	Crops and livestock products	57	Belarus	5922	Export Value	1941	Cereal preparations	2002	2002	1000 US$	26898	A	Aggregate, may include official, semi-official, estimated or calculated data
TCL	Crops and livestock products	57	Belarus	5922	Export Value	1941	Cereal preparations	2003	2003	1000 US$	38506	A	Aggregate, may include official, semi-official, estimated or calculated data
TCL	Crops and livestock products	57	Belarus	5922	Export Value	1941	Cereal preparations	2004	2004	1000 US$	25276	A	Aggregate, may include official, semi-official, estimated or calculated data
TCL	Crops and livestock products	57	Belarus	5922	Export Value	1941	Cereal preparations	2005	2005	1000 US$	26605	A	Aggregate, may include official, semi-official, estimated or calculated data
TCL	Crops and livestock products	57	Belarus	5922	Export Value	1941	Cereal preparations	2006	2006	1000 US$	32552	A	Aggregate, may include official, semi-official, estimated or calculated data
TCL	Crops and livestock products	57	Belarus	5922	Export Value	1941	Cereal preparations	2007	2007	1000 US$	44111	A	Aggregate, may include official, semi-official, estimated or calculated data
TCL	Crops and livestock products	57	Belarus	5922	Export Value	1941	Cereal preparations	2008	2008	1000 US$	63090	A	Aggregate, may include official, semi-official, estimated or calculated data
TCL	Crops and livestock products	57	Belarus	5922	Export Value	1941	Cereal preparations	2009	2009	1000 US$	30349	A	Aggregate, may include official, semi-official, estimated or calculated data
TCL	Crops and livestock products	57	Belarus	5922	Export Value	1941	Cereal preparations	2010	2010	1000 US$	75365	A	Aggregate, may include official, semi-official, estimated or calculated data
TCL	Crops and livestock products	57	Belarus	5922	Export Value	1941	Cereal preparations	2011	2011	1000 US$	124567	A	Aggregate, may include official, semi-official, estimated or calculated data
TCL	Crops and livestock products	57	Belarus	5922	Export Value	1941	Cereal preparations	2012	2012	1000 US$	113726	A	Aggregate, may include official, semi-official, estimated or calculated data
TCL	Crops and livestock products	57	Belarus	5922	Export Value	1941	Cereal preparations	2013	2013	1000 US$	118159	A	Aggregate, may include official, semi-official, estimated or calculated data
TCL	Crops and livestock products	57	Belarus	5922	Export Value	1941	Cereal preparations	2014	2014	1000 US$	114393	A	Aggregate, may include official, semi-official, estimated or calculated data
TCL	Crops and livestock products	57	Belarus	5922	Export Value	1941	Cereal preparations	2015	2015	1000 US$	113461	A	Aggregate, may include official, semi-official, estimated or calculated data
TCL	Crops and livestock products	57	Belarus	5922	Export Value	1941	Cereal preparations	2016	2016	1000 US$	141813	A	Aggregate, may include official, semi-official, estimated or calculated data
TCL	Crops and livestock products	57	Belarus	5922	Export Value	1941	Cereal preparations	2017	2017	1000 US$	191522	A	Aggregate, may include official, semi-official, estimated or calculated data
TCL	Crops and livestock products	57	Belarus	5922	Export Value	1941	Cereal preparations	2018	2018	1000 US$	183430	A	Aggregate, may include official, semi-official, estimated or calculated data
TCL	Crops and livestock products	57	Belarus	5922	Export Value	1941	Cereal preparations	2019	2019	1000 US$	124916	A	Aggregate, may include official, semi-official, estimated or calculated data
TCL	Crops and livestock products	255	Belgium	5922	Export Value	1941	Cereal preparations	2000	2000	1000 US$	1320137	A	Aggregate, may include official, semi-official, estimated or calculated data
TCL	Crops and livestock products	255	Belgium	5922	Export Value	1941	Cereal preparations	2001	2001	1000 US$	1426749	A	Aggregate, may include official, semi-official, estimated or calculated data
TCL	Crops and livestock products	255	Belgium	5922	Export Value	1941	Cereal preparations	2002	2002	1000 US$	1594457	A	Aggregate, may include official, semi-official, estimated or calculated data
TCL	Crops and livestock products	255	Belgium	5922	Export Value	1941	Cereal preparations	2003	2003	1000 US$	2014514	A	Aggregate, may include official, semi-official, estimated or calculated data
TCL	Crops and livestock products	255	Belgium	5922	Export Value	1941	Cereal preparations	2004	2004	1000 US$	2333879	A	Aggregate, may include official, semi-official, estimated or calculated data
TCL	Crops and livestock products	255	Belgium	5922	Export Value	1941	Cereal preparations	2005	2005	1000 US$	2387623	A	Aggregate, may include official, semi-official, estimated or calculated data
TCL	Crops and livestock products	255	Belgium	5922	Export Value	1941	Cereal preparations	2006	2006	1000 US$	2483828	A	Aggregate, may include official, semi-official, estimated or calculated data
TCL	Crops and livestock products	255	Belgium	5922	Export Value	1941	Cereal preparations	2007	2007	1000 US$	2945494	A	Aggregate, may include official, semi-official, estimated or calculated data
TCL	Crops and livestock products	255	Belgium	5922	Export Value	1941	Cereal preparations	2008	2008	1000 US$	3623889	A	Aggregate, may include official, semi-official, estimated or calculated data
TCL	Crops and livestock products	255	Belgium	5922	Export Value	1941	Cereal preparations	2009	2009	1000 US$	3230149	A	Aggregate, may include official, semi-official, estimated or calculated data
TCL	Crops and livestock products	255	Belgium	5922	Export Value	1941	Cereal preparations	2010	2010	1000 US$	3056398	A	Aggregate, may include official, semi-official, estimated or calculated data
TCL	Crops and livestock products	255	Belgium	5922	Export Value	1941	Cereal preparations	2011	2011	1000 US$	3658933	A	Aggregate, may include official, semi-official, estimated or calculated data
TCL	Crops and livestock products	255	Belgium	5922	Export Value	1941	Cereal preparations	2012	2012	1000 US$	3705028	A	Aggregate, may include official, semi-official, estimated or calculated data
TCL	Crops and livestock products	255	Belgium	5922	Export Value	1941	Cereal preparations	2013	2013	1000 US$	4064207	A	Aggregate, may include official, semi-official, estimated or calculated data
TCL	Crops and livestock products	255	Belgium	5922	Export Value	1941	Cereal preparations	2014	2014	1000 US$	4181277	A	Aggregate, may include official, semi-official, estimated or calculated data
TCL	Crops and livestock products	255	Belgium	5922	Export Value	1941	Cereal preparations	2015	2015	1000 US$	3603483	A	Aggregate, may include official, semi-official, estimated or calculated data
TCL	Crops and livestock products	255	Belgium	5922	Export Value	1941	Cereal preparations	2016	2016	1000 US$	3907045	A	Aggregate, may include official, semi-official, estimated or calculated data
TCL	Crops and livestock products	255	Belgium	5922	Export Value	1941	Cereal preparations	2017	2017	1000 US$	4115045	A	Aggregate, may include official, semi-official, estimated or calculated data
TCL	Crops and livestock products	255	Belgium	5922	Export Value	1941	Cereal preparations	2018	2018	1000 US$	4462162	A	Aggregate, may include official, semi-official, estimated or calculated data
TCL	Crops and livestock products	255	Belgium	5922	Export Value	1941	Cereal preparations	2019	2019	1000 US$	4298302	A	Aggregate, may include official, semi-official, estimated or calculated data
TCL	Crops and livestock products	15	Belgium-Luxembourg	5922	Export Value	1941	Cereal preparations	1961	1961	1000 US$	21113	A	Aggregate, may include official, semi-official, estimated or calculated data
TCL	Crops and livestock products	15	Belgium-Luxembourg	5922	Export Value	1941	Cereal preparations	1962	1962	1000 US$	24879	A	Aggregate, may include official, semi-official, estimated or calculated data
TCL	Crops and livestock products	15	Belgium-Luxembourg	5922	Export Value	1941	Cereal preparations	1963	1963	1000 US$	32663	A	Aggregate, may include official, semi-official, estimated or calculated data
TCL	Crops and livestock products	15	Belgium-Luxembourg	5922	Export Value	1941	Cereal preparations	1964	1964	1000 US$	36901	A	Aggregate, may include official, semi-official, estimated or calculated data
TCL	Crops and livestock products	15	Belgium-Luxembourg	5922	Export Value	1941	Cereal preparations	1965	1965	1000 US$	37123	A	Aggregate, may include official, semi-official, estimated or calculated data
TCL	Crops and livestock products	15	Belgium-Luxembourg	5922	Export Value	1941	Cereal preparations	1966	1966	1000 US$	38583	A	Aggregate, may include official, semi-official, estimated or calculated data
TCL	Crops and livestock products	15	Belgium-Luxembourg	5922	Export Value	1941	Cereal preparations	1967	1967	1000 US$	39406	A	Aggregate, may include official, semi-official, estimated or calculated data
TCL	Crops and livestock products	15	Belgium-Luxembourg	5922	Export Value	1941	Cereal preparations	1968	1968	1000 US$	43754	A	Aggregate, may include official, semi-official, estimated or calculated data
TCL	Crops and livestock products	15	Belgium-Luxembourg	5922	Export Value	1941	Cereal preparations	1969	1969	1000 US$	49328	A	Aggregate, may include official, semi-official, estimated or calculated data
TCL	Crops and livestock products	15	Belgium-Luxembourg	5922	Export Value	1941	Cereal preparations	1970	1970	1000 US$	57667	A	Aggregate, may include official, semi-official, estimated or calculated data
TCL	Crops and livestock products	15	Belgium-Luxembourg	5922	Export Value	1941	Cereal preparations	1971	1971	1000 US$	79312	A	Aggregate, may include official, semi-official, estimated or calculated data
TCL	Crops and livestock products	15	Belgium-Luxembourg	5922	Export Value	1941	Cereal preparations	1972	1972	1000 US$	102512	A	Aggregate, may include official, semi-official, estimated or calculated data
TCL	Crops and livestock products	15	Belgium-Luxembourg	5922	Export Value	1941	Cereal preparations	1973	1973	1000 US$	137366	A	Aggregate, may include official, semi-official, estimated or calculated data
TCL	Crops and livestock products	15	Belgium-Luxembourg	5922	Export Value	1941	Cereal preparations	1974	1974	1000 US$	177811	A	Aggregate, may include official, semi-official, estimated or calculated data
TCL	Crops and livestock products	15	Belgium-Luxembourg	5922	Export Value	1941	Cereal preparations	1975	1975	1000 US$	208500	A	Aggregate, may include official, semi-official, estimated or calculated data
TCL	Crops and livestock products	15	Belgium-Luxembourg	5922	Export Value	1941	Cereal preparations	1976	1976	1000 US$	223902	A	Aggregate, may include official, semi-official, estimated or calculated data
TCL	Crops and livestock products	15	Belgium-Luxembourg	5922	Export Value	1941	Cereal preparations	1977	1977	1000 US$	247878	A	Aggregate, may include official, semi-official, estimated or calculated data
TCL	Crops and livestock products	15	Belgium-Luxembourg	5922	Export Value	1941	Cereal preparations	1978	1978	1000 US$	282663	A	Aggregate, may include official, semi-official, estimated or calculated data
TCL	Crops and livestock products	15	Belgium-Luxembourg	5922	Export Value	1941	Cereal preparations	1979	1979	1000 US$	298654	A	Aggregate, may include official, semi-official, estimated or calculated data
TCL	Crops and livestock products	15	Belgium-Luxembourg	5922	Export Value	1941	Cereal preparations	1980	1980	1000 US$	315354	A	Aggregate, may include official, semi-official, estimated or calculated data
TCL	Crops and livestock products	15	Belgium-Luxembourg	5922	Export Value	1941	Cereal preparations	1981	1981	1000 US$	300566	A	Aggregate, may include official, semi-official, estimated or calculated data
TCL	Crops and livestock products	15	Belgium-Luxembourg	5922	Export Value	1941	Cereal preparations	1982	1982	1000 US$	293629	A	Aggregate, may include official, semi-official, estimated or calculated data
TCL	Crops and livestock products	15	Belgium-Luxembourg	5922	Export Value	1941	Cereal preparations	1983	1983	1000 US$	291024	A	Aggregate, may include official, semi-official, estimated or calculated data
TCL	Crops and livestock products	15	Belgium-Luxembourg	5922	Export Value	1941	Cereal preparations	1984	1984	1000 US$	315599	A	Aggregate, may include official, semi-official, estimated or calculated data
TCL	Crops and livestock products	15	Belgium-Luxembourg	5922	Export Value	1941	Cereal preparations	1985	1985	1000 US$	308805	A	Aggregate, may include official, semi-official, estimated or calculated data
TCL	Crops and livestock products	15	Belgium-Luxembourg	5922	Export Value	1941	Cereal preparations	1986	1986	1000 US$	402308	A	Aggregate, may include official, semi-official, estimated or calculated data
TCL	Crops and livestock products	15	Belgium-Luxembourg	5922	Export Value	1941	Cereal preparations	1987	1987	1000 US$	469438	A	Aggregate, may include official, semi-official, estimated or calculated data
TCL	Crops and livestock products	15	Belgium-Luxembourg	5922	Export Value	1941	Cereal preparations	1988	1988	1000 US$	539757	A	Aggregate, may include official, semi-official, estimated or calculated data
TCL	Crops and livestock products	15	Belgium-Luxembourg	5922	Export Value	1941	Cereal preparations	1989	1989	1000 US$	594334	A	Aggregate, may include official, semi-official, estimated or calculated data
TCL	Crops and livestock products	15	Belgium-Luxembourg	5922	Export Value	1941	Cereal preparations	1990	1990	1000 US$	747291	A	Aggregate, may include official, semi-official, estimated or calculated data
TCL	Crops and livestock products	15	Belgium-Luxembourg	5922	Export Value	1941	Cereal preparations	1991	1991	1000 US$	806898	A	Aggregate, may include official, semi-official, estimated or calculated data
TCL	Crops and livestock products	15	Belgium-Luxembourg	5922	Export Value	1941	Cereal preparations	1992	1992	1000 US$	851509	A	Aggregate, may include official, semi-official, estimated or calculated data
TCL	Crops and livestock products	15	Belgium-Luxembourg	5922	Export Value	1941	Cereal preparations	1993	1993	1000 US$	823365	A	Aggregate, may include official, semi-official, estimated or calculated data
TCL	Crops and livestock products	15	Belgium-Luxembourg	5922	Export Value	1941	Cereal preparations	1994	1994	1000 US$	936182	A	Aggregate, may include official, semi-official, estimated or calculated data
TCL	Crops and livestock products	15	Belgium-Luxembourg	5922	Export Value	1941	Cereal preparations	1995	1995	1000 US$	1221098	A	Aggregate, may include official, semi-official, estimated or calculated data
TCL	Crops and livestock products	15	Belgium-Luxembourg	5922	Export Value	1941	Cereal preparations	1996	1996	1000 US$	1253751	A	Aggregate, may include official, semi-official, estimated or calculated data
TCL	Crops and livestock products	15	Belgium-Luxembourg	5922	Export Value	1941	Cereal preparations	1997	1997	1000 US$	1271060	A	Aggregate, may include official, semi-official, estimated or calculated data
TCL	Crops and livestock products	15	Belgium-Luxembourg	5922	Export Value	1941	Cereal preparations	1998	1998	1000 US$	1378983	A	Aggregate, may include official, semi-official, estimated or calculated data
TCL	Crops and livestock products	15	Belgium-Luxembourg	5922	Export Value	1941	Cereal preparations	1999	1999	1000 US$	1368279	A	Aggregate, may include official, semi-official, estimated or calculated data
TCL	Crops and livestock products	23	Belize	5922	Export Value	1941	Cereal preparations	1961	1961	1000 US$	0	A	Aggregate, may include official, semi-official, estimated or calculated data
TCL	Crops and livestock products	23	Belize	5922	Export Value	1941	Cereal preparations	1962	1962	1000 US$	0	A	Aggregate, may include official, semi-official, estimated or calculated data
TCL	Crops and livestock products	23	Belize	5922	Export Value	1941	Cereal preparations	1963	1963	1000 US$	0	A	Aggregate, may include official, semi-official, estimated or calculated data
TCL	Crops and livestock products	23	Belize	5922	Export Value	1941	Cereal preparations	1964	1964	1000 US$	2	A	Aggregate, may include official, semi-official, estimated or calculated data
TCL	Crops and livestock products	23	Belize	5922	Export Value	1941	Cereal preparations	1965	1965	1000 US$	1	A	Aggregate, may include official, semi-official, estimated or calculated data
TCL	Crops and livestock products	23	Belize	5922	Export Value	1941	Cereal preparations	1966	1966	1000 US$	3	A	Aggregate, may include official, semi-official, estimated or calculated data
TCL	Crops and livestock products	23	Belize	5922	Export Value	1941	Cereal preparations	1967	1967	1000 US$	5	A	Aggregate, may include official, semi-official, estimated or calculated data
TCL	Crops and livestock products	23	Belize	5922	Export Value	1941	Cereal preparations	1968	1968	1000 US$	11	A	Aggregate, may include official, semi-official, estimated or calculated data
TCL	Crops and livestock products	23	Belize	5922	Export Value	1941	Cereal preparations	1969	1969	1000 US$	23	A	Aggregate, may include official, semi-official, estimated or calculated data
TCL	Crops and livestock products	23	Belize	5922	Export Value	1941	Cereal preparations	1970	1970	1000 US$	61	A	Aggregate, may include official, semi-official, estimated or calculated data
TCL	Crops and livestock products	23	Belize	5922	Export Value	1941	Cereal preparations	1971	1971	1000 US$	79	A	Aggregate, may include official, semi-official, estimated or calculated data
TCL	Crops and livestock products	23	Belize	5922	Export Value	1941	Cereal preparations	1972	1972	1000 US$	16	A	Aggregate, may include official, semi-official, estimated or calculated data
TCL	Crops and livestock products	23	Belize	5922	Export Value	1941	Cereal preparations	1973	1973	1000 US$	260	A	Aggregate, may include official, semi-official, estimated or calculated data
TCL	Crops and livestock products	23	Belize	5922	Export Value	1941	Cereal preparations	1974	1974	1000 US$	216	A	Aggregate, may include official, semi-official, estimated or calculated data
TCL	Crops and livestock products	23	Belize	5922	Export Value	1941	Cereal preparations	1975	1975	1000 US$	223	A	Aggregate, may include official, semi-official, estimated or calculated data
TCL	Crops and livestock products	23	Belize	5922	Export Value	1941	Cereal preparations	1976	1976	1000 US$	257	A	Aggregate, may include official, semi-official, estimated or calculated data
TCL	Crops and livestock products	23	Belize	5922	Export Value	1941	Cereal preparations	1977	1977	1000 US$	313	A	Aggregate, may include official, semi-official, estimated or calculated data
TCL	Crops and livestock products	23	Belize	5922	Export Value	1941	Cereal preparations	1978	1978	1000 US$	436	A	Aggregate, may include official, semi-official, estimated or calculated data
TCL	Crops and livestock products	23	Belize	5922	Export Value	1941	Cereal preparations	1979	1979	1000 US$	534	A	Aggregate, may include official, semi-official, estimated or calculated data
TCL	Crops and livestock products	23	Belize	5922	Export Value	1941	Cereal preparations	1980	1980	1000 US$	273	A	Aggregate, may include official, semi-official, estimated or calculated data
TCL	Crops and livestock products	23	Belize	5922	Export Value	1941	Cereal preparations	1981	1981	1000 US$	0	A	Aggregate, may include official, semi-official, estimated or calculated data
TCL	Crops and livestock products	23	Belize	5922	Export Value	1941	Cereal preparations	1982	1982	1000 US$	203	A	Aggregate, may include official, semi-official, estimated or calculated data
TCL	Crops and livestock products	23	Belize	5922	Export Value	1941	Cereal preparations	1983	1983	1000 US$	36	A	Aggregate, may include official, semi-official, estimated or calculated data
TCL	Crops and livestock products	23	Belize	5922	Export Value	1941	Cereal preparations	1984	1984	1000 US$	154	A	Aggregate, may include official, semi-official, estimated or calculated data
TCL	Crops and livestock products	23	Belize	5922	Export Value	1941	Cereal preparations	1985	1985	1000 US$	263	A	Aggregate, may include official, semi-official, estimated or calculated data
TCL	Crops and livestock products	23	Belize	5922	Export Value	1941	Cereal preparations	1986	1986	1000 US$	268	A	Aggregate, may include official, semi-official, estimated or calculated data
TCL	Crops and livestock products	23	Belize	5922	Export Value	1941	Cereal preparations	1987	1987	1000 US$	314	A	Aggregate, may include official, semi-official, estimated or calculated data
TCL	Crops and livestock products	23	Belize	5922	Export Value	1941	Cereal preparations	1988	1988	1000 US$	288	A	Aggregate, may include official, semi-official, estimated or calculated data
TCL	Crops and livestock products	23	Belize	5922	Export Value	1941	Cereal preparations	1989	1989	1000 US$	586	A	Aggregate, may include official, semi-official, estimated or calculated data
TCL	Crops and livestock products	23	Belize	5922	Export Value	1941	Cereal preparations	1990	1990	1000 US$	433	A	Aggregate, may include official, semi-official, estimated or calculated data
TCL	Crops and livestock products	23	Belize	5922	Export Value	1941	Cereal preparations	1991	1991	1000 US$	344	A	Aggregate, may include official, semi-official, estimated or calculated data
TCL	Crops and livestock products	23	Belize	5922	Export Value	1941	Cereal preparations	1992	1992	1000 US$	564	A	Aggregate, may include official, semi-official, estimated or calculated data
TCL	Crops and livestock products	23	Belize	5922	Export Value	1941	Cereal preparations	1993	1993	1000 US$	370	A	Aggregate, may include official, semi-official, estimated or calculated data
TCL	Crops and livestock products	23	Belize	5922	Export Value	1941	Cereal preparations	1994	1994	1000 US$	103	A	Aggregate, may include official, semi-official, estimated or calculated data
TCL	Crops and livestock products	23	Belize	5922	Export Value	1941	Cereal preparations	1995	1995	1000 US$	27	A	Aggregate, may include official, semi-official, estimated or calculated data
TCL	Crops and livestock products	23	Belize	5922	Export Value	1941	Cereal preparations	1996	1996	1000 US$	10	A	Aggregate, may include official, semi-official, estimated or calculated data
TCL	Crops and livestock products	23	Belize	5922	Export Value	1941	Cereal preparations	1997	1997	1000 US$	17	A	Aggregate, may include official, semi-official, estimated or calculated data
TCL	Crops and livestock products	23	Belize	5922	Export Value	1941	Cereal preparations	1998	1998	1000 US$	17	A	Aggregate, may include official, semi-official, estimated or calculated data
TCL	Crops and livestock products	23	Belize	5922	Export Value	1941	Cereal preparations	1999	1999	1000 US$	17	A	Aggregate, may include official, semi-official, estimated or calculated data
TCL	Crops and livestock products	23	Belize	5922	Export Value	1941	Cereal preparations	2000	2000	1000 US$	17	A	Aggregate, may include official, semi-official, estimated or calculated data
TCL	Crops and livestock products	23	Belize	5922	Export Value	1941	Cereal preparations	2001	2001	1000 US$	4	A	Aggregate, may include official, semi-official, estimated or calculated data
TCL	Crops and livestock products	23	Belize	5922	Export Value	1941	Cereal preparations	2002	2002	1000 US$	11	A	Aggregate, may include official, semi-official, estimated or calculated data
TCL	Crops and livestock products	23	Belize	5922	Export Value	1941	Cereal preparations	2003	2003	1000 US$	57	A	Aggregate, may include official, semi-official, estimated or calculated data
TCL	Crops and livestock products	23	Belize	5922	Export Value	1941	Cereal preparations	2004	2004	1000 US$	57	A	Aggregate, may include official, semi-official, estimated or calculated data
TCL	Crops and livestock products	23	Belize	5922	Export Value	1941	Cereal preparations	2005	2005	1000 US$	95	A	Aggregate, may include official, semi-official, estimated or calculated data
TCL	Crops and livestock products	23	Belize	5922	Export Value	1941	Cereal preparations	2006	2006	1000 US$	3	A	Aggregate, may include official, semi-official, estimated or calculated data
TCL	Crops and livestock products	23	Belize	5922	Export Value	1941	Cereal preparations	2007	2007	1000 US$	5	A	Aggregate, may include official, semi-official, estimated or calculated data
TCL	Crops and livestock products	23	Belize	5922	Export Value	1941	Cereal preparations	2008	2008	1000 US$	1	A	Aggregate, may include official, semi-official, estimated or calculated data
TCL	Crops and livestock products	23	Belize	5922	Export Value	1941	Cereal preparations	2009	2009	1000 US$	1	A	Aggregate, may include official, semi-official, estimated or calculated data
TCL	Crops and livestock products	23	Belize	5922	Export Value	1941	Cereal preparations	2010	2010	1000 US$	783	A	Aggregate, may include official, semi-official, estimated or calculated data
TCL	Crops and livestock products	23	Belize	5922	Export Value	1941	Cereal preparations	2011	2011	1000 US$	3450	A	Aggregate, may include official, semi-official, estimated or calculated data
TCL	Crops and livestock products	23	Belize	5922	Export Value	1941	Cereal preparations	2012	2012	1000 US$	2430	A	Aggregate, may include official, semi-official, estimated or calculated data
TCL	Crops and livestock products	23	Belize	5922	Export Value	1941	Cereal preparations	2013	2013	1000 US$	3359	A	Aggregate, may include official, semi-official, estimated or calculated data
TCL	Crops and livestock products	23	Belize	5922	Export Value	1941	Cereal preparations	2014	2014	1000 US$	3344	A	Aggregate, may include official, semi-official, estimated or calculated data
TCL	Crops and livestock products	23	Belize	5922	Export Value	1941	Cereal preparations	2015	2015	1000 US$	248	A	Aggregate, may include official, semi-official, estimated or calculated data
TCL	Crops and livestock products	23	Belize	5922	Export Value	1941	Cereal preparations	2016	2016	1000 US$	16	A	Aggregate, may include official, semi-official, estimated or calculated data
TCL	Crops and livestock products	23	Belize	5922	Export Value	1941	Cereal preparations	2017	2017	1000 US$	0	A	Aggregate, may include official, semi-official, estimated or calculated data
TCL	Crops and livestock products	23	Belize	5922	Export Value	1941	Cereal preparations	2018	2018	1000 US$	1086	A	Aggregate, may include official, semi-official, estimated or calculated data
TCL	Crops and livestock products	23	Belize	5922	Export Value	1941	Cereal preparations	2019	2019	1000 US$	1257	A	Aggregate, may include official, semi-official, estimated or calculated data
TCL	Crops and livestock products	53	Benin	5922	Export Value	1941	Cereal preparations	1961	1961	1000 US$	0	A	Aggregate, may include official, semi-official, estimated or calculated data
TCL	Crops and livestock products	53	Benin	5922	Export Value	1941	Cereal preparations	1962	1962	1000 US$	0	A	Aggregate, may include official, semi-official, estimated or calculated data
TCL	Crops and livestock products	53	Benin	5922	Export Value	1941	Cereal preparations	1963	1963	1000 US$	0	A	Aggregate, may include official, semi-official, estimated or calculated data
TCL	Crops and livestock products	53	Benin	5922	Export Value	1941	Cereal preparations	1964	1964	1000 US$	0	A	Aggregate, may include official, semi-official, estimated or calculated data
TCL	Crops and livestock products	53	Benin	5922	Export Value	1941	Cereal preparations	1965	1965	1000 US$	0	A	Aggregate, may include official, semi-official, estimated or calculated data
TCL	Crops and livestock products	53	Benin	5922	Export Value	1941	Cereal preparations	1966	1966	1000 US$	0	A	Aggregate, may include official, semi-official, estimated or calculated data
TCL	Crops and livestock products	53	Benin	5922	Export Value	1941	Cereal preparations	1967	1967	1000 US$	0	A	Aggregate, may include official, semi-official, estimated or calculated data
TCL	Crops and livestock products	53	Benin	5922	Export Value	1941	Cereal preparations	1968	1968	1000 US$	0	A	Aggregate, may include official, semi-official, estimated or calculated data
TCL	Crops and livestock products	53	Benin	5922	Export Value	1941	Cereal preparations	1969	1969	1000 US$	0	A	Aggregate, may include official, semi-official, estimated or calculated data
TCL	Crops and livestock products	53	Benin	5922	Export Value	1941	Cereal preparations	1970	1970	1000 US$	0	A	Aggregate, may include official, semi-official, estimated or calculated data
TCL	Crops and livestock products	53	Benin	5922	Export Value	1941	Cereal preparations	1971	1971	1000 US$	18	A	Aggregate, may include official, semi-official, estimated or calculated data
TCL	Crops and livestock products	53	Benin	5922	Export Value	1941	Cereal preparations	1972	1972	1000 US$	0	A	Aggregate, may include official, semi-official, estimated or calculated data
TCL	Crops and livestock products	53	Benin	5922	Export Value	1941	Cereal preparations	1973	1973	1000 US$	111	A	Aggregate, may include official, semi-official, estimated or calculated data
TCL	Crops and livestock products	53	Benin	5922	Export Value	1941	Cereal preparations	1974	1974	1000 US$	260	A	Aggregate, may include official, semi-official, estimated or calculated data
TCL	Crops and livestock products	53	Benin	5922	Export Value	1941	Cereal preparations	1975	1975	1000 US$	378	A	Aggregate, may include official, semi-official, estimated or calculated data
TCL	Crops and livestock products	53	Benin	5922	Export Value	1941	Cereal preparations	1976	1976	1000 US$	380	A	Aggregate, may include official, semi-official, estimated or calculated data
TCL	Crops and livestock products	53	Benin	5922	Export Value	1941	Cereal preparations	1977	1977	1000 US$	430	A	Aggregate, may include official, semi-official, estimated or calculated data
TCL	Crops and livestock products	53	Benin	5922	Export Value	1941	Cereal preparations	1978	1978	1000 US$	1201	A	Aggregate, may include official, semi-official, estimated or calculated data
TCL	Crops and livestock products	53	Benin	5922	Export Value	1941	Cereal preparations	1979	1979	1000 US$	447	A	Aggregate, may include official, semi-official, estimated or calculated data
TCL	Crops and livestock products	53	Benin	5922	Export Value	1941	Cereal preparations	1980	1980	1000 US$	18	A	Aggregate, may include official, semi-official, estimated or calculated data
TCL	Crops and livestock products	53	Benin	5922	Export Value	1941	Cereal preparations	1981	1981	1000 US$	0	A	Aggregate, may include official, semi-official, estimated or calculated data
TCL	Crops and livestock products	53	Benin	5922	Export Value	1941	Cereal preparations	1982	1982	1000 US$	5	A	Aggregate, may include official, semi-official, estimated or calculated data
TCL	Crops and livestock products	53	Benin	5922	Export Value	1941	Cereal preparations	1983	1983	1000 US$	74	A	Aggregate, may include official, semi-official, estimated or calculated data
TCL	Crops and livestock products	53	Benin	5922	Export Value	1941	Cereal preparations	1984	1984	1000 US$	0	A	Aggregate, may include official, semi-official, estimated or calculated data
TCL	Crops and livestock products	53	Benin	5922	Export Value	1941	Cereal preparations	1985	1985	1000 US$	8	A	Aggregate, may include official, semi-official, estimated or calculated data
TCL	Crops and livestock products	53	Benin	5922	Export Value	1941	Cereal preparations	1986	1986	1000 US$	69	A	Aggregate, may include official, semi-official, estimated or calculated data
TCL	Crops and livestock products	53	Benin	5922	Export Value	1941	Cereal preparations	1987	1987	1000 US$	0	A	Aggregate, may include official, semi-official, estimated or calculated data
TCL	Crops and livestock products	53	Benin	5922	Export Value	1941	Cereal preparations	1988	1988	1000 US$	0	A	Aggregate, may include official, semi-official, estimated or calculated data
TCL	Crops and livestock products	53	Benin	5922	Export Value	1941	Cereal preparations	1989	1989	1000 US$	0	A	Aggregate, may include official, semi-official, estimated or calculated data
TCL	Crops and livestock products	53	Benin	5922	Export Value	1941	Cereal preparations	1990	1990	1000 US$	0	A	Aggregate, may include official, semi-official, estimated or calculated data
TCL	Crops and livestock products	53	Benin	5922	Export Value	1941	Cereal preparations	1991	1991	1000 US$	82	A	Aggregate, may include official, semi-official, estimated or calculated data
TCL	Crops and livestock products	53	Benin	5922	Export Value	1941	Cereal preparations	1992	1992	1000 US$	50	A	Aggregate, may include official, semi-official, estimated or calculated data
TCL	Crops and livestock products	53	Benin	5922	Export Value	1941	Cereal preparations	1993	1993	1000 US$	2	A	Aggregate, may include official, semi-official, estimated or calculated data
TCL	Crops and livestock products	53	Benin	5922	Export Value	1941	Cereal preparations	1994	1994	1000 US$	2	A	Aggregate, may include official, semi-official, estimated or calculated data
TCL	Crops and livestock products	53	Benin	5922	Export Value	1941	Cereal preparations	1995	1995	1000 US$	1	A	Aggregate, may include official, semi-official, estimated or calculated data
TCL	Crops and livestock products	53	Benin	5922	Export Value	1941	Cereal preparations	1996	1996	1000 US$	11	A	Aggregate, may include official, semi-official, estimated or calculated data
TCL	Crops and livestock products	53	Benin	5922	Export Value	1941	Cereal preparations	1997	1997	1000 US$	0	A	Aggregate, may include official, semi-official, estimated or calculated data
TCL	Crops and livestock products	53	Benin	5922	Export Value	1941	Cereal preparations	1998	1998	1000 US$	0	A	Aggregate, may include official, semi-official, estimated or calculated data
TCL	Crops and livestock products	53	Benin	5922	Export Value	1941	Cereal preparations	1999	1999	1000 US$	33	A	Aggregate, may include official, semi-official, estimated or calculated data
TCL	Crops and livestock products	53	Benin	5922	Export Value	1941	Cereal preparations	2000	2000	1000 US$	32	A	Aggregate, may include official, semi-official, estimated or calculated data
TCL	Crops and livestock products	53	Benin	5922	Export Value	1941	Cereal preparations	2001	2001	1000 US$	199	A	Aggregate, may include official, semi-official, estimated or calculated data
TCL	Crops and livestock products	53	Benin	5922	Export Value	1941	Cereal preparations	2002	2002	1000 US$	49	A	Aggregate, may include official, semi-official, estimated or calculated data
TCL	Crops and livestock products	53	Benin	5922	Export Value	1941	Cereal preparations	2003	2003	1000 US$	194	A	Aggregate, may include official, semi-official, estimated or calculated data
TCL	Crops and livestock products	53	Benin	5922	Export Value	1941	Cereal preparations	2004	2004	1000 US$	171	A	Aggregate, may include official, semi-official, estimated or calculated data
TCL	Crops and livestock products	53	Benin	5922	Export Value	1941	Cereal preparations	2005	2005	1000 US$	261	A	Aggregate, may include official, semi-official, estimated or calculated data
TCL	Crops and livestock products	53	Benin	5922	Export Value	1941	Cereal preparations	2006	2006	1000 US$	54	A	Aggregate, may include official, semi-official, estimated or calculated data
TCL	Crops and livestock products	53	Benin	5922	Export Value	1941	Cereal preparations	2007	2007	1000 US$	77	A	Aggregate, may include official, semi-official, estimated or calculated data
TCL	Crops and livestock products	53	Benin	5922	Export Value	1941	Cereal preparations	2008	2008	1000 US$	26	A	Aggregate, may include official, semi-official, estimated or calculated data
TCL	Crops and livestock products	53	Benin	5922	Export Value	1941	Cereal preparations	2009	2009	1000 US$	216	A	Aggregate, may include official, semi-official, estimated or calculated data
TCL	Crops and livestock products	53	Benin	5922	Export Value	1941	Cereal preparations	2010	2010	1000 US$	138	A	Aggregate, may include official, semi-official, estimated or calculated data
TCL	Crops and livestock products	53	Benin	5922	Export Value	1941	Cereal preparations	2011	2011	1000 US$	213	A	Aggregate, may include official, semi-official, estimated or calculated data
TCL	Crops and livestock products	53	Benin	5922	Export Value	1941	Cereal preparations	2012	2012	1000 US$	416	A	Aggregate, may include official, semi-official, estimated or calculated data
TCL	Crops and livestock products	53	Benin	5922	Export Value	1941	Cereal preparations	2013	2013	1000 US$	234	A	Aggregate, may include official, semi-official, estimated or calculated data
TCL	Crops and livestock products	53	Benin	5922	Export Value	1941	Cereal preparations	2014	2014	1000 US$	1905	A	Aggregate, may include official, semi-official, estimated or calculated data
TCL	Crops and livestock products	53	Benin	5922	Export Value	1941	Cereal preparations	2015	2015	1000 US$	174	A	Aggregate, may include official, semi-official, estimated or calculated data
TCL	Crops and livestock products	53	Benin	5922	Export Value	1941	Cereal preparations	2016	2016	1000 US$	400	A	Aggregate, may include official, semi-official, estimated or calculated data
TCL	Crops and livestock products	53	Benin	5922	Export Value	1941	Cereal preparations	2017	2017	1000 US$	275	A	Aggregate, may include official, semi-official, estimated or calculated data
TCL	Crops and livestock products	53	Benin	5922	Export Value	1941	Cereal preparations	2018	2018	1000 US$	134	A	Aggregate, may include official, semi-official, estimated or calculated data
TCL	Crops and livestock products	53	Benin	5922	Export Value	1941	Cereal preparations	2019	2019	1000 US$	81	A	Aggregate, may include official, semi-official, estimated or calculated data
TCL	Crops and livestock products	18	Bhutan	5922	Export Value	1941	Cereal preparations	1961	1961	1000 US$		A	Aggregate, may include official, semi-official, estimated or calculated data
TCL	Crops and livestock products	18	Bhutan	5922	Export Value	1941	Cereal preparations	1962	1962	1000 US$		A	Aggregate, may include official, semi-official, estimated or calculated data
TCL	Crops and livestock products	18	Bhutan	5922	Export Value	1941	Cereal preparations	1963	1963	1000 US$		A	Aggregate, may include official, semi-official, estimated or calculated data
TCL	Crops and livestock products	18	Bhutan	5922	Export Value	1941	Cereal preparations	1964	1964	1000 US$		A	Aggregate, may include official, semi-official, estimated or calculated data
TCL	Crops and livestock products	18	Bhutan	5922	Export Value	1941	Cereal preparations	1965	1965	1000 US$		A	Aggregate, may include official, semi-official, estimated or calculated data
TCL	Crops and livestock products	18	Bhutan	5922	Export Value	1941	Cereal preparations	1966	1966	1000 US$		A	Aggregate, may include official, semi-official, estimated or calculated data
TCL	Crops and livestock products	18	Bhutan	5922	Export Value	1941	Cereal preparations	1967	1967	1000 US$		A	Aggregate, may include official, semi-official, estimated or calculated data
TCL	Crops and livestock products	18	Bhutan	5922	Export Value	1941	Cereal preparations	1968	1968	1000 US$		A	Aggregate, may include official, semi-official, estimated or calculated data
TCL	Crops and livestock products	18	Bhutan	5922	Export Value	1941	Cereal preparations	1969	1969	1000 US$		A	Aggregate, may include official, semi-official, estimated or calculated data
TCL	Crops and livestock products	18	Bhutan	5922	Export Value	1941	Cereal preparations	1970	1970	1000 US$		A	Aggregate, may include official, semi-official, estimated or calculated data
TCL	Crops and livestock products	18	Bhutan	5922	Export Value	1941	Cereal preparations	1971	1971	1000 US$		A	Aggregate, may include official, semi-official, estimated or calculated data
TCL	Crops and livestock products	18	Bhutan	5922	Export Value	1941	Cereal preparations	1972	1972	1000 US$		A	Aggregate, may include official, semi-official, estimated or calculated data
TCL	Crops and livestock products	18	Bhutan	5922	Export Value	1941	Cereal preparations	1973	1973	1000 US$		A	Aggregate, may include official, semi-official, estimated or calculated data
TCL	Crops and livestock products	18	Bhutan	5922	Export Value	1941	Cereal preparations	1974	1974	1000 US$		A	Aggregate, may include official, semi-official, estimated or calculated data
TCL	Crops and livestock products	18	Bhutan	5922	Export Value	1941	Cereal preparations	1975	1975	1000 US$		A	Aggregate, may include official, semi-official, estimated or calculated data
TCL	Crops and livestock products	18	Bhutan	5922	Export Value	1941	Cereal preparations	1976	1976	1000 US$		A	Aggregate, may include official, semi-official, estimated or calculated data
TCL	Crops and livestock products	18	Bhutan	5922	Export Value	1941	Cereal preparations	1977	1977	1000 US$		A	Aggregate, may include official, semi-official, estimated or calculated data
TCL	Crops and livestock products	18	Bhutan	5922	Export Value	1941	Cereal preparations	1978	1978	1000 US$		A	Aggregate, may include official, semi-official, estimated or calculated data
TCL	Crops and livestock products	18	Bhutan	5922	Export Value	1941	Cereal preparations	1979	1979	1000 US$		A	Aggregate, may include official, semi-official, estimated or calculated data
TCL	Crops and livestock products	18	Bhutan	5922	Export Value	1941	Cereal preparations	1980	1980	1000 US$		A	Aggregate, may include official, semi-official, estimated or calculated data
TCL	Crops and livestock products	18	Bhutan	5922	Export Value	1941	Cereal preparations	1981	1981	1000 US$		A	Aggregate, may include official, semi-official, estimated or calculated data
TCL	Crops and livestock products	18	Bhutan	5922	Export Value	1941	Cereal preparations	1982	1982	1000 US$		A	Aggregate, may include official, semi-official, estimated or calculated data
TCL	Crops and livestock products	18	Bhutan	5922	Export Value	1941	Cereal preparations	1983	1983	1000 US$		A	Aggregate, may include official, semi-official, estimated or calculated data
TCL	Crops and livestock products	18	Bhutan	5922	Export Value	1941	Cereal preparations	1984	1984	1000 US$		A	Aggregate, may include official, semi-official, estimated or calculated data
TCL	Crops and livestock products	18	Bhutan	5922	Export Value	1941	Cereal preparations	1985	1985	1000 US$		A	Aggregate, may include official, semi-official, estimated or calculated data
TCL	Crops and livestock products	18	Bhutan	5922	Export Value	1941	Cereal preparations	1986	1986	1000 US$		A	Aggregate, may include official, semi-official, estimated or calculated data
TCL	Crops and livestock products	18	Bhutan	5922	Export Value	1941	Cereal preparations	1987	1987	1000 US$		A	Aggregate, may include official, semi-official, estimated or calculated data
TCL	Crops and livestock products	18	Bhutan	5922	Export Value	1941	Cereal preparations	1988	1988	1000 US$		A	Aggregate, may include official, semi-official, estimated or calculated data
TCL	Crops and livestock products	18	Bhutan	5922	Export Value	1941	Cereal preparations	1989	1989	1000 US$		A	Aggregate, may include official, semi-official, estimated or calculated data
TCL	Crops and livestock products	18	Bhutan	5922	Export Value	1941	Cereal preparations	1990	1990	1000 US$		A	Aggregate, may include official, semi-official, estimated or calculated data
TCL	Crops and livestock products	18	Bhutan	5922	Export Value	1941	Cereal preparations	1991	1991	1000 US$		A	Aggregate, may include official, semi-official, estimated or calculated data
TCL	Crops and livestock products	18	Bhutan	5922	Export Value	1941	Cereal preparations	1992	1992	1000 US$	400	A	Aggregate, may include official, semi-official, estimated or calculated data
TCL	Crops and livestock products	18	Bhutan	5922	Export Value	1941	Cereal preparations	1993	1993	1000 US$	146	A	Aggregate, may include official, semi-official, estimated or calculated data
TCL	Crops and livestock products	18	Bhutan	5922	Export Value	1941	Cereal preparations	1994	1994	1000 US$	59	A	Aggregate, may include official, semi-official, estimated or calculated data
TCL	Crops and livestock products	18	Bhutan	5922	Export Value	1941	Cereal preparations	1995	1995	1000 US$	59	A	Aggregate, may include official, semi-official, estimated or calculated data
TCL	Crops and livestock products	18	Bhutan	5922	Export Value	1941	Cereal preparations	1996	1996	1000 US$	59	A	Aggregate, may include official, semi-official, estimated or calculated data
TCL	Crops and livestock products	18	Bhutan	5922	Export Value	1941	Cereal preparations	1997	1997	1000 US$	0	A	Aggregate, may include official, semi-official, estimated or calculated data
TCL	Crops and livestock products	18	Bhutan	5922	Export Value	1941	Cereal preparations	1998	1998	1000 US$	0	A	Aggregate, may include official, semi-official, estimated or calculated data
TCL	Crops and livestock products	18	Bhutan	5922	Export Value	1941	Cereal preparations	1999	1999	1000 US$	0	A	Aggregate, may include official, semi-official, estimated or calculated data
TCL	Crops and livestock products	18	Bhutan	5922	Export Value	1941	Cereal preparations	2000	2000	1000 US$	0	A	Aggregate, may include official, semi-official, estimated or calculated data
TCL	Crops and livestock products	18	Bhutan	5922	Export Value	1941	Cereal preparations	2001	2001	1000 US$	0	A	Aggregate, may include official, semi-official, estimated or calculated data
TCL	Crops and livestock products	18	Bhutan	5922	Export Value	1941	Cereal preparations	2002	2002	1000 US$	0	A	Aggregate, may include official, semi-official, estimated or calculated data
TCL	Crops and livestock products	18	Bhutan	5922	Export Value	1941	Cereal preparations	2003	2003	1000 US$	74	A	Aggregate, may include official, semi-official, estimated or calculated data
TCL	Crops and livestock products	18	Bhutan	5922	Export Value	1941	Cereal preparations	2004	2004	1000 US$	74	A	Aggregate, may include official, semi-official, estimated or calculated data
TCL	Crops and livestock products	18	Bhutan	5922	Export Value	1941	Cereal preparations	2005	2005	1000 US$	74	A	Aggregate, may include official, semi-official, estimated or calculated data
TCL	Crops and livestock products	18	Bhutan	5922	Export Value	1941	Cereal preparations	2006	2006	1000 US$	74	A	Aggregate, may include official, semi-official, estimated or calculated data
TCL	Crops and livestock products	18	Bhutan	5922	Export Value	1941	Cereal preparations	2007	2007	1000 US$	74	A	Aggregate, may include official, semi-official, estimated or calculated data
TCL	Crops and livestock products	18	Bhutan	5922	Export Value	1941	Cereal preparations	2008	2008	1000 US$	74	A	Aggregate, may include official, semi-official, estimated or calculated data
TCL	Crops and livestock products	18	Bhutan	5922	Export Value	1941	Cereal preparations	2009	2009	1000 US$	74	A	Aggregate, may include official, semi-official, estimated or calculated data
TCL	Crops and livestock products	18	Bhutan	5922	Export Value	1941	Cereal preparations	2010	2010	1000 US$	1	A	Aggregate, may include official, semi-official, estimated or calculated data
TCL	Crops and livestock products	18	Bhutan	5922	Export Value	1941	Cereal preparations	2011	2011	1000 US$	1	A	Aggregate, may include official, semi-official, estimated or calculated data
TCL	Crops and livestock products	18	Bhutan	5922	Export Value	1941	Cereal preparations	2012	2012	1000 US$	0	A	Aggregate, may include official, semi-official, estimated or calculated data
TCL	Crops and livestock products	18	Bhutan	5922	Export Value	1941	Cereal preparations	2013	2013	1000 US$	0	A	Aggregate, may include official, semi-official, estimated or calculated data
TCL	Crops and livestock products	18	Bhutan	5922	Export Value	1941	Cereal preparations	2014	2014	1000 US$	2	A	Aggregate, may include official, semi-official, estimated or calculated data
TCL	Crops and livestock products	18	Bhutan	5922	Export Value	1941	Cereal preparations	2015	2015	1000 US$	2	A	Aggregate, may include official, semi-official, estimated or calculated data
TCL	Crops and livestock products	18	Bhutan	5922	Export Value	1941	Cereal preparations	2016	2016	1000 US$	1	A	Aggregate, may include official, semi-official, estimated or calculated data
TCL	Crops and livestock products	18	Bhutan	5922	Export Value	1941	Cereal preparations	2017	2017	1000 US$	0	A	Aggregate, may include official, semi-official, estimated or calculated data
TCL	Crops and livestock products	18	Bhutan	5922	Export Value	1941	Cereal preparations	2018	2018	1000 US$	0	A	Aggregate, may include official, semi-official, estimated or calculated data
TCL	Crops and livestock products	18	Bhutan	5922	Export Value	1941	Cereal preparations	2019	2019	1000 US$	3	A	Aggregate, may include official, semi-official, estimated or calculated data
TCL	Crops and livestock products	19	Bolivia (Plurinational State of)	5922	Export Value	1941	Cereal preparations	1961	1961	1000 US$	0	A	Aggregate, may include official, semi-official, estimated or calculated data
TCL	Crops and livestock products	19	Bolivia (Plurinational State of)	5922	Export Value	1941	Cereal preparations	1962	1962	1000 US$	0	A	Aggregate, may include official, semi-official, estimated or calculated data
TCL	Crops and livestock products	19	Bolivia (Plurinational State of)	5922	Export Value	1941	Cereal preparations	1963	1963	1000 US$	0	A	Aggregate, may include official, semi-official, estimated or calculated data
TCL	Crops and livestock products	19	Bolivia (Plurinational State of)	5922	Export Value	1941	Cereal preparations	1964	1964	1000 US$	0	A	Aggregate, may include official, semi-official, estimated or calculated data
TCL	Crops and livestock products	19	Bolivia (Plurinational State of)	5922	Export Value	1941	Cereal preparations	1965	1965	1000 US$	0	A	Aggregate, may include official, semi-official, estimated or calculated data
TCL	Crops and livestock products	19	Bolivia (Plurinational State of)	5922	Export Value	1941	Cereal preparations	1966	1966	1000 US$	0	A	Aggregate, may include official, semi-official, estimated or calculated data
TCL	Crops and livestock products	19	Bolivia (Plurinational State of)	5922	Export Value	1941	Cereal preparations	1967	1967	1000 US$	3	A	Aggregate, may include official, semi-official, estimated or calculated data
TCL	Crops and livestock products	19	Bolivia (Plurinational State of)	5922	Export Value	1941	Cereal preparations	1968	1968	1000 US$	0	A	Aggregate, may include official, semi-official, estimated or calculated data
TCL	Crops and livestock products	19	Bolivia (Plurinational State of)	5922	Export Value	1941	Cereal preparations	1969	1969	1000 US$	17	A	Aggregate, may include official, semi-official, estimated or calculated data
TCL	Crops and livestock products	19	Bolivia (Plurinational State of)	5922	Export Value	1941	Cereal preparations	1970	1970	1000 US$	1	A	Aggregate, may include official, semi-official, estimated or calculated data
TCL	Crops and livestock products	19	Bolivia (Plurinational State of)	5922	Export Value	1941	Cereal preparations	1971	1971	1000 US$	0	A	Aggregate, may include official, semi-official, estimated or calculated data
TCL	Crops and livestock products	19	Bolivia (Plurinational State of)	5922	Export Value	1941	Cereal preparations	1972	1972	1000 US$	0	A	Aggregate, may include official, semi-official, estimated or calculated data
TCL	Crops and livestock products	19	Bolivia (Plurinational State of)	5922	Export Value	1941	Cereal preparations	1973	1973	1000 US$	0	A	Aggregate, may include official, semi-official, estimated or calculated data
TCL	Crops and livestock products	19	Bolivia (Plurinational State of)	5922	Export Value	1941	Cereal preparations	1974	1974	1000 US$	0	A	Aggregate, may include official, semi-official, estimated or calculated data
TCL	Crops and livestock products	19	Bolivia (Plurinational State of)	5922	Export Value	1941	Cereal preparations	1975	1975	1000 US$	0	A	Aggregate, may include official, semi-official, estimated or calculated data
TCL	Crops and livestock products	19	Bolivia (Plurinational State of)	5922	Export Value	1941	Cereal preparations	1976	1976	1000 US$	0	A	Aggregate, may include official, semi-official, estimated or calculated data
TCL	Crops and livestock products	19	Bolivia (Plurinational State of)	5922	Export Value	1941	Cereal preparations	1977	1977	1000 US$	0	A	Aggregate, may include official, semi-official, estimated or calculated data
TCL	Crops and livestock products	19	Bolivia (Plurinational State of)	5922	Export Value	1941	Cereal preparations	1978	1978	1000 US$	6	A	Aggregate, may include official, semi-official, estimated or calculated data
TCL	Crops and livestock products	19	Bolivia (Plurinational State of)	5922	Export Value	1941	Cereal preparations	1979	1979	1000 US$	4	A	Aggregate, may include official, semi-official, estimated or calculated data
TCL	Crops and livestock products	19	Bolivia (Plurinational State of)	5922	Export Value	1941	Cereal preparations	1980	1980	1000 US$	418	A	Aggregate, may include official, semi-official, estimated or calculated data
TCL	Crops and livestock products	19	Bolivia (Plurinational State of)	5922	Export Value	1941	Cereal preparations	1981	1981	1000 US$	271	A	Aggregate, may include official, semi-official, estimated or calculated data
TCL	Crops and livestock products	19	Bolivia (Plurinational State of)	5922	Export Value	1941	Cereal preparations	1982	1982	1000 US$	4239	A	Aggregate, may include official, semi-official, estimated or calculated data
TCL	Crops and livestock products	19	Bolivia (Plurinational State of)	5922	Export Value	1941	Cereal preparations	1983	1983	1000 US$	1366	A	Aggregate, may include official, semi-official, estimated or calculated data
TCL	Crops and livestock products	19	Bolivia (Plurinational State of)	5922	Export Value	1941	Cereal preparations	1984	1984	1000 US$	382	A	Aggregate, may include official, semi-official, estimated or calculated data
TCL	Crops and livestock products	19	Bolivia (Plurinational State of)	5922	Export Value	1941	Cereal preparations	1985	1985	1000 US$	1605	A	Aggregate, may include official, semi-official, estimated or calculated data
TCL	Crops and livestock products	19	Bolivia (Plurinational State of)	5922	Export Value	1941	Cereal preparations	1986	1986	1000 US$	2584	A	Aggregate, may include official, semi-official, estimated or calculated data
TCL	Crops and livestock products	19	Bolivia (Plurinational State of)	5922	Export Value	1941	Cereal preparations	1987	1987	1000 US$	8204	A	Aggregate, may include official, semi-official, estimated or calculated data
TCL	Crops and livestock products	19	Bolivia (Plurinational State of)	5922	Export Value	1941	Cereal preparations	1988	1988	1000 US$	9460	A	Aggregate, may include official, semi-official, estimated or calculated data
TCL	Crops and livestock products	19	Bolivia (Plurinational State of)	5922	Export Value	1941	Cereal preparations	1989	1989	1000 US$	19541	A	Aggregate, may include official, semi-official, estimated or calculated data
TCL	Crops and livestock products	19	Bolivia (Plurinational State of)	5922	Export Value	1941	Cereal preparations	1990	1990	1000 US$	9243	A	Aggregate, may include official, semi-official, estimated or calculated data
TCL	Crops and livestock products	19	Bolivia (Plurinational State of)	5922	Export Value	1941	Cereal preparations	1991	1991	1000 US$	1345	A	Aggregate, may include official, semi-official, estimated or calculated data
TCL	Crops and livestock products	19	Bolivia (Plurinational State of)	5922	Export Value	1941	Cereal preparations	1992	1992	1000 US$	10012	A	Aggregate, may include official, semi-official, estimated or calculated data
TCL	Crops and livestock products	19	Bolivia (Plurinational State of)	5922	Export Value	1941	Cereal preparations	1993	1993	1000 US$	27666	A	Aggregate, may include official, semi-official, estimated or calculated data
TCL	Crops and livestock products	19	Bolivia (Plurinational State of)	5922	Export Value	1941	Cereal preparations	1994	1994	1000 US$	25485	A	Aggregate, may include official, semi-official, estimated or calculated data
TCL	Crops and livestock products	19	Bolivia (Plurinational State of)	5922	Export Value	1941	Cereal preparations	1995	1995	1000 US$	1088	A	Aggregate, may include official, semi-official, estimated or calculated data
TCL	Crops and livestock products	19	Bolivia (Plurinational State of)	5922	Export Value	1941	Cereal preparations	1996	1996	1000 US$	1259	A	Aggregate, may include official, semi-official, estimated or calculated data
TCL	Crops and livestock products	19	Bolivia (Plurinational State of)	5922	Export Value	1941	Cereal preparations	1997	1997	1000 US$	2179	A	Aggregate, may include official, semi-official, estimated or calculated data
TCL	Crops and livestock products	19	Bolivia (Plurinational State of)	5922	Export Value	1941	Cereal preparations	1998	1998	1000 US$	2704	A	Aggregate, may include official, semi-official, estimated or calculated data
TCL	Crops and livestock products	19	Bolivia (Plurinational State of)	5922	Export Value	1941	Cereal preparations	1999	1999	1000 US$	1473	A	Aggregate, may include official, semi-official, estimated or calculated data
TCL	Crops and livestock products	19	Bolivia (Plurinational State of)	5922	Export Value	1941	Cereal preparations	2000	2000	1000 US$	1978	A	Aggregate, may include official, semi-official, estimated or calculated data
TCL	Crops and livestock products	19	Bolivia (Plurinational State of)	5922	Export Value	1941	Cereal preparations	2001	2001	1000 US$	1549	A	Aggregate, may include official, semi-official, estimated or calculated data
TCL	Crops and livestock products	19	Bolivia (Plurinational State of)	5922	Export Value	1941	Cereal preparations	2002	2002	1000 US$	1299	A	Aggregate, may include official, semi-official, estimated or calculated data
TCL	Crops and livestock products	19	Bolivia (Plurinational State of)	5922	Export Value	1941	Cereal preparations	2003	2003	1000 US$	1615	A	Aggregate, may include official, semi-official, estimated or calculated data
TCL	Crops and livestock products	19	Bolivia (Plurinational State of)	5922	Export Value	1941	Cereal preparations	2004	2004	1000 US$	1092	A	Aggregate, may include official, semi-official, estimated or calculated data
TCL	Crops and livestock products	19	Bolivia (Plurinational State of)	5922	Export Value	1941	Cereal preparations	2005	2005	1000 US$	1391	A	Aggregate, may include official, semi-official, estimated or calculated data
TCL	Crops and livestock products	19	Bolivia (Plurinational State of)	5922	Export Value	1941	Cereal preparations	2006	2006	1000 US$	1297	A	Aggregate, may include official, semi-official, estimated or calculated data
TCL	Crops and livestock products	19	Bolivia (Plurinational State of)	5922	Export Value	1941	Cereal preparations	2007	2007	1000 US$	3185	A	Aggregate, may include official, semi-official, estimated or calculated data
TCL	Crops and livestock products	19	Bolivia (Plurinational State of)	5922	Export Value	1941	Cereal preparations	2008	2008	1000 US$	4089	A	Aggregate, may include official, semi-official, estimated or calculated data
TCL	Crops and livestock products	19	Bolivia (Plurinational State of)	5922	Export Value	1941	Cereal preparations	2009	2009	1000 US$	3381	A	Aggregate, may include official, semi-official, estimated or calculated data
TCL	Crops and livestock products	19	Bolivia (Plurinational State of)	5922	Export Value	1941	Cereal preparations	2010	2010	1000 US$	7191	A	Aggregate, may include official, semi-official, estimated or calculated data
TCL	Crops and livestock products	19	Bolivia (Plurinational State of)	5922	Export Value	1941	Cereal preparations	2011	2011	1000 US$	11255	A	Aggregate, may include official, semi-official, estimated or calculated data
TCL	Crops and livestock products	19	Bolivia (Plurinational State of)	5922	Export Value	1941	Cereal preparations	2012	2012	1000 US$	10552	A	Aggregate, may include official, semi-official, estimated or calculated data
TCL	Crops and livestock products	19	Bolivia (Plurinational State of)	5922	Export Value	1941	Cereal preparations	2013	2013	1000 US$	18446	A	Aggregate, may include official, semi-official, estimated or calculated data
TCL	Crops and livestock products	19	Bolivia (Plurinational State of)	5922	Export Value	1941	Cereal preparations	2014	2014	1000 US$	18724	A	Aggregate, may include official, semi-official, estimated or calculated data
TCL	Crops and livestock products	19	Bolivia (Plurinational State of)	5922	Export Value	1941	Cereal preparations	2015	2015	1000 US$	14612	A	Aggregate, may include official, semi-official, estimated or calculated data
TCL	Crops and livestock products	19	Bolivia (Plurinational State of)	5922	Export Value	1941	Cereal preparations	2016	2016	1000 US$	11884	A	Aggregate, may include official, semi-official, estimated or calculated data
TCL	Crops and livestock products	19	Bolivia (Plurinational State of)	5922	Export Value	1941	Cereal preparations	2017	2017	1000 US$	15526	A	Aggregate, may include official, semi-official, estimated or calculated data
TCL	Crops and livestock products	19	Bolivia (Plurinational State of)	5922	Export Value	1941	Cereal preparations	2018	2018	1000 US$	15966	A	Aggregate, may include official, semi-official, estimated or calculated data
TCL	Crops and livestock products	19	Bolivia (Plurinational State of)	5922	Export Value	1941	Cereal preparations	2019	2019	1000 US$	23827	A	Aggregate, may include official, semi-official, estimated or calculated data
TCL	Crops and livestock products	80	Bosnia and Herzegovina	5922	Export Value	1941	Cereal preparations	1992	1992	1000 US$		A	Aggregate, may include official, semi-official, estimated or calculated data
TCL	Crops and livestock products	80	Bosnia and Herzegovina	5922	Export Value	1941	Cereal preparations	1993	1993	1000 US$		A	Aggregate, may include official, semi-official, estimated or calculated data
TCL	Crops and livestock products	80	Bosnia and Herzegovina	5922	Export Value	1941	Cereal preparations	1994	1994	1000 US$		A	Aggregate, may include official, semi-official, estimated or calculated data
TCL	Crops and livestock products	80	Bosnia and Herzegovina	5922	Export Value	1941	Cereal preparations	1995	1995	1000 US$		A	Aggregate, may include official, semi-official, estimated or calculated data
TCL	Crops and livestock products	80	Bosnia and Herzegovina	5922	Export Value	1941	Cereal preparations	1996	1996	1000 US$		A	Aggregate, may include official, semi-official, estimated or calculated data
TCL	Crops and livestock products	80	Bosnia and Herzegovina	5922	Export Value	1941	Cereal preparations	1997	1997	1000 US$		A	Aggregate, may include official, semi-official, estimated or calculated data
TCL	Crops and livestock products	80	Bosnia and Herzegovina	5922	Export Value	1941	Cereal preparations	1998	1998	1000 US$		A	Aggregate, may include official, semi-official, estimated or calculated data
TCL	Crops and livestock products	80	Bosnia and Herzegovina	5922	Export Value	1941	Cereal preparations	1999	1999	1000 US$		A	Aggregate, may include official, semi-official, estimated or calculated data
TCL	Crops and livestock products	80	Bosnia and Herzegovina	5922	Export Value	1941	Cereal preparations	2000	2000	1000 US$		A	Aggregate, may include official, semi-official, estimated or calculated data
TCL	Crops and livestock products	80	Bosnia and Herzegovina	5922	Export Value	1941	Cereal preparations	2001	2001	1000 US$		A	Aggregate, may include official, semi-official, estimated or calculated data
TCL	Crops and livestock products	80	Bosnia and Herzegovina	5922	Export Value	1941	Cereal preparations	2002	2002	1000 US$		A	Aggregate, may include official, semi-official, estimated or calculated data
TCL	Crops and livestock products	80	Bosnia and Herzegovina	5922	Export Value	1941	Cereal preparations	2003	2003	1000 US$	4744	A	Aggregate, may include official, semi-official, estimated or calculated data
TCL	Crops and livestock products	80	Bosnia and Herzegovina	5922	Export Value	1941	Cereal preparations	2004	2004	1000 US$	9237	A	Aggregate, may include official, semi-official, estimated or calculated data
TCL	Crops and livestock products	80	Bosnia and Herzegovina	5922	Export Value	1941	Cereal preparations	2005	2005	1000 US$	14499	A	Aggregate, may include official, semi-official, estimated or calculated data
TCL	Crops and livestock products	80	Bosnia and Herzegovina	5922	Export Value	1941	Cereal preparations	2006	2006	1000 US$	16558	A	Aggregate, may include official, semi-official, estimated or calculated data
TCL	Crops and livestock products	80	Bosnia and Herzegovina	5922	Export Value	1941	Cereal preparations	2007	2007	1000 US$	19918	A	Aggregate, may include official, semi-official, estimated or calculated data
TCL	Crops and livestock products	80	Bosnia and Herzegovina	5922	Export Value	1941	Cereal preparations	2008	2008	1000 US$	27331	A	Aggregate, may include official, semi-official, estimated or calculated data
TCL	Crops and livestock products	80	Bosnia and Herzegovina	5922	Export Value	1941	Cereal preparations	2009	2009	1000 US$	26576	A	Aggregate, may include official, semi-official, estimated or calculated data
TCL	Crops and livestock products	80	Bosnia and Herzegovina	5922	Export Value	1941	Cereal preparations	2010	2010	1000 US$	24123	A	Aggregate, may include official, semi-official, estimated or calculated data
TCL	Crops and livestock products	80	Bosnia and Herzegovina	5922	Export Value	1941	Cereal preparations	2011	2011	1000 US$	29344	A	Aggregate, may include official, semi-official, estimated or calculated data
TCL	Crops and livestock products	80	Bosnia and Herzegovina	5922	Export Value	1941	Cereal preparations	2012	2012	1000 US$	32916	A	Aggregate, may include official, semi-official, estimated or calculated data
TCL	Crops and livestock products	80	Bosnia and Herzegovina	5922	Export Value	1941	Cereal preparations	2013	2013	1000 US$	36498	A	Aggregate, may include official, semi-official, estimated or calculated data
TCL	Crops and livestock products	80	Bosnia and Herzegovina	5922	Export Value	1941	Cereal preparations	2014	2014	1000 US$	37353	A	Aggregate, may include official, semi-official, estimated or calculated data
TCL	Crops and livestock products	80	Bosnia and Herzegovina	5922	Export Value	1941	Cereal preparations	2015	2015	1000 US$	34878	A	Aggregate, may include official, semi-official, estimated or calculated data
TCL	Crops and livestock products	80	Bosnia and Herzegovina	5922	Export Value	1941	Cereal preparations	2016	2016	1000 US$	35774	A	Aggregate, may include official, semi-official, estimated or calculated data
TCL	Crops and livestock products	80	Bosnia and Herzegovina	5922	Export Value	1941	Cereal preparations	2017	2017	1000 US$	36717	A	Aggregate, may include official, semi-official, estimated or calculated data
TCL	Crops and livestock products	80	Bosnia and Herzegovina	5922	Export Value	1941	Cereal preparations	2018	2018	1000 US$	40225	A	Aggregate, may include official, semi-official, estimated or calculated data
TCL	Crops and livestock products	80	Bosnia and Herzegovina	5922	Export Value	1941	Cereal preparations	2019	2019	1000 US$	38570	A	Aggregate, may include official, semi-official, estimated or calculated data
TCL	Crops and livestock products	20	Botswana	5922	Export Value	1941	Cereal preparations	1961	1961	1000 US$	0	A	Aggregate, may include official, semi-official, estimated or calculated data
TCL	Crops and livestock products	20	Botswana	5922	Export Value	1941	Cereal preparations	1962	1962	1000 US$	0	A	Aggregate, may include official, semi-official, estimated or calculated data
TCL	Crops and livestock products	20	Botswana	5922	Export Value	1941	Cereal preparations	1963	1963	1000 US$	0	A	Aggregate, may include official, semi-official, estimated or calculated data
TCL	Crops and livestock products	20	Botswana	5922	Export Value	1941	Cereal preparations	1964	1964	1000 US$	0	A	Aggregate, may include official, semi-official, estimated or calculated data
TCL	Crops and livestock products	20	Botswana	5922	Export Value	1941	Cereal preparations	1965	1965	1000 US$	0	A	Aggregate, may include official, semi-official, estimated or calculated data
TCL	Crops and livestock products	20	Botswana	5922	Export Value	1941	Cereal preparations	1966	1966	1000 US$	0	A	Aggregate, may include official, semi-official, estimated or calculated data
TCL	Crops and livestock products	20	Botswana	5922	Export Value	1941	Cereal preparations	1967	1967	1000 US$	0	A	Aggregate, may include official, semi-official, estimated or calculated data
TCL	Crops and livestock products	20	Botswana	5922	Export Value	1941	Cereal preparations	1968	1968	1000 US$	0	A	Aggregate, may include official, semi-official, estimated or calculated data
TCL	Crops and livestock products	20	Botswana	5922	Export Value	1941	Cereal preparations	1969	1969	1000 US$	0	A	Aggregate, may include official, semi-official, estimated or calculated data
TCL	Crops and livestock products	20	Botswana	5922	Export Value	1941	Cereal preparations	1970	1970	1000 US$	0	A	Aggregate, may include official, semi-official, estimated or calculated data
TCL	Crops and livestock products	20	Botswana	5922	Export Value	1941	Cereal preparations	1971	1971	1000 US$	0	A	Aggregate, may include official, semi-official, estimated or calculated data
TCL	Crops and livestock products	20	Botswana	5922	Export Value	1941	Cereal preparations	1972	1972	1000 US$	0	A	Aggregate, may include official, semi-official, estimated or calculated data
TCL	Crops and livestock products	20	Botswana	5922	Export Value	1941	Cereal preparations	1973	1973	1000 US$	0	A	Aggregate, may include official, semi-official, estimated or calculated data
TCL	Crops and livestock products	20	Botswana	5922	Export Value	1941	Cereal preparations	1974	1974	1000 US$	17	A	Aggregate, may include official, semi-official, estimated or calculated data
TCL	Crops and livestock products	20	Botswana	5922	Export Value	1941	Cereal preparations	1975	1975	1000 US$	14	A	Aggregate, may include official, semi-official, estimated or calculated data
TCL	Crops and livestock products	20	Botswana	5922	Export Value	1941	Cereal preparations	1976	1976	1000 US$	33	A	Aggregate, may include official, semi-official, estimated or calculated data
TCL	Crops and livestock products	20	Botswana	5922	Export Value	1941	Cereal preparations	1977	1977	1000 US$	153	A	Aggregate, may include official, semi-official, estimated or calculated data
TCL	Crops and livestock products	20	Botswana	5922	Export Value	1941	Cereal preparations	1978	1978	1000 US$	392	A	Aggregate, may include official, semi-official, estimated or calculated data
TCL	Crops and livestock products	20	Botswana	5922	Export Value	1941	Cereal preparations	1979	1979	1000 US$	619	A	Aggregate, may include official, semi-official, estimated or calculated data
TCL	Crops and livestock products	20	Botswana	5922	Export Value	1941	Cereal preparations	1980	1980	1000 US$	277	A	Aggregate, may include official, semi-official, estimated or calculated data
TCL	Crops and livestock products	20	Botswana	5922	Export Value	1941	Cereal preparations	1981	1981	1000 US$	60	A	Aggregate, may include official, semi-official, estimated or calculated data
TCL	Crops and livestock products	20	Botswana	5922	Export Value	1941	Cereal preparations	1982	1982	1000 US$	74	A	Aggregate, may include official, semi-official, estimated or calculated data
TCL	Crops and livestock products	20	Botswana	5922	Export Value	1941	Cereal preparations	1983	1983	1000 US$	79	A	Aggregate, may include official, semi-official, estimated or calculated data
TCL	Crops and livestock products	20	Botswana	5922	Export Value	1941	Cereal preparations	1984	1984	1000 US$	82	A	Aggregate, may include official, semi-official, estimated or calculated data
TCL	Crops and livestock products	20	Botswana	5922	Export Value	1941	Cereal preparations	1985	1985	1000 US$	47	A	Aggregate, may include official, semi-official, estimated or calculated data
TCL	Crops and livestock products	20	Botswana	5922	Export Value	1941	Cereal preparations	1986	1986	1000 US$	51	A	Aggregate, may include official, semi-official, estimated or calculated data
TCL	Crops and livestock products	20	Botswana	5922	Export Value	1941	Cereal preparations	1987	1987	1000 US$	450	A	Aggregate, may include official, semi-official, estimated or calculated data
TCL	Crops and livestock products	20	Botswana	5922	Export Value	1941	Cereal preparations	1988	1988	1000 US$	450	A	Aggregate, may include official, semi-official, estimated or calculated data
TCL	Crops and livestock products	20	Botswana	5922	Export Value	1941	Cereal preparations	1989	1989	1000 US$	658	A	Aggregate, may include official, semi-official, estimated or calculated data
TCL	Crops and livestock products	20	Botswana	5922	Export Value	1941	Cereal preparations	1990	1990	1000 US$	3518	A	Aggregate, may include official, semi-official, estimated or calculated data
TCL	Crops and livestock products	20	Botswana	5922	Export Value	1941	Cereal preparations	1991	1991	1000 US$	5083	A	Aggregate, may include official, semi-official, estimated or calculated data
TCL	Crops and livestock products	20	Botswana	5922	Export Value	1941	Cereal preparations	1992	1992	1000 US$	4194	A	Aggregate, may include official, semi-official, estimated or calculated data
TCL	Crops and livestock products	20	Botswana	5922	Export Value	1941	Cereal preparations	1993	1993	1000 US$	4497	A	Aggregate, may include official, semi-official, estimated or calculated data
TCL	Crops and livestock products	20	Botswana	5922	Export Value	1941	Cereal preparations	1994	1994	1000 US$	4196	A	Aggregate, may include official, semi-official, estimated or calculated data
TCL	Crops and livestock products	20	Botswana	5922	Export Value	1941	Cereal preparations	1995	1995	1000 US$	7002	A	Aggregate, may include official, semi-official, estimated or calculated data
TCL	Crops and livestock products	20	Botswana	5922	Export Value	1941	Cereal preparations	1996	1996	1000 US$	3713	A	Aggregate, may include official, semi-official, estimated or calculated data
TCL	Crops and livestock products	20	Botswana	5922	Export Value	1941	Cereal preparations	1997	1997	1000 US$	3496	A	Aggregate, may include official, semi-official, estimated or calculated data
TCL	Crops and livestock products	20	Botswana	5922	Export Value	1941	Cereal preparations	1998	1998	1000 US$	7820	A	Aggregate, may include official, semi-official, estimated or calculated data
TCL	Crops and livestock products	20	Botswana	5922	Export Value	1941	Cereal preparations	1999	1999	1000 US$	8653	A	Aggregate, may include official, semi-official, estimated or calculated data
TCL	Crops and livestock products	20	Botswana	5922	Export Value	1941	Cereal preparations	2000	2000	1000 US$	8280	A	Aggregate, may include official, semi-official, estimated or calculated data
TCL	Crops and livestock products	20	Botswana	5922	Export Value	1941	Cereal preparations	2001	2001	1000 US$	5305	A	Aggregate, may include official, semi-official, estimated or calculated data
TCL	Crops and livestock products	20	Botswana	5922	Export Value	1941	Cereal preparations	2002	2002	1000 US$	705	A	Aggregate, may include official, semi-official, estimated or calculated data
TCL	Crops and livestock products	20	Botswana	5922	Export Value	1941	Cereal preparations	2003	2003	1000 US$	1899	A	Aggregate, may include official, semi-official, estimated or calculated data
TCL	Crops and livestock products	20	Botswana	5922	Export Value	1941	Cereal preparations	2004	2004	1000 US$	169	A	Aggregate, may include official, semi-official, estimated or calculated data
TCL	Crops and livestock products	20	Botswana	5922	Export Value	1941	Cereal preparations	2005	2005	1000 US$	182	A	Aggregate, may include official, semi-official, estimated or calculated data
TCL	Crops and livestock products	20	Botswana	5922	Export Value	1941	Cereal preparations	2006	2006	1000 US$	210	A	Aggregate, may include official, semi-official, estimated or calculated data
TCL	Crops and livestock products	20	Botswana	5922	Export Value	1941	Cereal preparations	2007	2007	1000 US$	5087	A	Aggregate, may include official, semi-official, estimated or calculated data
TCL	Crops and livestock products	20	Botswana	5922	Export Value	1941	Cereal preparations	2008	2008	1000 US$	5687	A	Aggregate, may include official, semi-official, estimated or calculated data
TCL	Crops and livestock products	20	Botswana	5922	Export Value	1941	Cereal preparations	2009	2009	1000 US$	9150	A	Aggregate, may include official, semi-official, estimated or calculated data
TCL	Crops and livestock products	20	Botswana	5922	Export Value	1941	Cereal preparations	2010	2010	1000 US$	14048	A	Aggregate, may include official, semi-official, estimated or calculated data
TCL	Crops and livestock products	20	Botswana	5922	Export Value	1941	Cereal preparations	2011	2011	1000 US$	9482	A	Aggregate, may include official, semi-official, estimated or calculated data
TCL	Crops and livestock products	20	Botswana	5922	Export Value	1941	Cereal preparations	2012	2012	1000 US$	4287	A	Aggregate, may include official, semi-official, estimated or calculated data
TCL	Crops and livestock products	20	Botswana	5922	Export Value	1941	Cereal preparations	2013	2013	1000 US$	3932	A	Aggregate, may include official, semi-official, estimated or calculated data
TCL	Crops and livestock products	20	Botswana	5922	Export Value	1941	Cereal preparations	2014	2014	1000 US$	4209	A	Aggregate, may include official, semi-official, estimated or calculated data
TCL	Crops and livestock products	20	Botswana	5922	Export Value	1941	Cereal preparations	2015	2015	1000 US$	3855	A	Aggregate, may include official, semi-official, estimated or calculated data
TCL	Crops and livestock products	20	Botswana	5922	Export Value	1941	Cereal preparations	2016	2016	1000 US$	3633	A	Aggregate, may include official, semi-official, estimated or calculated data
TCL	Crops and livestock products	20	Botswana	5922	Export Value	1941	Cereal preparations	2017	2017	1000 US$	1248	A	Aggregate, may include official, semi-official, estimated or calculated data
TCL	Crops and livestock products	20	Botswana	5922	Export Value	1941	Cereal preparations	2018	2018	1000 US$	1198	A	Aggregate, may include official, semi-official, estimated or calculated data
TCL	Crops and livestock products	20	Botswana	5922	Export Value	1941	Cereal preparations	2019	2019	1000 US$	895	A	Aggregate, may include official, semi-official, estimated or calculated data
TCL	Crops and livestock products	21	Brazil	5922	Export Value	1941	Cereal preparations	1961	1961	1000 US$	0	A	Aggregate, may include official, semi-official, estimated or calculated data
TCL	Crops and livestock products	21	Brazil	5922	Export Value	1941	Cereal preparations	1962	1962	1000 US$	0	A	Aggregate, may include official, semi-official, estimated or calculated data
TCL	Crops and livestock products	21	Brazil	5922	Export Value	1941	Cereal preparations	1963	1963	1000 US$	2	A	Aggregate, may include official, semi-official, estimated or calculated data
TCL	Crops and livestock products	21	Brazil	5922	Export Value	1941	Cereal preparations	1964	1964	1000 US$	0	A	Aggregate, may include official, semi-official, estimated or calculated data
TCL	Crops and livestock products	21	Brazil	5922	Export Value	1941	Cereal preparations	1965	1965	1000 US$	0	A	Aggregate, may include official, semi-official, estimated or calculated data
TCL	Crops and livestock products	21	Brazil	5922	Export Value	1941	Cereal preparations	1966	1966	1000 US$	1	A	Aggregate, may include official, semi-official, estimated or calculated data
TCL	Crops and livestock products	21	Brazil	5922	Export Value	1941	Cereal preparations	1967	1967	1000 US$	0	A	Aggregate, may include official, semi-official, estimated or calculated data
TCL	Crops and livestock products	21	Brazil	5922	Export Value	1941	Cereal preparations	1968	1968	1000 US$	3	A	Aggregate, may include official, semi-official, estimated or calculated data
TCL	Crops and livestock products	21	Brazil	5922	Export Value	1941	Cereal preparations	1969	1969	1000 US$	11	A	Aggregate, may include official, semi-official, estimated or calculated data
TCL	Crops and livestock products	21	Brazil	5922	Export Value	1941	Cereal preparations	1970	1970	1000 US$	15	A	Aggregate, may include official, semi-official, estimated or calculated data
TCL	Crops and livestock products	21	Brazil	5922	Export Value	1941	Cereal preparations	1971	1971	1000 US$	61	A	Aggregate, may include official, semi-official, estimated or calculated data
TCL	Crops and livestock products	21	Brazil	5922	Export Value	1941	Cereal preparations	1972	1972	1000 US$	88	A	Aggregate, may include official, semi-official, estimated or calculated data
TCL	Crops and livestock products	21	Brazil	5922	Export Value	1941	Cereal preparations	1973	1973	1000 US$	768	A	Aggregate, may include official, semi-official, estimated or calculated data
TCL	Crops and livestock products	21	Brazil	5922	Export Value	1941	Cereal preparations	1974	1974	1000 US$	4203	A	Aggregate, may include official, semi-official, estimated or calculated data
TCL	Crops and livestock products	21	Brazil	5922	Export Value	1941	Cereal preparations	1975	1975	1000 US$	4063	A	Aggregate, may include official, semi-official, estimated or calculated data
TCL	Crops and livestock products	21	Brazil	5922	Export Value	1941	Cereal preparations	1976	1976	1000 US$	4852	A	Aggregate, may include official, semi-official, estimated or calculated data
TCL	Crops and livestock products	21	Brazil	5922	Export Value	1941	Cereal preparations	1977	1977	1000 US$	3974	A	Aggregate, may include official, semi-official, estimated or calculated data
TCL	Crops and livestock products	21	Brazil	5922	Export Value	1941	Cereal preparations	1978	1978	1000 US$	3109	A	Aggregate, may include official, semi-official, estimated or calculated data
TCL	Crops and livestock products	21	Brazil	5922	Export Value	1941	Cereal preparations	1979	1979	1000 US$	6735	A	Aggregate, may include official, semi-official, estimated or calculated data
TCL	Crops and livestock products	21	Brazil	5922	Export Value	1941	Cereal preparations	1980	1980	1000 US$	13578	A	Aggregate, may include official, semi-official, estimated or calculated data
TCL	Crops and livestock products	21	Brazil	5922	Export Value	1941	Cereal preparations	1981	1981	1000 US$	15179	A	Aggregate, may include official, semi-official, estimated or calculated data
TCL	Crops and livestock products	21	Brazil	5922	Export Value	1941	Cereal preparations	1982	1982	1000 US$	4026	A	Aggregate, may include official, semi-official, estimated or calculated data
TCL	Crops and livestock products	21	Brazil	5922	Export Value	1941	Cereal preparations	1983	1983	1000 US$	5076	A	Aggregate, may include official, semi-official, estimated or calculated data
TCL	Crops and livestock products	21	Brazil	5922	Export Value	1941	Cereal preparations	1984	1984	1000 US$	29175	A	Aggregate, may include official, semi-official, estimated or calculated data
TCL	Crops and livestock products	21	Brazil	5922	Export Value	1941	Cereal preparations	1985	1985	1000 US$	11439	A	Aggregate, may include official, semi-official, estimated or calculated data
TCL	Crops and livestock products	21	Brazil	5922	Export Value	1941	Cereal preparations	1986	1986	1000 US$	4538	A	Aggregate, may include official, semi-official, estimated or calculated data
TCL	Crops and livestock products	21	Brazil	5922	Export Value	1941	Cereal preparations	1987	1987	1000 US$	6839	A	Aggregate, may include official, semi-official, estimated or calculated data
TCL	Crops and livestock products	21	Brazil	5922	Export Value	1941	Cereal preparations	1988	1988	1000 US$	6645	A	Aggregate, may include official, semi-official, estimated or calculated data
TCL	Crops and livestock products	21	Brazil	5922	Export Value	1941	Cereal preparations	1989	1989	1000 US$	6093	A	Aggregate, may include official, semi-official, estimated or calculated data
TCL	Crops and livestock products	21	Brazil	5922	Export Value	1941	Cereal preparations	1990	1990	1000 US$	4824	A	Aggregate, may include official, semi-official, estimated or calculated data
TCL	Crops and livestock products	21	Brazil	5922	Export Value	1941	Cereal preparations	1991	1991	1000 US$	7112	A	Aggregate, may include official, semi-official, estimated or calculated data
TCL	Crops and livestock products	21	Brazil	5922	Export Value	1941	Cereal preparations	1992	1992	1000 US$	15561	A	Aggregate, may include official, semi-official, estimated or calculated data
TCL	Crops and livestock products	21	Brazil	5922	Export Value	1941	Cereal preparations	1993	1993	1000 US$	23464	A	Aggregate, may include official, semi-official, estimated or calculated data
TCL	Crops and livestock products	21	Brazil	5922	Export Value	1941	Cereal preparations	1994	1994	1000 US$	27238	A	Aggregate, may include official, semi-official, estimated or calculated data
TCL	Crops and livestock products	21	Brazil	5922	Export Value	1941	Cereal preparations	1995	1995	1000 US$	31425	A	Aggregate, may include official, semi-official, estimated or calculated data
TCL	Crops and livestock products	21	Brazil	5922	Export Value	1941	Cereal preparations	1996	1996	1000 US$	35808	A	Aggregate, may include official, semi-official, estimated or calculated data
TCL	Crops and livestock products	21	Brazil	5922	Export Value	1941	Cereal preparations	1997	1997	1000 US$	33597	A	Aggregate, may include official, semi-official, estimated or calculated data
TCL	Crops and livestock products	21	Brazil	5922	Export Value	1941	Cereal preparations	1998	1998	1000 US$	34629	A	Aggregate, may include official, semi-official, estimated or calculated data
TCL	Crops and livestock products	21	Brazil	5922	Export Value	1941	Cereal preparations	1999	1999	1000 US$	44120	A	Aggregate, may include official, semi-official, estimated or calculated data
TCL	Crops and livestock products	21	Brazil	5922	Export Value	1941	Cereal preparations	2000	2000	1000 US$	54174	A	Aggregate, may include official, semi-official, estimated or calculated data
TCL	Crops and livestock products	21	Brazil	5922	Export Value	1941	Cereal preparations	2001	2001	1000 US$	58284	A	Aggregate, may include official, semi-official, estimated or calculated data
TCL	Crops and livestock products	21	Brazil	5922	Export Value	1941	Cereal preparations	2002	2002	1000 US$	50194	A	Aggregate, may include official, semi-official, estimated or calculated data
TCL	Crops and livestock products	21	Brazil	5922	Export Value	1941	Cereal preparations	2003	2003	1000 US$	72533	A	Aggregate, may include official, semi-official, estimated or calculated data
TCL	Crops and livestock products	21	Brazil	5922	Export Value	1941	Cereal preparations	2004	2004	1000 US$	109399	A	Aggregate, may include official, semi-official, estimated or calculated data
TCL	Crops and livestock products	21	Brazil	5922	Export Value	1941	Cereal preparations	2005	2005	1000 US$	125292	A	Aggregate, may include official, semi-official, estimated or calculated data
TCL	Crops and livestock products	21	Brazil	5922	Export Value	1941	Cereal preparations	2006	2006	1000 US$	152429	A	Aggregate, may include official, semi-official, estimated or calculated data
TCL	Crops and livestock products	21	Brazil	5922	Export Value	1941	Cereal preparations	2007	2007	1000 US$	224890	A	Aggregate, may include official, semi-official, estimated or calculated data
TCL	Crops and livestock products	21	Brazil	5922	Export Value	1941	Cereal preparations	2008	2008	1000 US$	373447	A	Aggregate, may include official, semi-official, estimated or calculated data
TCL	Crops and livestock products	21	Brazil	5922	Export Value	1941	Cereal preparations	2009	2009	1000 US$	234549	A	Aggregate, may include official, semi-official, estimated or calculated data
TCL	Crops and livestock products	21	Brazil	5922	Export Value	1941	Cereal preparations	2010	2010	1000 US$	192964	A	Aggregate, may include official, semi-official, estimated or calculated data
TCL	Crops and livestock products	21	Brazil	5922	Export Value	1941	Cereal preparations	2011	2011	1000 US$	233930	A	Aggregate, may include official, semi-official, estimated or calculated data
TCL	Crops and livestock products	21	Brazil	5922	Export Value	1941	Cereal preparations	2012	2012	1000 US$	234475	A	Aggregate, may include official, semi-official, estimated or calculated data
TCL	Crops and livestock products	21	Brazil	5922	Export Value	1941	Cereal preparations	2013	2013	1000 US$	253301	A	Aggregate, may include official, semi-official, estimated or calculated data
TCL	Crops and livestock products	21	Brazil	5922	Export Value	1941	Cereal preparations	2014	2014	1000 US$	267387	A	Aggregate, may include official, semi-official, estimated or calculated data
TCL	Crops and livestock products	21	Brazil	5922	Export Value	1941	Cereal preparations	2015	2015	1000 US$	213755	A	Aggregate, may include official, semi-official, estimated or calculated data
TCL	Crops and livestock products	21	Brazil	5922	Export Value	1941	Cereal preparations	2016	2016	1000 US$	217650	A	Aggregate, may include official, semi-official, estimated or calculated data
TCL	Crops and livestock products	21	Brazil	5922	Export Value	1941	Cereal preparations	2017	2017	1000 US$	262601	A	Aggregate, may include official, semi-official, estimated or calculated data
TCL	Crops and livestock products	21	Brazil	5922	Export Value	1941	Cereal preparations	2018	2018	1000 US$	241489	A	Aggregate, may include official, semi-official, estimated or calculated data
TCL	Crops and livestock products	21	Brazil	5922	Export Value	1941	Cereal preparations	2019	2019	1000 US$	256934	A	Aggregate, may include official, semi-official, estimated or calculated data
TCL	Crops and livestock products	26	Brunei Darussalam	5922	Export Value	1941	Cereal preparations	1961	1961	1000 US$	0	A	Aggregate, may include official, semi-official, estimated or calculated data
TCL	Crops and livestock products	26	Brunei Darussalam	5922	Export Value	1941	Cereal preparations	1962	1962	1000 US$	0	A	Aggregate, may include official, semi-official, estimated or calculated data
TCL	Crops and livestock products	26	Brunei Darussalam	5922	Export Value	1941	Cereal preparations	1963	1963	1000 US$	7	A	Aggregate, may include official, semi-official, estimated or calculated data
TCL	Crops and livestock products	26	Brunei Darussalam	5922	Export Value	1941	Cereal preparations	1964	1964	1000 US$	0	A	Aggregate, may include official, semi-official, estimated or calculated data
TCL	Crops and livestock products	26	Brunei Darussalam	5922	Export Value	1941	Cereal preparations	1965	1965	1000 US$	0	A	Aggregate, may include official, semi-official, estimated or calculated data
TCL	Crops and livestock products	26	Brunei Darussalam	5922	Export Value	1941	Cereal preparations	1966	1966	1000 US$	0	A	Aggregate, may include official, semi-official, estimated or calculated data
TCL	Crops and livestock products	26	Brunei Darussalam	5922	Export Value	1941	Cereal preparations	1967	1967	1000 US$	0	A	Aggregate, may include official, semi-official, estimated or calculated data
TCL	Crops and livestock products	26	Brunei Darussalam	5922	Export Value	1941	Cereal preparations	1968	1968	1000 US$	21	A	Aggregate, may include official, semi-official, estimated or calculated data
TCL	Crops and livestock products	26	Brunei Darussalam	5922	Export Value	1941	Cereal preparations	1969	1969	1000 US$	0	A	Aggregate, may include official, semi-official, estimated or calculated data
TCL	Crops and livestock products	26	Brunei Darussalam	5922	Export Value	1941	Cereal preparations	1970	1970	1000 US$	0	A	Aggregate, may include official, semi-official, estimated or calculated data
TCL	Crops and livestock products	26	Brunei Darussalam	5922	Export Value	1941	Cereal preparations	1971	1971	1000 US$	32	A	Aggregate, may include official, semi-official, estimated or calculated data
TCL	Crops and livestock products	26	Brunei Darussalam	5922	Export Value	1941	Cereal preparations	1972	1972	1000 US$	36	A	Aggregate, may include official, semi-official, estimated or calculated data
TCL	Crops and livestock products	26	Brunei Darussalam	5922	Export Value	1941	Cereal preparations	1973	1973	1000 US$	48	A	Aggregate, may include official, semi-official, estimated or calculated data
TCL	Crops and livestock products	26	Brunei Darussalam	5922	Export Value	1941	Cereal preparations	1974	1974	1000 US$	134	A	Aggregate, may include official, semi-official, estimated or calculated data
TCL	Crops and livestock products	26	Brunei Darussalam	5922	Export Value	1941	Cereal preparations	1975	1975	1000 US$	0	A	Aggregate, may include official, semi-official, estimated or calculated data
TCL	Crops and livestock products	26	Brunei Darussalam	5922	Export Value	1941	Cereal preparations	1976	1976	1000 US$	0	A	Aggregate, may include official, semi-official, estimated or calculated data
TCL	Crops and livestock products	26	Brunei Darussalam	5922	Export Value	1941	Cereal preparations	1977	1977	1000 US$	0	A	Aggregate, may include official, semi-official, estimated or calculated data
TCL	Crops and livestock products	26	Brunei Darussalam	5922	Export Value	1941	Cereal preparations	1978	1978	1000 US$	173	A	Aggregate, may include official, semi-official, estimated or calculated data
TCL	Crops and livestock products	26	Brunei Darussalam	5922	Export Value	1941	Cereal preparations	1979	1979	1000 US$	215	A	Aggregate, may include official, semi-official, estimated or calculated data
TCL	Crops and livestock products	26	Brunei Darussalam	5922	Export Value	1941	Cereal preparations	1980	1980	1000 US$	191	A	Aggregate, may include official, semi-official, estimated or calculated data
TCL	Crops and livestock products	26	Brunei Darussalam	5922	Export Value	1941	Cereal preparations	1981	1981	1000 US$	193	A	Aggregate, may include official, semi-official, estimated or calculated data
TCL	Crops and livestock products	26	Brunei Darussalam	5922	Export Value	1941	Cereal preparations	1982	1982	1000 US$	115	A	Aggregate, may include official, semi-official, estimated or calculated data
TCL	Crops and livestock products	26	Brunei Darussalam	5922	Export Value	1941	Cereal preparations	1983	1983	1000 US$	120	A	Aggregate, may include official, semi-official, estimated or calculated data
TCL	Crops and livestock products	26	Brunei Darussalam	5922	Export Value	1941	Cereal preparations	1984	1984	1000 US$	167	A	Aggregate, may include official, semi-official, estimated or calculated data
TCL	Crops and livestock products	26	Brunei Darussalam	5922	Export Value	1941	Cereal preparations	1985	1985	1000 US$	157	A	Aggregate, may include official, semi-official, estimated or calculated data
TCL	Crops and livestock products	26	Brunei Darussalam	5922	Export Value	1941	Cereal preparations	1986	1986	1000 US$	346	A	Aggregate, may include official, semi-official, estimated or calculated data
TCL	Crops and livestock products	26	Brunei Darussalam	5922	Export Value	1941	Cereal preparations	1987	1987	1000 US$	334	A	Aggregate, may include official, semi-official, estimated or calculated data
TCL	Crops and livestock products	26	Brunei Darussalam	5922	Export Value	1941	Cereal preparations	1988	1988	1000 US$	314	A	Aggregate, may include official, semi-official, estimated or calculated data
TCL	Crops and livestock products	26	Brunei Darussalam	5922	Export Value	1941	Cereal preparations	1989	1989	1000 US$	334	A	Aggregate, may include official, semi-official, estimated or calculated data
TCL	Crops and livestock products	26	Brunei Darussalam	5922	Export Value	1941	Cereal preparations	1990	1990	1000 US$	334	A	Aggregate, may include official, semi-official, estimated or calculated data
TCL	Crops and livestock products	26	Brunei Darussalam	5922	Export Value	1941	Cereal preparations	1991	1991	1000 US$	334	A	Aggregate, may include official, semi-official, estimated or calculated data
TCL	Crops and livestock products	26	Brunei Darussalam	5922	Export Value	1941	Cereal preparations	1992	1992	1000 US$	5	A	Aggregate, may include official, semi-official, estimated or calculated data
TCL	Crops and livestock products	26	Brunei Darussalam	5922	Export Value	1941	Cereal preparations	1993	1993	1000 US$	5	A	Aggregate, may include official, semi-official, estimated or calculated data
TCL	Crops and livestock products	26	Brunei Darussalam	5922	Export Value	1941	Cereal preparations	1994	1994	1000 US$	15	A	Aggregate, may include official, semi-official, estimated or calculated data
TCL	Crops and livestock products	26	Brunei Darussalam	5922	Export Value	1941	Cereal preparations	1995	1995	1000 US$	15	A	Aggregate, may include official, semi-official, estimated or calculated data
TCL	Crops and livestock products	26	Brunei Darussalam	5922	Export Value	1941	Cereal preparations	1996	1996	1000 US$	13	A	Aggregate, may include official, semi-official, estimated or calculated data
TCL	Crops and livestock products	26	Brunei Darussalam	5922	Export Value	1941	Cereal preparations	1997	1997	1000 US$	36	A	Aggregate, may include official, semi-official, estimated or calculated data
TCL	Crops and livestock products	26	Brunei Darussalam	5922	Export Value	1941	Cereal preparations	1998	1998	1000 US$	123	A	Aggregate, may include official, semi-official, estimated or calculated data
TCL	Crops and livestock products	26	Brunei Darussalam	5922	Export Value	1941	Cereal preparations	1999	1999	1000 US$	50	A	Aggregate, may include official, semi-official, estimated or calculated data
TCL	Crops and livestock products	26	Brunei Darussalam	5922	Export Value	1941	Cereal preparations	2000	2000	1000 US$	25	A	Aggregate, may include official, semi-official, estimated or calculated data
TCL	Crops and livestock products	26	Brunei Darussalam	5922	Export Value	1941	Cereal preparations	2001	2001	1000 US$	28	A	Aggregate, may include official, semi-official, estimated or calculated data
TCL	Crops and livestock products	26	Brunei Darussalam	5922	Export Value	1941	Cereal preparations	2002	2002	1000 US$	6	A	Aggregate, may include official, semi-official, estimated or calculated data
TCL	Crops and livestock products	26	Brunei Darussalam	5922	Export Value	1941	Cereal preparations	2003	2003	1000 US$	33	A	Aggregate, may include official, semi-official, estimated or calculated data
TCL	Crops and livestock products	26	Brunei Darussalam	5922	Export Value	1941	Cereal preparations	2004	2004	1000 US$	14	A	Aggregate, may include official, semi-official, estimated or calculated data
TCL	Crops and livestock products	26	Brunei Darussalam	5922	Export Value	1941	Cereal preparations	2005	2005	1000 US$	14	A	Aggregate, may include official, semi-official, estimated or calculated data
TCL	Crops and livestock products	26	Brunei Darussalam	5922	Export Value	1941	Cereal preparations	2006	2006	1000 US$	11	A	Aggregate, may include official, semi-official, estimated or calculated data
TCL	Crops and livestock products	26	Brunei Darussalam	5922	Export Value	1941	Cereal preparations	2007	2007	1000 US$	16	A	Aggregate, may include official, semi-official, estimated or calculated data
TCL	Crops and livestock products	26	Brunei Darussalam	5922	Export Value	1941	Cereal preparations	2008	2008	1000 US$	22	A	Aggregate, may include official, semi-official, estimated or calculated data
TCL	Crops and livestock products	26	Brunei Darussalam	5922	Export Value	1941	Cereal preparations	2009	2009	1000 US$	18	A	Aggregate, may include official, semi-official, estimated or calculated data
TCL	Crops and livestock products	26	Brunei Darussalam	5922	Export Value	1941	Cereal preparations	2010	2010	1000 US$	58	A	Aggregate, may include official, semi-official, estimated or calculated data
TCL	Crops and livestock products	26	Brunei Darussalam	5922	Export Value	1941	Cereal preparations	2011	2011	1000 US$	98	A	Aggregate, may include official, semi-official, estimated or calculated data
TCL	Crops and livestock products	26	Brunei Darussalam	5922	Export Value	1941	Cereal preparations	2012	2012	1000 US$	98	A	Aggregate, may include official, semi-official, estimated or calculated data
TCL	Crops and livestock products	26	Brunei Darussalam	5922	Export Value	1941	Cereal preparations	2013	2013	1000 US$	2145	A	Aggregate, may include official, semi-official, estimated or calculated data
TCL	Crops and livestock products	26	Brunei Darussalam	5922	Export Value	1941	Cereal preparations	2014	2014	1000 US$	8566	A	Aggregate, may include official, semi-official, estimated or calculated data
TCL	Crops and livestock products	26	Brunei Darussalam	5922	Export Value	1941	Cereal preparations	2015	2015	1000 US$	507	A	Aggregate, may include official, semi-official, estimated or calculated data
TCL	Crops and livestock products	26	Brunei Darussalam	5922	Export Value	1941	Cereal preparations	2016	2016	1000 US$	337	A	Aggregate, may include official, semi-official, estimated or calculated data
TCL	Crops and livestock products	26	Brunei Darussalam	5922	Export Value	1941	Cereal preparations	2017	2017	1000 US$	504	A	Aggregate, may include official, semi-official, estimated or calculated data
TCL	Crops and livestock products	26	Brunei Darussalam	5922	Export Value	1941	Cereal preparations	2018	2018	1000 US$	503	A	Aggregate, may include official, semi-official, estimated or calculated data
TCL	Crops and livestock products	26	Brunei Darussalam	5922	Export Value	1941	Cereal preparations	2019	2019	1000 US$	695	A	Aggregate, may include official, semi-official, estimated or calculated data
TCL	Crops and livestock products	27	Bulgaria	5922	Export Value	1941	Cereal preparations	1961	1961	1000 US$	330	A	Aggregate, may include official, semi-official, estimated or calculated data
TCL	Crops and livestock products	27	Bulgaria	5922	Export Value	1941	Cereal preparations	1962	1962	1000 US$	43	A	Aggregate, may include official, semi-official, estimated or calculated data
TCL	Crops and livestock products	27	Bulgaria	5922	Export Value	1941	Cereal preparations	1963	1963	1000 US$	0	A	Aggregate, may include official, semi-official, estimated or calculated data
TCL	Crops and livestock products	27	Bulgaria	5922	Export Value	1941	Cereal preparations	1964	1964	1000 US$	15	A	Aggregate, may include official, semi-official, estimated or calculated data
TCL	Crops and livestock products	27	Bulgaria	5922	Export Value	1941	Cereal preparations	1965	1965	1000 US$	190	A	Aggregate, may include official, semi-official, estimated or calculated data
TCL	Crops and livestock products	27	Bulgaria	5922	Export Value	1941	Cereal preparations	1966	1966	1000 US$	320	A	Aggregate, may include official, semi-official, estimated or calculated data
TCL	Crops and livestock products	27	Bulgaria	5922	Export Value	1941	Cereal preparations	1967	1967	1000 US$	475	A	Aggregate, may include official, semi-official, estimated or calculated data
TCL	Crops and livestock products	27	Bulgaria	5922	Export Value	1941	Cereal preparations	1968	1968	1000 US$	135	A	Aggregate, may include official, semi-official, estimated or calculated data
TCL	Crops and livestock products	27	Bulgaria	5922	Export Value	1941	Cereal preparations	1969	1969	1000 US$	130	A	Aggregate, may include official, semi-official, estimated or calculated data
TCL	Crops and livestock products	27	Bulgaria	5922	Export Value	1941	Cereal preparations	1970	1970	1000 US$	691	A	Aggregate, may include official, semi-official, estimated or calculated data
TCL	Crops and livestock products	27	Bulgaria	5922	Export Value	1941	Cereal preparations	1971	1971	1000 US$	660	A	Aggregate, may include official, semi-official, estimated or calculated data
TCL	Crops and livestock products	27	Bulgaria	5922	Export Value	1941	Cereal preparations	1972	1972	1000 US$	2530	A	Aggregate, may include official, semi-official, estimated or calculated data
TCL	Crops and livestock products	27	Bulgaria	5922	Export Value	1941	Cereal preparations	1973	1973	1000 US$	1270	A	Aggregate, may include official, semi-official, estimated or calculated data
TCL	Crops and livestock products	27	Bulgaria	5922	Export Value	1941	Cereal preparations	1974	1974	1000 US$	60	A	Aggregate, may include official, semi-official, estimated or calculated data
TCL	Crops and livestock products	27	Bulgaria	5922	Export Value	1941	Cereal preparations	1975	1975	1000 US$	0	A	Aggregate, may include official, semi-official, estimated or calculated data
TCL	Crops and livestock products	27	Bulgaria	5922	Export Value	1941	Cereal preparations	1976	1976	1000 US$	400	A	Aggregate, may include official, semi-official, estimated or calculated data
TCL	Crops and livestock products	27	Bulgaria	5922	Export Value	1941	Cereal preparations	1977	1977	1000 US$	15	A	Aggregate, may include official, semi-official, estimated or calculated data
TCL	Crops and livestock products	27	Bulgaria	5922	Export Value	1941	Cereal preparations	1978	1978	1000 US$	0	A	Aggregate, may include official, semi-official, estimated or calculated data
TCL	Crops and livestock products	27	Bulgaria	5922	Export Value	1941	Cereal preparations	1979	1979	1000 US$	40	A	Aggregate, may include official, semi-official, estimated or calculated data
TCL	Crops and livestock products	27	Bulgaria	5922	Export Value	1941	Cereal preparations	1980	1980	1000 US$	0	A	Aggregate, may include official, semi-official, estimated or calculated data
TCL	Crops and livestock products	27	Bulgaria	5922	Export Value	1941	Cereal preparations	1981	1981	1000 US$	1275	A	Aggregate, may include official, semi-official, estimated or calculated data
TCL	Crops and livestock products	27	Bulgaria	5922	Export Value	1941	Cereal preparations	1982	1982	1000 US$	970	A	Aggregate, may include official, semi-official, estimated or calculated data
TCL	Crops and livestock products	27	Bulgaria	5922	Export Value	1941	Cereal preparations	1983	1983	1000 US$	1405	A	Aggregate, may include official, semi-official, estimated or calculated data
TCL	Crops and livestock products	27	Bulgaria	5922	Export Value	1941	Cereal preparations	1984	1984	1000 US$	300	A	Aggregate, may include official, semi-official, estimated or calculated data
TCL	Crops and livestock products	27	Bulgaria	5922	Export Value	1941	Cereal preparations	1985	1985	1000 US$	40	A	Aggregate, may include official, semi-official, estimated or calculated data
TCL	Crops and livestock products	27	Bulgaria	5922	Export Value	1941	Cereal preparations	1986	1986	1000 US$	200	A	Aggregate, may include official, semi-official, estimated or calculated data
TCL	Crops and livestock products	27	Bulgaria	5922	Export Value	1941	Cereal preparations	1987	1987	1000 US$	1010	A	Aggregate, may include official, semi-official, estimated or calculated data
TCL	Crops and livestock products	27	Bulgaria	5922	Export Value	1941	Cereal preparations	1988	1988	1000 US$	2000	A	Aggregate, may include official, semi-official, estimated or calculated data
TCL	Crops and livestock products	27	Bulgaria	5922	Export Value	1941	Cereal preparations	1989	1989	1000 US$	810	A	Aggregate, may include official, semi-official, estimated or calculated data
TCL	Crops and livestock products	27	Bulgaria	5922	Export Value	1941	Cereal preparations	1990	1990	1000 US$	318	A	Aggregate, may include official, semi-official, estimated or calculated data
TCL	Crops and livestock products	27	Bulgaria	5922	Export Value	1941	Cereal preparations	1991	1991	1000 US$	19	A	Aggregate, may include official, semi-official, estimated or calculated data
TCL	Crops and livestock products	27	Bulgaria	5922	Export Value	1941	Cereal preparations	1992	1992	1000 US$	19	A	Aggregate, may include official, semi-official, estimated or calculated data
TCL	Crops and livestock products	27	Bulgaria	5922	Export Value	1941	Cereal preparations	1993	1993	1000 US$	3403	A	Aggregate, may include official, semi-official, estimated or calculated data
TCL	Crops and livestock products	27	Bulgaria	5922	Export Value	1941	Cereal preparations	1994	1994	1000 US$	7343	A	Aggregate, may include official, semi-official, estimated or calculated data
TCL	Crops and livestock products	27	Bulgaria	5922	Export Value	1941	Cereal preparations	1995	1995	1000 US$	13648	A	Aggregate, may include official, semi-official, estimated or calculated data
TCL	Crops and livestock products	27	Bulgaria	5922	Export Value	1941	Cereal preparations	1996	1996	1000 US$	12518	A	Aggregate, may include official, semi-official, estimated or calculated data
TCL	Crops and livestock products	27	Bulgaria	5922	Export Value	1941	Cereal preparations	1997	1997	1000 US$	12280	A	Aggregate, may include official, semi-official, estimated or calculated data
TCL	Crops and livestock products	27	Bulgaria	5922	Export Value	1941	Cereal preparations	1998	1998	1000 US$	10980	A	Aggregate, may include official, semi-official, estimated or calculated data
TCL	Crops and livestock products	27	Bulgaria	5922	Export Value	1941	Cereal preparations	1999	1999	1000 US$	7793	A	Aggregate, may include official, semi-official, estimated or calculated data
TCL	Crops and livestock products	27	Bulgaria	5922	Export Value	1941	Cereal preparations	2000	2000	1000 US$	5254	A	Aggregate, may include official, semi-official, estimated or calculated data
TCL	Crops and livestock products	27	Bulgaria	5922	Export Value	1941	Cereal preparations	2001	2001	1000 US$	21680	A	Aggregate, may include official, semi-official, estimated or calculated data
TCL	Crops and livestock products	27	Bulgaria	5922	Export Value	1941	Cereal preparations	2002	2002	1000 US$	31331	A	Aggregate, may include official, semi-official, estimated or calculated data
TCL	Crops and livestock products	27	Bulgaria	5922	Export Value	1941	Cereal preparations	2003	2003	1000 US$	53555	A	Aggregate, may include official, semi-official, estimated or calculated data
TCL	Crops and livestock products	27	Bulgaria	5922	Export Value	1941	Cereal preparations	2004	2004	1000 US$	64900	A	Aggregate, may include official, semi-official, estimated or calculated data
TCL	Crops and livestock products	27	Bulgaria	5922	Export Value	1941	Cereal preparations	2005	2005	1000 US$	82703	A	Aggregate, may include official, semi-official, estimated or calculated data
TCL	Crops and livestock products	27	Bulgaria	5922	Export Value	1941	Cereal preparations	2006	2006	1000 US$	169817	A	Aggregate, may include official, semi-official, estimated or calculated data
TCL	Crops and livestock products	27	Bulgaria	5922	Export Value	1941	Cereal preparations	2007	2007	1000 US$	128003	A	Aggregate, may include official, semi-official, estimated or calculated data
TCL	Crops and livestock products	27	Bulgaria	5922	Export Value	1941	Cereal preparations	2008	2008	1000 US$	183537	A	Aggregate, may include official, semi-official, estimated or calculated data
TCL	Crops and livestock products	27	Bulgaria	5922	Export Value	1941	Cereal preparations	2009	2009	1000 US$	187067	A	Aggregate, may include official, semi-official, estimated or calculated data
TCL	Crops and livestock products	27	Bulgaria	5922	Export Value	1941	Cereal preparations	2010	2010	1000 US$	224725	A	Aggregate, may include official, semi-official, estimated or calculated data
TCL	Crops and livestock products	27	Bulgaria	5922	Export Value	1941	Cereal preparations	2011	2011	1000 US$	228928	A	Aggregate, may include official, semi-official, estimated or calculated data
TCL	Crops and livestock products	27	Bulgaria	5922	Export Value	1941	Cereal preparations	2012	2012	1000 US$	242565	A	Aggregate, may include official, semi-official, estimated or calculated data
TCL	Crops and livestock products	27	Bulgaria	5922	Export Value	1941	Cereal preparations	2013	2013	1000 US$	269264	A	Aggregate, may include official, semi-official, estimated or calculated data
TCL	Crops and livestock products	27	Bulgaria	5922	Export Value	1941	Cereal preparations	2014	2014	1000 US$	296470	A	Aggregate, may include official, semi-official, estimated or calculated data
TCL	Crops and livestock products	27	Bulgaria	5922	Export Value	1941	Cereal preparations	2015	2015	1000 US$	254877	A	Aggregate, may include official, semi-official, estimated or calculated data
TCL	Crops and livestock products	27	Bulgaria	5922	Export Value	1941	Cereal preparations	2016	2016	1000 US$	251985	A	Aggregate, may include official, semi-official, estimated or calculated data
TCL	Crops and livestock products	27	Bulgaria	5922	Export Value	1941	Cereal preparations	2017	2017	1000 US$	296733	A	Aggregate, may include official, semi-official, estimated or calculated data
TCL	Crops and livestock products	27	Bulgaria	5922	Export Value	1941	Cereal preparations	2018	2018	1000 US$	319288	A	Aggregate, may include official, semi-official, estimated or calculated data
TCL	Crops and livestock products	27	Bulgaria	5922	Export Value	1941	Cereal preparations	2019	2019	1000 US$	330777	A	Aggregate, may include official, semi-official, estimated or calculated data
TCL	Crops and livestock products	233	Burkina Faso	5922	Export Value	1941	Cereal preparations	1961	1961	1000 US$	0	A	Aggregate, may include official, semi-official, estimated or calculated data
TCL	Crops and livestock products	233	Burkina Faso	5922	Export Value	1941	Cereal preparations	1962	1962	1000 US$	0	A	Aggregate, may include official, semi-official, estimated or calculated data
TCL	Crops and livestock products	233	Burkina Faso	5922	Export Value	1941	Cereal preparations	1963	1963	1000 US$	0	A	Aggregate, may include official, semi-official, estimated or calculated data
TCL	Crops and livestock products	233	Burkina Faso	5922	Export Value	1941	Cereal preparations	1964	1964	1000 US$	0	A	Aggregate, may include official, semi-official, estimated or calculated data
TCL	Crops and livestock products	233	Burkina Faso	5922	Export Value	1941	Cereal preparations	1965	1965	1000 US$	0	A	Aggregate, may include official, semi-official, estimated or calculated data
TCL	Crops and livestock products	233	Burkina Faso	5922	Export Value	1941	Cereal preparations	1966	1966	1000 US$	0	A	Aggregate, may include official, semi-official, estimated or calculated data
TCL	Crops and livestock products	233	Burkina Faso	5922	Export Value	1941	Cereal preparations	1967	1967	1000 US$	0	A	Aggregate, may include official, semi-official, estimated or calculated data
TCL	Crops and livestock products	233	Burkina Faso	5922	Export Value	1941	Cereal preparations	1968	1968	1000 US$	0	A	Aggregate, may include official, semi-official, estimated or calculated data
TCL	Crops and livestock products	233	Burkina Faso	5922	Export Value	1941	Cereal preparations	1969	1969	1000 US$	0	A	Aggregate, may include official, semi-official, estimated or calculated data
TCL	Crops and livestock products	233	Burkina Faso	5922	Export Value	1941	Cereal preparations	1970	1970	1000 US$	0	A	Aggregate, may include official, semi-official, estimated or calculated data
TCL	Crops and livestock products	233	Burkina Faso	5922	Export Value	1941	Cereal preparations	1971	1971	1000 US$	0	A	Aggregate, may include official, semi-official, estimated or calculated data
TCL	Crops and livestock products	233	Burkina Faso	5922	Export Value	1941	Cereal preparations	1972	1972	1000 US$	0	A	Aggregate, may include official, semi-official, estimated or calculated data
TCL	Crops and livestock products	233	Burkina Faso	5922	Export Value	1941	Cereal preparations	1973	1973	1000 US$	23	A	Aggregate, may include official, semi-official, estimated or calculated data
TCL	Crops and livestock products	233	Burkina Faso	5922	Export Value	1941	Cereal preparations	1974	1974	1000 US$	0	A	Aggregate, may include official, semi-official, estimated or calculated data
TCL	Crops and livestock products	233	Burkina Faso	5922	Export Value	1941	Cereal preparations	1975	1975	1000 US$	3	A	Aggregate, may include official, semi-official, estimated or calculated data
TCL	Crops and livestock products	233	Burkina Faso	5922	Export Value	1941	Cereal preparations	1976	1976	1000 US$	5	A	Aggregate, may include official, semi-official, estimated or calculated data
TCL	Crops and livestock products	233	Burkina Faso	5922	Export Value	1941	Cereal preparations	1977	1977	1000 US$	2	A	Aggregate, may include official, semi-official, estimated or calculated data
TCL	Crops and livestock products	233	Burkina Faso	5922	Export Value	1941	Cereal preparations	1978	1978	1000 US$	5	A	Aggregate, may include official, semi-official, estimated or calculated data
TCL	Crops and livestock products	233	Burkina Faso	5922	Export Value	1941	Cereal preparations	1979	1979	1000 US$	0	A	Aggregate, may include official, semi-official, estimated or calculated data
TCL	Crops and livestock products	233	Burkina Faso	5922	Export Value	1941	Cereal preparations	1980	1980	1000 US$	0	A	Aggregate, may include official, semi-official, estimated or calculated data
TCL	Crops and livestock products	233	Burkina Faso	5922	Export Value	1941	Cereal preparations	1981	1981	1000 US$	0	A	Aggregate, may include official, semi-official, estimated or calculated data
TCL	Crops and livestock products	233	Burkina Faso	5922	Export Value	1941	Cereal preparations	1982	1982	1000 US$	21	A	Aggregate, may include official, semi-official, estimated or calculated data
TCL	Crops and livestock products	233	Burkina Faso	5922	Export Value	1941	Cereal preparations	1983	1983	1000 US$	1	A	Aggregate, may include official, semi-official, estimated or calculated data
TCL	Crops and livestock products	233	Burkina Faso	5922	Export Value	1941	Cereal preparations	1984	1984	1000 US$	0	A	Aggregate, may include official, semi-official, estimated or calculated data
TCL	Crops and livestock products	233	Burkina Faso	5922	Export Value	1941	Cereal preparations	1985	1985	1000 US$	9	A	Aggregate, may include official, semi-official, estimated or calculated data
TCL	Crops and livestock products	233	Burkina Faso	5922	Export Value	1941	Cereal preparations	1986	1986	1000 US$	1	A	Aggregate, may include official, semi-official, estimated or calculated data
TCL	Crops and livestock products	233	Burkina Faso	5922	Export Value	1941	Cereal preparations	1987	1987	1000 US$	0	A	Aggregate, may include official, semi-official, estimated or calculated data
TCL	Crops and livestock products	233	Burkina Faso	5922	Export Value	1941	Cereal preparations	1988	1988	1000 US$	0	A	Aggregate, may include official, semi-official, estimated or calculated data
TCL	Crops and livestock products	233	Burkina Faso	5922	Export Value	1941	Cereal preparations	1989	1989	1000 US$	0	A	Aggregate, may include official, semi-official, estimated or calculated data
TCL	Crops and livestock products	233	Burkina Faso	5922	Export Value	1941	Cereal preparations	1990	1990	1000 US$	0	A	Aggregate, may include official, semi-official, estimated or calculated data
TCL	Crops and livestock products	233	Burkina Faso	5922	Export Value	1941	Cereal preparations	1991	1991	1000 US$	0	A	Aggregate, may include official, semi-official, estimated or calculated data
TCL	Crops and livestock products	233	Burkina Faso	5922	Export Value	1941	Cereal preparations	1992	1992	1000 US$	0	A	Aggregate, may include official, semi-official, estimated or calculated data
TCL	Crops and livestock products	233	Burkina Faso	5922	Export Value	1941	Cereal preparations	1993	1993	1000 US$	0	A	Aggregate, may include official, semi-official, estimated or calculated data
TCL	Crops and livestock products	233	Burkina Faso	5922	Export Value	1941	Cereal preparations	1994	1994	1000 US$	65	A	Aggregate, may include official, semi-official, estimated or calculated data
TCL	Crops and livestock products	233	Burkina Faso	5922	Export Value	1941	Cereal preparations	1995	1995	1000 US$	24	A	Aggregate, may include official, semi-official, estimated or calculated data
TCL	Crops and livestock products	233	Burkina Faso	5922	Export Value	1941	Cereal preparations	1996	1996	1000 US$	7	A	Aggregate, may include official, semi-official, estimated or calculated data
TCL	Crops and livestock products	233	Burkina Faso	5922	Export Value	1941	Cereal preparations	1997	1997	1000 US$	36	A	Aggregate, may include official, semi-official, estimated or calculated data
TCL	Crops and livestock products	233	Burkina Faso	5922	Export Value	1941	Cereal preparations	1998	1998	1000 US$	0	A	Aggregate, may include official, semi-official, estimated or calculated data
TCL	Crops and livestock products	233	Burkina Faso	5922	Export Value	1941	Cereal preparations	1999	1999	1000 US$	5	A	Aggregate, may include official, semi-official, estimated or calculated data
TCL	Crops and livestock products	233	Burkina Faso	5922	Export Value	1941	Cereal preparations	2000	2000	1000 US$	10	A	Aggregate, may include official, semi-official, estimated or calculated data
TCL	Crops and livestock products	233	Burkina Faso	5922	Export Value	1941	Cereal preparations	2001	2001	1000 US$	697	A	Aggregate, may include official, semi-official, estimated or calculated data
TCL	Crops and livestock products	233	Burkina Faso	5922	Export Value	1941	Cereal preparations	2002	2002	1000 US$	266	A	Aggregate, may include official, semi-official, estimated or calculated data
TCL	Crops and livestock products	233	Burkina Faso	5922	Export Value	1941	Cereal preparations	2003	2003	1000 US$	156	A	Aggregate, may include official, semi-official, estimated or calculated data
TCL	Crops and livestock products	233	Burkina Faso	5922	Export Value	1941	Cereal preparations	2004	2004	1000 US$	103	A	Aggregate, may include official, semi-official, estimated or calculated data
TCL	Crops and livestock products	233	Burkina Faso	5922	Export Value	1941	Cereal preparations	2005	2005	1000 US$	250	A	Aggregate, may include official, semi-official, estimated or calculated data
TCL	Crops and livestock products	233	Burkina Faso	5922	Export Value	1941	Cereal preparations	2006	2006	1000 US$	203	A	Aggregate, may include official, semi-official, estimated or calculated data
TCL	Crops and livestock products	233	Burkina Faso	5922	Export Value	1941	Cereal preparations	2007	2007	1000 US$	868	A	Aggregate, may include official, semi-official, estimated or calculated data
TCL	Crops and livestock products	233	Burkina Faso	5922	Export Value	1941	Cereal preparations	2008	2008	1000 US$	912	A	Aggregate, may include official, semi-official, estimated or calculated data
TCL	Crops and livestock products	233	Burkina Faso	5922	Export Value	1941	Cereal preparations	2009	2009	1000 US$	865	A	Aggregate, may include official, semi-official, estimated or calculated data
TCL	Crops and livestock products	233	Burkina Faso	5922	Export Value	1941	Cereal preparations	2010	2010	1000 US$	570	A	Aggregate, may include official, semi-official, estimated or calculated data
TCL	Crops and livestock products	233	Burkina Faso	5922	Export Value	1941	Cereal preparations	2011	2011	1000 US$	811	A	Aggregate, may include official, semi-official, estimated or calculated data
TCL	Crops and livestock products	233	Burkina Faso	5922	Export Value	1941	Cereal preparations	2012	2012	1000 US$	87	A	Aggregate, may include official, semi-official, estimated or calculated data
TCL	Crops and livestock products	233	Burkina Faso	5922	Export Value	1941	Cereal preparations	2013	2013	1000 US$	167	A	Aggregate, may include official, semi-official, estimated or calculated data
TCL	Crops and livestock products	233	Burkina Faso	5922	Export Value	1941	Cereal preparations	2014	2014	1000 US$	775	A	Aggregate, may include official, semi-official, estimated or calculated data
TCL	Crops and livestock products	233	Burkina Faso	5922	Export Value	1941	Cereal preparations	2015	2015	1000 US$	427	A	Aggregate, may include official, semi-official, estimated or calculated data
TCL	Crops and livestock products	233	Burkina Faso	5922	Export Value	1941	Cereal preparations	2016	2016	1000 US$	244	A	Aggregate, may include official, semi-official, estimated or calculated data
TCL	Crops and livestock products	233	Burkina Faso	5922	Export Value	1941	Cereal preparations	2017	2017	1000 US$	101	A	Aggregate, may include official, semi-official, estimated or calculated data
TCL	Crops and livestock products	233	Burkina Faso	5922	Export Value	1941	Cereal preparations	2018	2018	1000 US$	15	A	Aggregate, may include official, semi-official, estimated or calculated data
TCL	Crops and livestock products	233	Burkina Faso	5922	Export Value	1941	Cereal preparations	2019	2019	1000 US$	1492	A	Aggregate, may include official, semi-official, estimated or calculated data
TCL	Crops and livestock products	29	Burundi	5922	Export Value	1941	Cereal preparations	1961	1961	1000 US$	0	A	Aggregate, may include official, semi-official, estimated or calculated data
TCL	Crops and livestock products	29	Burundi	5922	Export Value	1941	Cereal preparations	1962	1962	1000 US$	0	A	Aggregate, may include official, semi-official, estimated or calculated data
TCL	Crops and livestock products	29	Burundi	5922	Export Value	1941	Cereal preparations	1963	1963	1000 US$	0	A	Aggregate, may include official, semi-official, estimated or calculated data
TCL	Crops and livestock products	29	Burundi	5922	Export Value	1941	Cereal preparations	1964	1964	1000 US$	0	A	Aggregate, may include official, semi-official, estimated or calculated data
TCL	Crops and livestock products	29	Burundi	5922	Export Value	1941	Cereal preparations	1965	1965	1000 US$	0	A	Aggregate, may include official, semi-official, estimated or calculated data
TCL	Crops and livestock products	29	Burundi	5922	Export Value	1941	Cereal preparations	1966	1966	1000 US$	0	A	Aggregate, may include official, semi-official, estimated or calculated data
TCL	Crops and livestock products	29	Burundi	5922	Export Value	1941	Cereal preparations	1967	1967	1000 US$	0	A	Aggregate, may include official, semi-official, estimated or calculated data
TCL	Crops and livestock products	29	Burundi	5922	Export Value	1941	Cereal preparations	1968	1968	1000 US$	0	A	Aggregate, may include official, semi-official, estimated or calculated data
TCL	Crops and livestock products	29	Burundi	5922	Export Value	1941	Cereal preparations	1969	1969	1000 US$	0	A	Aggregate, may include official, semi-official, estimated or calculated data
TCL	Crops and livestock products	29	Burundi	5922	Export Value	1941	Cereal preparations	1970	1970	1000 US$	0	A	Aggregate, may include official, semi-official, estimated or calculated data
TCL	Crops and livestock products	29	Burundi	5922	Export Value	1941	Cereal preparations	1971	1971	1000 US$	0	A	Aggregate, may include official, semi-official, estimated or calculated data
TCL	Crops and livestock products	29	Burundi	5922	Export Value	1941	Cereal preparations	1972	1972	1000 US$	0	A	Aggregate, may include official, semi-official, estimated or calculated data
TCL	Crops and livestock products	29	Burundi	5922	Export Value	1941	Cereal preparations	1973	1973	1000 US$	0	A	Aggregate, may include official, semi-official, estimated or calculated data
TCL	Crops and livestock products	29	Burundi	5922	Export Value	1941	Cereal preparations	1974	1974	1000 US$	0	A	Aggregate, may include official, semi-official, estimated or calculated data
TCL	Crops and livestock products	29	Burundi	5922	Export Value	1941	Cereal preparations	1975	1975	1000 US$	1	A	Aggregate, may include official, semi-official, estimated or calculated data
TCL	Crops and livestock products	29	Burundi	5922	Export Value	1941	Cereal preparations	1976	1976	1000 US$	0	A	Aggregate, may include official, semi-official, estimated or calculated data
TCL	Crops and livestock products	29	Burundi	5922	Export Value	1941	Cereal preparations	1977	1977	1000 US$	0	A	Aggregate, may include official, semi-official, estimated or calculated data
TCL	Crops and livestock products	29	Burundi	5922	Export Value	1941	Cereal preparations	1978	1978	1000 US$	0	A	Aggregate, may include official, semi-official, estimated or calculated data
TCL	Crops and livestock products	29	Burundi	5922	Export Value	1941	Cereal preparations	1979	1979	1000 US$	0	A	Aggregate, may include official, semi-official, estimated or calculated data
TCL	Crops and livestock products	29	Burundi	5922	Export Value	1941	Cereal preparations	1980	1980	1000 US$	0	A	Aggregate, may include official, semi-official, estimated or calculated data
TCL	Crops and livestock products	29	Burundi	5922	Export Value	1941	Cereal preparations	1981	1981	1000 US$	0	A	Aggregate, may include official, semi-official, estimated or calculated data
TCL	Crops and livestock products	29	Burundi	5922	Export Value	1941	Cereal preparations	1982	1982	1000 US$	0	A	Aggregate, may include official, semi-official, estimated or calculated data
TCL	Crops and livestock products	29	Burundi	5922	Export Value	1941	Cereal preparations	1983	1983	1000 US$	0	A	Aggregate, may include official, semi-official, estimated or calculated data
TCL	Crops and livestock products	29	Burundi	5922	Export Value	1941	Cereal preparations	1984	1984	1000 US$	0	A	Aggregate, may include official, semi-official, estimated or calculated data
TCL	Crops and livestock products	29	Burundi	5922	Export Value	1941	Cereal preparations	1985	1985	1000 US$	0	A	Aggregate, may include official, semi-official, estimated or calculated data
TCL	Crops and livestock products	29	Burundi	5922	Export Value	1941	Cereal preparations	1986	1986	1000 US$	0	A	Aggregate, may include official, semi-official, estimated or calculated data
TCL	Crops and livestock products	29	Burundi	5922	Export Value	1941	Cereal preparations	1987	1987	1000 US$	0	A	Aggregate, may include official, semi-official, estimated or calculated data
TCL	Crops and livestock products	29	Burundi	5922	Export Value	1941	Cereal preparations	1988	1988	1000 US$	0	A	Aggregate, may include official, semi-official, estimated or calculated data
TCL	Crops and livestock products	29	Burundi	5922	Export Value	1941	Cereal preparations	1989	1989	1000 US$	0	A	Aggregate, may include official, semi-official, estimated or calculated data
TCL	Crops and livestock products	29	Burundi	5922	Export Value	1941	Cereal preparations	1990	1990	1000 US$	0	A	Aggregate, may include official, semi-official, estimated or calculated data
TCL	Crops and livestock products	29	Burundi	5922	Export Value	1941	Cereal preparations	1991	1991	1000 US$	0	A	Aggregate, may include official, semi-official, estimated or calculated data
TCL	Crops and livestock products	29	Burundi	5922	Export Value	1941	Cereal preparations	1992	1992	1000 US$	0	A	Aggregate, may include official, semi-official, estimated or calculated data
TCL	Crops and livestock products	29	Burundi	5922	Export Value	1941	Cereal preparations	1993	1993	1000 US$	0	A	Aggregate, may include official, semi-official, estimated or calculated data
TCL	Crops and livestock products	29	Burundi	5922	Export Value	1941	Cereal preparations	1994	1994	1000 US$	0	A	Aggregate, may include official, semi-official, estimated or calculated data
TCL	Crops and livestock products	29	Burundi	5922	Export Value	1941	Cereal preparations	1995	1995	1000 US$	0	A	Aggregate, may include official, semi-official, estimated or calculated data
TCL	Crops and livestock products	29	Burundi	5922	Export Value	1941	Cereal preparations	1996	1996	1000 US$	0	A	Aggregate, may include official, semi-official, estimated or calculated data
TCL	Crops and livestock products	29	Burundi	5922	Export Value	1941	Cereal preparations	1997	1997	1000 US$	0	A	Aggregate, may include official, semi-official, estimated or calculated data
TCL	Crops and livestock products	29	Burundi	5922	Export Value	1941	Cereal preparations	1998	1998	1000 US$	10	A	Aggregate, may include official, semi-official, estimated or calculated data
TCL	Crops and livestock products	29	Burundi	5922	Export Value	1941	Cereal preparations	1999	1999	1000 US$	1	A	Aggregate, may include official, semi-official, estimated or calculated data
TCL	Crops and livestock products	29	Burundi	5922	Export Value	1941	Cereal preparations	2000	2000	1000 US$	1	A	Aggregate, may include official, semi-official, estimated or calculated data
TCL	Crops and livestock products	29	Burundi	5922	Export Value	1941	Cereal preparations	2001	2001	1000 US$	0	A	Aggregate, may include official, semi-official, estimated or calculated data
TCL	Crops and livestock products	29	Burundi	5922	Export Value	1941	Cereal preparations	2002	2002	1000 US$	0	A	Aggregate, may include official, semi-official, estimated or calculated data
TCL	Crops and livestock products	29	Burundi	5922	Export Value	1941	Cereal preparations	2003	2003	1000 US$	0	A	Aggregate, may include official, semi-official, estimated or calculated data
TCL	Crops and livestock products	29	Burundi	5922	Export Value	1941	Cereal preparations	2004	2004	1000 US$	0	A	Aggregate, may include official, semi-official, estimated or calculated data
TCL	Crops and livestock products	29	Burundi	5922	Export Value	1941	Cereal preparations	2005	2005	1000 US$	48	A	Aggregate, may include official, semi-official, estimated or calculated data
TCL	Crops and livestock products	29	Burundi	5922	Export Value	1941	Cereal preparations	2006	2006	1000 US$	0	A	Aggregate, may include official, semi-official, estimated or calculated data
TCL	Crops and livestock products	29	Burundi	5922	Export Value	1941	Cereal preparations	2007	2007	1000 US$	0	A	Aggregate, may include official, semi-official, estimated or calculated data
TCL	Crops and livestock products	29	Burundi	5922	Export Value	1941	Cereal preparations	2008	2008	1000 US$	0	A	Aggregate, may include official, semi-official, estimated or calculated data
TCL	Crops and livestock products	29	Burundi	5922	Export Value	1941	Cereal preparations	2009	2009	1000 US$	1	A	Aggregate, may include official, semi-official, estimated or calculated data
TCL	Crops and livestock products	29	Burundi	5922	Export Value	1941	Cereal preparations	2010	2010	1000 US$	586	A	Aggregate, may include official, semi-official, estimated or calculated data
TCL	Crops and livestock products	29	Burundi	5922	Export Value	1941	Cereal preparations	2011	2011	1000 US$	31	A	Aggregate, may include official, semi-official, estimated or calculated data
TCL	Crops and livestock products	29	Burundi	5922	Export Value	1941	Cereal preparations	2012	2012	1000 US$	19	A	Aggregate, may include official, semi-official, estimated or calculated data
TCL	Crops and livestock products	29	Burundi	5922	Export Value	1941	Cereal preparations	2013	2013	1000 US$	131	A	Aggregate, may include official, semi-official, estimated or calculated data
TCL	Crops and livestock products	29	Burundi	5922	Export Value	1941	Cereal preparations	2014	2014	1000 US$	1	A	Aggregate, may include official, semi-official, estimated or calculated data
TCL	Crops and livestock products	29	Burundi	5922	Export Value	1941	Cereal preparations	2015	2015	1000 US$	8	A	Aggregate, may include official, semi-official, estimated or calculated data
TCL	Crops and livestock products	29	Burundi	5922	Export Value	1941	Cereal preparations	2016	2016	1000 US$	124	A	Aggregate, may include official, semi-official, estimated or calculated data
TCL	Crops and livestock products	29	Burundi	5922	Export Value	1941	Cereal preparations	2017	2017	1000 US$	50	A	Aggregate, may include official, semi-official, estimated or calculated data
TCL	Crops and livestock products	29	Burundi	5922	Export Value	1941	Cereal preparations	2018	2018	1000 US$	198	A	Aggregate, may include official, semi-official, estimated or calculated data
TCL	Crops and livestock products	29	Burundi	5922	Export Value	1941	Cereal preparations	2019	2019	1000 US$	5	A	Aggregate, may include official, semi-official, estimated or calculated data
TCL	Crops and livestock products	35	Cabo Verde	5922	Export Value	1941	Cereal preparations	1961	1961	1000 US$	0	A	Aggregate, may include official, semi-official, estimated or calculated data
TCL	Crops and livestock products	35	Cabo Verde	5922	Export Value	1941	Cereal preparations	1962	1962	1000 US$	0	A	Aggregate, may include official, semi-official, estimated or calculated data
TCL	Crops and livestock products	35	Cabo Verde	5922	Export Value	1941	Cereal preparations	1963	1963	1000 US$	0	A	Aggregate, may include official, semi-official, estimated or calculated data
TCL	Crops and livestock products	35	Cabo Verde	5922	Export Value	1941	Cereal preparations	1964	1964	1000 US$	0	A	Aggregate, may include official, semi-official, estimated or calculated data
TCL	Crops and livestock products	35	Cabo Verde	5922	Export Value	1941	Cereal preparations	1965	1965	1000 US$	0	A	Aggregate, may include official, semi-official, estimated or calculated data
TCL	Crops and livestock products	35	Cabo Verde	5922	Export Value	1941	Cereal preparations	1966	1966	1000 US$	0	A	Aggregate, may include official, semi-official, estimated or calculated data
TCL	Crops and livestock products	35	Cabo Verde	5922	Export Value	1941	Cereal preparations	1967	1967	1000 US$	0	A	Aggregate, may include official, semi-official, estimated or calculated data
TCL	Crops and livestock products	35	Cabo Verde	5922	Export Value	1941	Cereal preparations	1968	1968	1000 US$	1	A	Aggregate, may include official, semi-official, estimated or calculated data
TCL	Crops and livestock products	35	Cabo Verde	5922	Export Value	1941	Cereal preparations	1969	1969	1000 US$	4	A	Aggregate, may include official, semi-official, estimated or calculated data
TCL	Crops and livestock products	35	Cabo Verde	5922	Export Value	1941	Cereal preparations	1970	1970	1000 US$	8	A	Aggregate, may include official, semi-official, estimated or calculated data
TCL	Crops and livestock products	35	Cabo Verde	5922	Export Value	1941	Cereal preparations	1971	1971	1000 US$	8	A	Aggregate, may include official, semi-official, estimated or calculated data
TCL	Crops and livestock products	35	Cabo Verde	5922	Export Value	1941	Cereal preparations	1972	1972	1000 US$	2	A	Aggregate, may include official, semi-official, estimated or calculated data
TCL	Crops and livestock products	35	Cabo Verde	5922	Export Value	1941	Cereal preparations	1973	1973	1000 US$	1	A	Aggregate, may include official, semi-official, estimated or calculated data
TCL	Crops and livestock products	35	Cabo Verde	5922	Export Value	1941	Cereal preparations	1974	1974	1000 US$	0	A	Aggregate, may include official, semi-official, estimated or calculated data
TCL	Crops and livestock products	35	Cabo Verde	5922	Export Value	1941	Cereal preparations	1975	1975	1000 US$	2	A	Aggregate, may include official, semi-official, estimated or calculated data
TCL	Crops and livestock products	35	Cabo Verde	5922	Export Value	1941	Cereal preparations	1976	1976	1000 US$	0	A	Aggregate, may include official, semi-official, estimated or calculated data
TCL	Crops and livestock products	35	Cabo Verde	5922	Export Value	1941	Cereal preparations	1977	1977	1000 US$	0	A	Aggregate, may include official, semi-official, estimated or calculated data
TCL	Crops and livestock products	35	Cabo Verde	5922	Export Value	1941	Cereal preparations	1978	1978	1000 US$	0	A	Aggregate, may include official, semi-official, estimated or calculated data
TCL	Crops and livestock products	35	Cabo Verde	5922	Export Value	1941	Cereal preparations	1979	1979	1000 US$	0	A	Aggregate, may include official, semi-official, estimated or calculated data
TCL	Crops and livestock products	35	Cabo Verde	5922	Export Value	1941	Cereal preparations	1980	1980	1000 US$	0	A	Aggregate, may include official, semi-official, estimated or calculated data
TCL	Crops and livestock products	35	Cabo Verde	5922	Export Value	1941	Cereal preparations	1981	1981	1000 US$	0	A	Aggregate, may include official, semi-official, estimated or calculated data
TCL	Crops and livestock products	35	Cabo Verde	5922	Export Value	1941	Cereal preparations	1982	1982	1000 US$	0	A	Aggregate, may include official, semi-official, estimated or calculated data
TCL	Crops and livestock products	35	Cabo Verde	5922	Export Value	1941	Cereal preparations	1983	1983	1000 US$	0	A	Aggregate, may include official, semi-official, estimated or calculated data
TCL	Crops and livestock products	35	Cabo Verde	5922	Export Value	1941	Cereal preparations	1984	1984	1000 US$	0	A	Aggregate, may include official, semi-official, estimated or calculated data
TCL	Crops and livestock products	35	Cabo Verde	5922	Export Value	1941	Cereal preparations	1985	1985	1000 US$	0	A	Aggregate, may include official, semi-official, estimated or calculated data
TCL	Crops and livestock products	35	Cabo Verde	5922	Export Value	1941	Cereal preparations	1986	1986	1000 US$	0	A	Aggregate, may include official, semi-official, estimated or calculated data
TCL	Crops and livestock products	35	Cabo Verde	5922	Export Value	1941	Cereal preparations	1987	1987	1000 US$	0	A	Aggregate, may include official, semi-official, estimated or calculated data
TCL	Crops and livestock products	35	Cabo Verde	5922	Export Value	1941	Cereal preparations	1988	1988	1000 US$	0	A	Aggregate, may include official, semi-official, estimated or calculated data
TCL	Crops and livestock products	35	Cabo Verde	5922	Export Value	1941	Cereal preparations	1989	1989	1000 US$	0	A	Aggregate, may include official, semi-official, estimated or calculated data
TCL	Crops and livestock products	35	Cabo Verde	5922	Export Value	1941	Cereal preparations	1990	1990	1000 US$	0	A	Aggregate, may include official, semi-official, estimated or calculated data
TCL	Crops and livestock products	35	Cabo Verde	5922	Export Value	1941	Cereal preparations	1991	1991	1000 US$	2	A	Aggregate, may include official, semi-official, estimated or calculated data
TCL	Crops and livestock products	35	Cabo Verde	5922	Export Value	1941	Cereal preparations	1992	1992	1000 US$	0	A	Aggregate, may include official, semi-official, estimated or calculated data
TCL	Crops and livestock products	35	Cabo Verde	5922	Export Value	1941	Cereal preparations	1993	1993	1000 US$	1	A	Aggregate, may include official, semi-official, estimated or calculated data
TCL	Crops and livestock products	35	Cabo Verde	5922	Export Value	1941	Cereal preparations	1994	1994	1000 US$	0	A	Aggregate, may include official, semi-official, estimated or calculated data
TCL	Crops and livestock products	35	Cabo Verde	5922	Export Value	1941	Cereal preparations	1995	1995	1000 US$	3	A	Aggregate, may include official, semi-official, estimated or calculated data
TCL	Crops and livestock products	35	Cabo Verde	5922	Export Value	1941	Cereal preparations	1996	1996	1000 US$	17	A	Aggregate, may include official, semi-official, estimated or calculated data
TCL	Crops and livestock products	35	Cabo Verde	5922	Export Value	1941	Cereal preparations	1997	1997	1000 US$	56	A	Aggregate, may include official, semi-official, estimated or calculated data
TCL	Crops and livestock products	35	Cabo Verde	5922	Export Value	1941	Cereal preparations	1998	1998	1000 US$	4	A	Aggregate, may include official, semi-official, estimated or calculated data
TCL	Crops and livestock products	35	Cabo Verde	5922	Export Value	1941	Cereal preparations	1999	1999	1000 US$	7	A	Aggregate, may include official, semi-official, estimated or calculated data
TCL	Crops and livestock products	35	Cabo Verde	5922	Export Value	1941	Cereal preparations	2000	2000	1000 US$	6	A	Aggregate, may include official, semi-official, estimated or calculated data
TCL	Crops and livestock products	35	Cabo Verde	5922	Export Value	1941	Cereal preparations	2001	2001	1000 US$	1	A	Aggregate, may include official, semi-official, estimated or calculated data
TCL	Crops and livestock products	35	Cabo Verde	5922	Export Value	1941	Cereal preparations	2002	2002	1000 US$	20	A	Aggregate, may include official, semi-official, estimated or calculated data
TCL	Crops and livestock products	35	Cabo Verde	5922	Export Value	1941	Cereal preparations	2003	2003	1000 US$	27	A	Aggregate, may include official, semi-official, estimated or calculated data
TCL	Crops and livestock products	35	Cabo Verde	5922	Export Value	1941	Cereal preparations	2004	2004	1000 US$	46	A	Aggregate, may include official, semi-official, estimated or calculated data
TCL	Crops and livestock products	35	Cabo Verde	5922	Export Value	1941	Cereal preparations	2005	2005	1000 US$	45	A	Aggregate, may include official, semi-official, estimated or calculated data
TCL	Crops and livestock products	35	Cabo Verde	5922	Export Value	1941	Cereal preparations	2006	2006	1000 US$	35	A	Aggregate, may include official, semi-official, estimated or calculated data
TCL	Crops and livestock products	35	Cabo Verde	5922	Export Value	1941	Cereal preparations	2007	2007	1000 US$	21	A	Aggregate, may include official, semi-official, estimated or calculated data
TCL	Crops and livestock products	35	Cabo Verde	5922	Export Value	1941	Cereal preparations	2008	2008	1000 US$	36	A	Aggregate, may include official, semi-official, estimated or calculated data
TCL	Crops and livestock products	35	Cabo Verde	5922	Export Value	1941	Cereal preparations	2009	2009	1000 US$	143	A	Aggregate, may include official, semi-official, estimated or calculated data
TCL	Crops and livestock products	35	Cabo Verde	5922	Export Value	1941	Cereal preparations	2010	2010	1000 US$	59	A	Aggregate, may include official, semi-official, estimated or calculated data
TCL	Crops and livestock products	35	Cabo Verde	5922	Export Value	1941	Cereal preparations	2011	2011	1000 US$	191	A	Aggregate, may include official, semi-official, estimated or calculated data
TCL	Crops and livestock products	35	Cabo Verde	5922	Export Value	1941	Cereal preparations	2012	2012	1000 US$	203	A	Aggregate, may include official, semi-official, estimated or calculated data
TCL	Crops and livestock products	35	Cabo Verde	5922	Export Value	1941	Cereal preparations	2013	2013	1000 US$	278	A	Aggregate, may include official, semi-official, estimated or calculated data
TCL	Crops and livestock products	35	Cabo Verde	5922	Export Value	1941	Cereal preparations	2014	2014	1000 US$	272	A	Aggregate, may include official, semi-official, estimated or calculated data
TCL	Crops and livestock products	35	Cabo Verde	5922	Export Value	1941	Cereal preparations	2015	2015	1000 US$	356	A	Aggregate, may include official, semi-official, estimated or calculated data
TCL	Crops and livestock products	35	Cabo Verde	5922	Export Value	1941	Cereal preparations	2016	2016	1000 US$	215	A	Aggregate, may include official, semi-official, estimated or calculated data
TCL	Crops and livestock products	35	Cabo Verde	5922	Export Value	1941	Cereal preparations	2017	2017	1000 US$	375	A	Aggregate, may include official, semi-official, estimated or calculated data
TCL	Crops and livestock products	35	Cabo Verde	5922	Export Value	1941	Cereal preparations	2018	2018	1000 US$	722	A	Aggregate, may include official, semi-official, estimated or calculated data
TCL	Crops and livestock products	35	Cabo Verde	5922	Export Value	1941	Cereal preparations	2019	2019	1000 US$	216	A	Aggregate, may include official, semi-official, estimated or calculated data
TCL	Crops and livestock products	115	Cambodia	5922	Export Value	1941	Cereal preparations	1961	1961	1000 US$	0	A	Aggregate, may include official, semi-official, estimated or calculated data
TCL	Crops and livestock products	115	Cambodia	5922	Export Value	1941	Cereal preparations	1962	1962	1000 US$	0	A	Aggregate, may include official, semi-official, estimated or calculated data
TCL	Crops and livestock products	115	Cambodia	5922	Export Value	1941	Cereal preparations	1963	1963	1000 US$	0	A	Aggregate, may include official, semi-official, estimated or calculated data
TCL	Crops and livestock products	115	Cambodia	5922	Export Value	1941	Cereal preparations	1964	1964	1000 US$	0	A	Aggregate, may include official, semi-official, estimated or calculated data
TCL	Crops and livestock products	115	Cambodia	5922	Export Value	1941	Cereal preparations	1965	1965	1000 US$	0	A	Aggregate, may include official, semi-official, estimated or calculated data
TCL	Crops and livestock products	115	Cambodia	5922	Export Value	1941	Cereal preparations	1966	1966	1000 US$	0	A	Aggregate, may include official, semi-official, estimated or calculated data
TCL	Crops and livestock products	115	Cambodia	5922	Export Value	1941	Cereal preparations	1967	1967	1000 US$	0	A	Aggregate, may include official, semi-official, estimated or calculated data
TCL	Crops and livestock products	115	Cambodia	5922	Export Value	1941	Cereal preparations	1968	1968	1000 US$	0	A	Aggregate, may include official, semi-official, estimated or calculated data
TCL	Crops and livestock products	115	Cambodia	5922	Export Value	1941	Cereal preparations	1969	1969	1000 US$	207	A	Aggregate, may include official, semi-official, estimated or calculated data
TCL	Crops and livestock products	115	Cambodia	5922	Export Value	1941	Cereal preparations	1970	1970	1000 US$	75	A	Aggregate, may include official, semi-official, estimated or calculated data
TCL	Crops and livestock products	115	Cambodia	5922	Export Value	1941	Cereal preparations	1971	1971	1000 US$	88	A	Aggregate, may include official, semi-official, estimated or calculated data
TCL	Crops and livestock products	115	Cambodia	5922	Export Value	1941	Cereal preparations	1972	1972	1000 US$	18	A	Aggregate, may include official, semi-official, estimated or calculated data
TCL	Crops and livestock products	115	Cambodia	5922	Export Value	1941	Cereal preparations	1973	1973	1000 US$	58	A	Aggregate, may include official, semi-official, estimated or calculated data
TCL	Crops and livestock products	115	Cambodia	5922	Export Value	1941	Cereal preparations	1974	1974	1000 US$	0	A	Aggregate, may include official, semi-official, estimated or calculated data
TCL	Crops and livestock products	115	Cambodia	5922	Export Value	1941	Cereal preparations	1975	1975	1000 US$	0	A	Aggregate, may include official, semi-official, estimated or calculated data
TCL	Crops and livestock products	115	Cambodia	5922	Export Value	1941	Cereal preparations	1976	1976	1000 US$	0	A	Aggregate, may include official, semi-official, estimated or calculated data
TCL	Crops and livestock products	115	Cambodia	5922	Export Value	1941	Cereal preparations	1977	1977	1000 US$	0	A	Aggregate, may include official, semi-official, estimated or calculated data
TCL	Crops and livestock products	115	Cambodia	5922	Export Value	1941	Cereal preparations	1978	1978	1000 US$	0	A	Aggregate, may include official, semi-official, estimated or calculated data
TCL	Crops and livestock products	115	Cambodia	5922	Export Value	1941	Cereal preparations	1979	1979	1000 US$	0	A	Aggregate, may include official, semi-official, estimated or calculated data
TCL	Crops and livestock products	115	Cambodia	5922	Export Value	1941	Cereal preparations	1980	1980	1000 US$	0	A	Aggregate, may include official, semi-official, estimated or calculated data
TCL	Crops and livestock products	115	Cambodia	5922	Export Value	1941	Cereal preparations	1981	1981	1000 US$	0	A	Aggregate, may include official, semi-official, estimated or calculated data
TCL	Crops and livestock products	115	Cambodia	5922	Export Value	1941	Cereal preparations	1982	1982	1000 US$	0	A	Aggregate, may include official, semi-official, estimated or calculated data
TCL	Crops and livestock products	115	Cambodia	5922	Export Value	1941	Cereal preparations	1983	1983	1000 US$	0	A	Aggregate, may include official, semi-official, estimated or calculated data
TCL	Crops and livestock products	115	Cambodia	5922	Export Value	1941	Cereal preparations	1984	1984	1000 US$	0	A	Aggregate, may include official, semi-official, estimated or calculated data
TCL	Crops and livestock products	115	Cambodia	5922	Export Value	1941	Cereal preparations	1985	1985	1000 US$	0	A	Aggregate, may include official, semi-official, estimated or calculated data
TCL	Crops and livestock products	115	Cambodia	5922	Export Value	1941	Cereal preparations	1986	1986	1000 US$	0	A	Aggregate, may include official, semi-official, estimated or calculated data
TCL	Crops and livestock products	115	Cambodia	5922	Export Value	1941	Cereal preparations	1987	1987	1000 US$	0	A	Aggregate, may include official, semi-official, estimated or calculated data
TCL	Crops and livestock products	115	Cambodia	5922	Export Value	1941	Cereal preparations	1988	1988	1000 US$	0	A	Aggregate, may include official, semi-official, estimated or calculated data
TCL	Crops and livestock products	115	Cambodia	5922	Export Value	1941	Cereal preparations	1989	1989	1000 US$	0	A	Aggregate, may include official, semi-official, estimated or calculated data
TCL	Crops and livestock products	115	Cambodia	5922	Export Value	1941	Cereal preparations	1990	1990	1000 US$	0	A	Aggregate, may include official, semi-official, estimated or calculated data
TCL	Crops and livestock products	115	Cambodia	5922	Export Value	1941	Cereal preparations	1991	1991	1000 US$	0	A	Aggregate, may include official, semi-official, estimated or calculated data
TCL	Crops and livestock products	115	Cambodia	5922	Export Value	1941	Cereal preparations	1992	1992	1000 US$	0	A	Aggregate, may include official, semi-official, estimated or calculated data
TCL	Crops and livestock products	115	Cambodia	5922	Export Value	1941	Cereal preparations	1993	1993	1000 US$	0	A	Aggregate, may include official, semi-official, estimated or calculated data
TCL	Crops and livestock products	115	Cambodia	5922	Export Value	1941	Cereal preparations	1994	1994	1000 US$	0	A	Aggregate, may include official, semi-official, estimated or calculated data
TCL	Crops and livestock products	115	Cambodia	5922	Export Value	1941	Cereal preparations	1995	1995	1000 US$	0	A	Aggregate, may include official, semi-official, estimated or calculated data
TCL	Crops and livestock products	115	Cambodia	5922	Export Value	1941	Cereal preparations	1996	1996	1000 US$	0	A	Aggregate, may include official, semi-official, estimated or calculated data
TCL	Crops and livestock products	115	Cambodia	5922	Export Value	1941	Cereal preparations	1997	1997	1000 US$	0	A	Aggregate, may include official, semi-official, estimated or calculated data
TCL	Crops and livestock products	115	Cambodia	5922	Export Value	1941	Cereal preparations	1998	1998	1000 US$	0	A	Aggregate, may include official, semi-official, estimated or calculated data
TCL	Crops and livestock products	115	Cambodia	5922	Export Value	1941	Cereal preparations	1999	1999	1000 US$	0	A	Aggregate, may include official, semi-official, estimated or calculated data
TCL	Crops and livestock products	115	Cambodia	5922	Export Value	1941	Cereal preparations	2000	2000	1000 US$	23	A	Aggregate, may include official, semi-official, estimated or calculated data
TCL	Crops and livestock products	115	Cambodia	5922	Export Value	1941	Cereal preparations	2001	2001	1000 US$	107	A	Aggregate, may include official, semi-official, estimated or calculated data
TCL	Crops and livestock products	115	Cambodia	5922	Export Value	1941	Cereal preparations	2002	2002	1000 US$	4	A	Aggregate, may include official, semi-official, estimated or calculated data
TCL	Crops and livestock products	115	Cambodia	5922	Export Value	1941	Cereal preparations	2003	2003	1000 US$	19	A	Aggregate, may include official, semi-official, estimated or calculated data
TCL	Crops and livestock products	115	Cambodia	5922	Export Value	1941	Cereal preparations	2004	2004	1000 US$	357	A	Aggregate, may include official, semi-official, estimated or calculated data
TCL	Crops and livestock products	115	Cambodia	5922	Export Value	1941	Cereal preparations	2005	2005	1000 US$	40	A	Aggregate, may include official, semi-official, estimated or calculated data
TCL	Crops and livestock products	115	Cambodia	5922	Export Value	1941	Cereal preparations	2006	2006	1000 US$	33	A	Aggregate, may include official, semi-official, estimated or calculated data
TCL	Crops and livestock products	115	Cambodia	5922	Export Value	1941	Cereal preparations	2007	2007	1000 US$	94	A	Aggregate, may include official, semi-official, estimated or calculated data
TCL	Crops and livestock products	115	Cambodia	5922	Export Value	1941	Cereal preparations	2008	2008	1000 US$	117	A	Aggregate, may include official, semi-official, estimated or calculated data
TCL	Crops and livestock products	115	Cambodia	5922	Export Value	1941	Cereal preparations	2009	2009	1000 US$	101	A	Aggregate, may include official, semi-official, estimated or calculated data
TCL	Crops and livestock products	115	Cambodia	5922	Export Value	1941	Cereal preparations	2010	2010	1000 US$	264	A	Aggregate, may include official, semi-official, estimated or calculated data
TCL	Crops and livestock products	115	Cambodia	5922	Export Value	1941	Cereal preparations	2011	2011	1000 US$	17	A	Aggregate, may include official, semi-official, estimated or calculated data
TCL	Crops and livestock products	115	Cambodia	5922	Export Value	1941	Cereal preparations	2012	2012	1000 US$	41	A	Aggregate, may include official, semi-official, estimated or calculated data
TCL	Crops and livestock products	115	Cambodia	5922	Export Value	1941	Cereal preparations	2013	2013	1000 US$	98	A	Aggregate, may include official, semi-official, estimated or calculated data
TCL	Crops and livestock products	115	Cambodia	5922	Export Value	1941	Cereal preparations	2014	2014	1000 US$	282	A	Aggregate, may include official, semi-official, estimated or calculated data
TCL	Crops and livestock products	115	Cambodia	5922	Export Value	1941	Cereal preparations	2015	2015	1000 US$	862	A	Aggregate, may include official, semi-official, estimated or calculated data
TCL	Crops and livestock products	115	Cambodia	5922	Export Value	1941	Cereal preparations	2016	2016	1000 US$	1837	A	Aggregate, may include official, semi-official, estimated or calculated data
TCL	Crops and livestock products	115	Cambodia	5922	Export Value	1941	Cereal preparations	2017	2017	1000 US$	2539	A	Aggregate, may include official, semi-official, estimated or calculated data
TCL	Crops and livestock products	115	Cambodia	5922	Export Value	1941	Cereal preparations	2018	2018	1000 US$	3758	A	Aggregate, may include official, semi-official, estimated or calculated data
TCL	Crops and livestock products	115	Cambodia	5922	Export Value	1941	Cereal preparations	2019	2019	1000 US$	10330	A	Aggregate, may include official, semi-official, estimated or calculated data
TCL	Crops and livestock products	32	Cameroon	5922	Export Value	1941	Cereal preparations	1961	1961	1000 US$	0	A	Aggregate, may include official, semi-official, estimated or calculated data
TCL	Crops and livestock products	32	Cameroon	5922	Export Value	1941	Cereal preparations	1962	1962	1000 US$	0	A	Aggregate, may include official, semi-official, estimated or calculated data
TCL	Crops and livestock products	32	Cameroon	5922	Export Value	1941	Cereal preparations	1963	1963	1000 US$	0	A	Aggregate, may include official, semi-official, estimated or calculated data
TCL	Crops and livestock products	32	Cameroon	5922	Export Value	1941	Cereal preparations	1964	1964	1000 US$	0	A	Aggregate, may include official, semi-official, estimated or calculated data
TCL	Crops and livestock products	32	Cameroon	5922	Export Value	1941	Cereal preparations	1965	1965	1000 US$	0	A	Aggregate, may include official, semi-official, estimated or calculated data
TCL	Crops and livestock products	32	Cameroon	5922	Export Value	1941	Cereal preparations	1966	1966	1000 US$	8	A	Aggregate, may include official, semi-official, estimated or calculated data
TCL	Crops and livestock products	32	Cameroon	5922	Export Value	1941	Cereal preparations	1967	1967	1000 US$	3	A	Aggregate, may include official, semi-official, estimated or calculated data
TCL	Crops and livestock products	32	Cameroon	5922	Export Value	1941	Cereal preparations	1968	1968	1000 US$	33	A	Aggregate, may include official, semi-official, estimated or calculated data
TCL	Crops and livestock products	32	Cameroon	5922	Export Value	1941	Cereal preparations	1969	1969	1000 US$	21	A	Aggregate, may include official, semi-official, estimated or calculated data
TCL	Crops and livestock products	32	Cameroon	5922	Export Value	1941	Cereal preparations	1970	1970	1000 US$	46	A	Aggregate, may include official, semi-official, estimated or calculated data
TCL	Crops and livestock products	32	Cameroon	5922	Export Value	1941	Cereal preparations	1971	1971	1000 US$	106	A	Aggregate, may include official, semi-official, estimated or calculated data
TCL	Crops and livestock products	32	Cameroon	5922	Export Value	1941	Cereal preparations	1972	1972	1000 US$	90	A	Aggregate, may include official, semi-official, estimated or calculated data
TCL	Crops and livestock products	32	Cameroon	5922	Export Value	1941	Cereal preparations	1973	1973	1000 US$	119	A	Aggregate, may include official, semi-official, estimated or calculated data
TCL	Crops and livestock products	32	Cameroon	5922	Export Value	1941	Cereal preparations	1974	1974	1000 US$	127	A	Aggregate, may include official, semi-official, estimated or calculated data
TCL	Crops and livestock products	32	Cameroon	5922	Export Value	1941	Cereal preparations	1975	1975	1000 US$	190	A	Aggregate, may include official, semi-official, estimated or calculated data
TCL	Crops and livestock products	32	Cameroon	5922	Export Value	1941	Cereal preparations	1976	1976	1000 US$	190	A	Aggregate, may include official, semi-official, estimated or calculated data
TCL	Crops and livestock products	32	Cameroon	5922	Export Value	1941	Cereal preparations	1977	1977	1000 US$	256	A	Aggregate, may include official, semi-official, estimated or calculated data
TCL	Crops and livestock products	32	Cameroon	5922	Export Value	1941	Cereal preparations	1978	1978	1000 US$	338	A	Aggregate, may include official, semi-official, estimated or calculated data
TCL	Crops and livestock products	32	Cameroon	5922	Export Value	1941	Cereal preparations	1979	1979	1000 US$	743	A	Aggregate, may include official, semi-official, estimated or calculated data
TCL	Crops and livestock products	32	Cameroon	5922	Export Value	1941	Cereal preparations	1980	1980	1000 US$	587	A	Aggregate, may include official, semi-official, estimated or calculated data
TCL	Crops and livestock products	32	Cameroon	5922	Export Value	1941	Cereal preparations	1981	1981	1000 US$	377	A	Aggregate, may include official, semi-official, estimated or calculated data
TCL	Crops and livestock products	32	Cameroon	5922	Export Value	1941	Cereal preparations	1982	1982	1000 US$	489	A	Aggregate, may include official, semi-official, estimated or calculated data
TCL	Crops and livestock products	32	Cameroon	5922	Export Value	1941	Cereal preparations	1983	1983	1000 US$	298	A	Aggregate, may include official, semi-official, estimated or calculated data
TCL	Crops and livestock products	32	Cameroon	5922	Export Value	1941	Cereal preparations	1984	1984	1000 US$	465	A	Aggregate, may include official, semi-official, estimated or calculated data
TCL	Crops and livestock products	32	Cameroon	5922	Export Value	1941	Cereal preparations	1985	1985	1000 US$	594	A	Aggregate, may include official, semi-official, estimated or calculated data
TCL	Crops and livestock products	32	Cameroon	5922	Export Value	1941	Cereal preparations	1986	1986	1000 US$	569	A	Aggregate, may include official, semi-official, estimated or calculated data
TCL	Crops and livestock products	32	Cameroon	5922	Export Value	1941	Cereal preparations	1987	1987	1000 US$	501	A	Aggregate, may include official, semi-official, estimated or calculated data
TCL	Crops and livestock products	32	Cameroon	5922	Export Value	1941	Cereal preparations	1988	1988	1000 US$	537	A	Aggregate, may include official, semi-official, estimated or calculated data
TCL	Crops and livestock products	32	Cameroon	5922	Export Value	1941	Cereal preparations	1989	1989	1000 US$	916	A	Aggregate, may include official, semi-official, estimated or calculated data
TCL	Crops and livestock products	32	Cameroon	5922	Export Value	1941	Cereal preparations	1990	1990	1000 US$	974	A	Aggregate, may include official, semi-official, estimated or calculated data
TCL	Crops and livestock products	32	Cameroon	5922	Export Value	1941	Cereal preparations	1991	1991	1000 US$	647	A	Aggregate, may include official, semi-official, estimated or calculated data
TCL	Crops and livestock products	32	Cameroon	5922	Export Value	1941	Cereal preparations	1992	1992	1000 US$	629	A	Aggregate, may include official, semi-official, estimated or calculated data
TCL	Crops and livestock products	32	Cameroon	5922	Export Value	1941	Cereal preparations	1993	1993	1000 US$	1166	A	Aggregate, may include official, semi-official, estimated or calculated data
TCL	Crops and livestock products	32	Cameroon	5922	Export Value	1941	Cereal preparations	1994	1994	1000 US$	436	A	Aggregate, may include official, semi-official, estimated or calculated data
TCL	Crops and livestock products	32	Cameroon	5922	Export Value	1941	Cereal preparations	1995	1995	1000 US$	728	A	Aggregate, may include official, semi-official, estimated or calculated data
TCL	Crops and livestock products	32	Cameroon	5922	Export Value	1941	Cereal preparations	1996	1996	1000 US$	755	A	Aggregate, may include official, semi-official, estimated or calculated data
TCL	Crops and livestock products	32	Cameroon	5922	Export Value	1941	Cereal preparations	1997	1997	1000 US$	725	A	Aggregate, may include official, semi-official, estimated or calculated data
TCL	Crops and livestock products	32	Cameroon	5922	Export Value	1941	Cereal preparations	1998	1998	1000 US$	976	A	Aggregate, may include official, semi-official, estimated or calculated data
TCL	Crops and livestock products	32	Cameroon	5922	Export Value	1941	Cereal preparations	1999	1999	1000 US$	781	A	Aggregate, may include official, semi-official, estimated or calculated data
TCL	Crops and livestock products	32	Cameroon	5922	Export Value	1941	Cereal preparations	2000	2000	1000 US$	823	A	Aggregate, may include official, semi-official, estimated or calculated data
TCL	Crops and livestock products	32	Cameroon	5922	Export Value	1941	Cereal preparations	2001	2001	1000 US$	1178	A	Aggregate, may include official, semi-official, estimated or calculated data
TCL	Crops and livestock products	32	Cameroon	5922	Export Value	1941	Cereal preparations	2002	2002	1000 US$	2688	A	Aggregate, may include official, semi-official, estimated or calculated data
TCL	Crops and livestock products	32	Cameroon	5922	Export Value	1941	Cereal preparations	2003	2003	1000 US$	2570	A	Aggregate, may include official, semi-official, estimated or calculated data
TCL	Crops and livestock products	32	Cameroon	5922	Export Value	1941	Cereal preparations	2004	2004	1000 US$	1664	A	Aggregate, may include official, semi-official, estimated or calculated data
TCL	Crops and livestock products	32	Cameroon	5922	Export Value	1941	Cereal preparations	2005	2005	1000 US$	1440	A	Aggregate, may include official, semi-official, estimated or calculated data
TCL	Crops and livestock products	32	Cameroon	5922	Export Value	1941	Cereal preparations	2006	2006	1000 US$	1409	A	Aggregate, may include official, semi-official, estimated or calculated data
TCL	Crops and livestock products	32	Cameroon	5922	Export Value	1941	Cereal preparations	2007	2007	1000 US$	4397	A	Aggregate, may include official, semi-official, estimated or calculated data
TCL	Crops and livestock products	32	Cameroon	5922	Export Value	1941	Cereal preparations	2008	2008	1000 US$	5080	A	Aggregate, may include official, semi-official, estimated or calculated data
TCL	Crops and livestock products	32	Cameroon	5922	Export Value	1941	Cereal preparations	2009	2009	1000 US$	4742	A	Aggregate, may include official, semi-official, estimated or calculated data
TCL	Crops and livestock products	32	Cameroon	5922	Export Value	1941	Cereal preparations	2010	2010	1000 US$	3241	A	Aggregate, may include official, semi-official, estimated or calculated data
TCL	Crops and livestock products	32	Cameroon	5922	Export Value	1941	Cereal preparations	2011	2011	1000 US$	4107	A	Aggregate, may include official, semi-official, estimated or calculated data
TCL	Crops and livestock products	32	Cameroon	5922	Export Value	1941	Cereal preparations	2012	2012	1000 US$	4282	A	Aggregate, may include official, semi-official, estimated or calculated data
TCL	Crops and livestock products	32	Cameroon	5922	Export Value	1941	Cereal preparations	2013	2013	1000 US$	2798	A	Aggregate, may include official, semi-official, estimated or calculated data
TCL	Crops and livestock products	32	Cameroon	5922	Export Value	1941	Cereal preparations	2014	2014	1000 US$	3966	A	Aggregate, may include official, semi-official, estimated or calculated data
TCL	Crops and livestock products	32	Cameroon	5922	Export Value	1941	Cereal preparations	2015	2015	1000 US$	4277	A	Aggregate, may include official, semi-official, estimated or calculated data
TCL	Crops and livestock products	32	Cameroon	5922	Export Value	1941	Cereal preparations	2016	2016	1000 US$	4112	A	Aggregate, may include official, semi-official, estimated or calculated data
TCL	Crops and livestock products	32	Cameroon	5922	Export Value	1941	Cereal preparations	2017	2017	1000 US$	6706	A	Aggregate, may include official, semi-official, estimated or calculated data
TCL	Crops and livestock products	32	Cameroon	5922	Export Value	1941	Cereal preparations	2018	2018	1000 US$	1981	A	Aggregate, may include official, semi-official, estimated or calculated data
TCL	Crops and livestock products	32	Cameroon	5922	Export Value	1941	Cereal preparations	2019	2019	1000 US$	1858	A	Aggregate, may include official, semi-official, estimated or calculated data
TCL	Crops and livestock products	33	Canada	5922	Export Value	1941	Cereal preparations	1961	1961	1000 US$	16663	A	Aggregate, may include official, semi-official, estimated or calculated data
TCL	Crops and livestock products	33	Canada	5922	Export Value	1941	Cereal preparations	1962	1962	1000 US$	17858	A	Aggregate, may include official, semi-official, estimated or calculated data
TCL	Crops and livestock products	33	Canada	5922	Export Value	1941	Cereal preparations	1963	1963	1000 US$	16326	A	Aggregate, may include official, semi-official, estimated or calculated data
TCL	Crops and livestock products	33	Canada	5922	Export Value	1941	Cereal preparations	1964	1964	1000 US$	16616	A	Aggregate, may include official, semi-official, estimated or calculated data
TCL	Crops and livestock products	33	Canada	5922	Export Value	1941	Cereal preparations	1965	1965	1000 US$	15895	A	Aggregate, may include official, semi-official, estimated or calculated data
TCL	Crops and livestock products	33	Canada	5922	Export Value	1941	Cereal preparations	1966	1966	1000 US$	18462	A	Aggregate, may include official, semi-official, estimated or calculated data
TCL	Crops and livestock products	33	Canada	5922	Export Value	1941	Cereal preparations	1967	1967	1000 US$	21803	A	Aggregate, may include official, semi-official, estimated or calculated data
TCL	Crops and livestock products	33	Canada	5922	Export Value	1941	Cereal preparations	1968	1968	1000 US$	22764	A	Aggregate, may include official, semi-official, estimated or calculated data
TCL	Crops and livestock products	33	Canada	5922	Export Value	1941	Cereal preparations	1969	1969	1000 US$	26247	A	Aggregate, may include official, semi-official, estimated or calculated data
TCL	Crops and livestock products	33	Canada	5922	Export Value	1941	Cereal preparations	1970	1970	1000 US$	31488	A	Aggregate, may include official, semi-official, estimated or calculated data
TCL	Crops and livestock products	33	Canada	5922	Export Value	1941	Cereal preparations	1971	1971	1000 US$	37191	A	Aggregate, may include official, semi-official, estimated or calculated data
TCL	Crops and livestock products	33	Canada	5922	Export Value	1941	Cereal preparations	1972	1972	1000 US$	40215	A	Aggregate, may include official, semi-official, estimated or calculated data
TCL	Crops and livestock products	33	Canada	5922	Export Value	1941	Cereal preparations	1973	1973	1000 US$	59351	A	Aggregate, may include official, semi-official, estimated or calculated data
TCL	Crops and livestock products	33	Canada	5922	Export Value	1941	Cereal preparations	1974	1974	1000 US$	84393	A	Aggregate, may include official, semi-official, estimated or calculated data
TCL	Crops and livestock products	33	Canada	5922	Export Value	1941	Cereal preparations	1975	1975	1000 US$	91423	A	Aggregate, may include official, semi-official, estimated or calculated data
TCL	Crops and livestock products	33	Canada	5922	Export Value	1941	Cereal preparations	1976	1976	1000 US$	80611	A	Aggregate, may include official, semi-official, estimated or calculated data
TCL	Crops and livestock products	33	Canada	5922	Export Value	1941	Cereal preparations	1977	1977	1000 US$	86491	A	Aggregate, may include official, semi-official, estimated or calculated data
TCL	Crops and livestock products	33	Canada	5922	Export Value	1941	Cereal preparations	1978	1978	1000 US$	96756	A	Aggregate, may include official, semi-official, estimated or calculated data
TCL	Crops and livestock products	33	Canada	5922	Export Value	1941	Cereal preparations	1979	1979	1000 US$	119557	A	Aggregate, may include official, semi-official, estimated or calculated data
TCL	Crops and livestock products	33	Canada	5922	Export Value	1941	Cereal preparations	1980	1980	1000 US$	136249	A	Aggregate, may include official, semi-official, estimated or calculated data
TCL	Crops and livestock products	33	Canada	5922	Export Value	1941	Cereal preparations	1981	1981	1000 US$	149224	A	Aggregate, may include official, semi-official, estimated or calculated data
TCL	Crops and livestock products	33	Canada	5922	Export Value	1941	Cereal preparations	1982	1982	1000 US$	153005	A	Aggregate, may include official, semi-official, estimated or calculated data
TCL	Crops and livestock products	33	Canada	5922	Export Value	1941	Cereal preparations	1983	1983	1000 US$	166305	A	Aggregate, may include official, semi-official, estimated or calculated data
TCL	Crops and livestock products	33	Canada	5922	Export Value	1941	Cereal preparations	1984	1984	1000 US$	152694	A	Aggregate, may include official, semi-official, estimated or calculated data
TCL	Crops and livestock products	33	Canada	5922	Export Value	1941	Cereal preparations	1985	1985	1000 US$	159457	A	Aggregate, may include official, semi-official, estimated or calculated data
TCL	Crops and livestock products	33	Canada	5922	Export Value	1941	Cereal preparations	1986	1986	1000 US$	173686	A	Aggregate, may include official, semi-official, estimated or calculated data
TCL	Crops and livestock products	33	Canada	5922	Export Value	1941	Cereal preparations	1987	1987	1000 US$	206928	A	Aggregate, may include official, semi-official, estimated or calculated data
TCL	Crops and livestock products	33	Canada	5922	Export Value	1941	Cereal preparations	1988	1988	1000 US$	214268	A	Aggregate, may include official, semi-official, estimated or calculated data
TCL	Crops and livestock products	33	Canada	5922	Export Value	1941	Cereal preparations	1989	1989	1000 US$	229127	A	Aggregate, may include official, semi-official, estimated or calculated data
TCL	Crops and livestock products	33	Canada	5922	Export Value	1941	Cereal preparations	1990	1990	1000 US$	283226	A	Aggregate, may include official, semi-official, estimated or calculated data
TCL	Crops and livestock products	33	Canada	5922	Export Value	1941	Cereal preparations	1991	1991	1000 US$	315172	A	Aggregate, may include official, semi-official, estimated or calculated data
TCL	Crops and livestock products	33	Canada	5922	Export Value	1941	Cereal preparations	1992	1992	1000 US$	364249	A	Aggregate, may include official, semi-official, estimated or calculated data
TCL	Crops and livestock products	33	Canada	5922	Export Value	1941	Cereal preparations	1993	1993	1000 US$	418843	A	Aggregate, may include official, semi-official, estimated or calculated data
TCL	Crops and livestock products	33	Canada	5922	Export Value	1941	Cereal preparations	1994	1994	1000 US$	473360	A	Aggregate, may include official, semi-official, estimated or calculated data
TCL	Crops and livestock products	33	Canada	5922	Export Value	1941	Cereal preparations	1995	1995	1000 US$	567661	A	Aggregate, may include official, semi-official, estimated or calculated data
TCL	Crops and livestock products	33	Canada	5922	Export Value	1941	Cereal preparations	1996	1996	1000 US$	733795	A	Aggregate, may include official, semi-official, estimated or calculated data
TCL	Crops and livestock products	33	Canada	5922	Export Value	1941	Cereal preparations	1997	1997	1000 US$	806161	A	Aggregate, may include official, semi-official, estimated or calculated data
TCL	Crops and livestock products	33	Canada	5922	Export Value	1941	Cereal preparations	1998	1998	1000 US$	882956	A	Aggregate, may include official, semi-official, estimated or calculated data
TCL	Crops and livestock products	33	Canada	5922	Export Value	1941	Cereal preparations	1999	1999	1000 US$	994338	A	Aggregate, may include official, semi-official, estimated or calculated data
TCL	Crops and livestock products	33	Canada	5922	Export Value	1941	Cereal preparations	2000	2000	1000 US$	1100160	A	Aggregate, may include official, semi-official, estimated or calculated data
TCL	Crops and livestock products	33	Canada	5922	Export Value	1941	Cereal preparations	2001	2001	1000 US$	1213418	A	Aggregate, may include official, semi-official, estimated or calculated data
TCL	Crops and livestock products	33	Canada	5922	Export Value	1941	Cereal preparations	2002	2002	1000 US$	1368951	A	Aggregate, may include official, semi-official, estimated or calculated data
TCL	Crops and livestock products	33	Canada	5922	Export Value	1941	Cereal preparations	2003	2003	1000 US$	1591927	A	Aggregate, may include official, semi-official, estimated or calculated data
TCL	Crops and livestock products	33	Canada	5922	Export Value	1941	Cereal preparations	2004	2004	1000 US$	1785322	A	Aggregate, may include official, semi-official, estimated or calculated data
TCL	Crops and livestock products	33	Canada	5922	Export Value	1941	Cereal preparations	2005	2005	1000 US$	1961029	A	Aggregate, may include official, semi-official, estimated or calculated data
TCL	Crops and livestock products	33	Canada	5922	Export Value	1941	Cereal preparations	2006	2006	1000 US$	2141220	A	Aggregate, may include official, semi-official, estimated or calculated data
TCL	Crops and livestock products	33	Canada	5922	Export Value	1941	Cereal preparations	2007	2007	1000 US$	2444377	A	Aggregate, may include official, semi-official, estimated or calculated data
TCL	Crops and livestock products	33	Canada	5922	Export Value	1941	Cereal preparations	2008	2008	1000 US$	2767238	A	Aggregate, may include official, semi-official, estimated or calculated data
TCL	Crops and livestock products	33	Canada	5922	Export Value	1941	Cereal preparations	2009	2009	1000 US$	2632736	A	Aggregate, may include official, semi-official, estimated or calculated data
TCL	Crops and livestock products	33	Canada	5922	Export Value	1941	Cereal preparations	2010	2010	1000 US$	2773062	A	Aggregate, may include official, semi-official, estimated or calculated data
TCL	Crops and livestock products	33	Canada	5922	Export Value	1941	Cereal preparations	2011	2011	1000 US$	3051949	A	Aggregate, may include official, semi-official, estimated or calculated data
TCL	Crops and livestock products	33	Canada	5922	Export Value	1941	Cereal preparations	2012	2012	1000 US$	3195615	A	Aggregate, may include official, semi-official, estimated or calculated data
TCL	Crops and livestock products	33	Canada	5922	Export Value	1941	Cereal preparations	2013	2013	1000 US$	3343951	A	Aggregate, may include official, semi-official, estimated or calculated data
TCL	Crops and livestock products	33	Canada	5922	Export Value	1941	Cereal preparations	2014	2014	1000 US$	3528442	A	Aggregate, may include official, semi-official, estimated or calculated data
TCL	Crops and livestock products	33	Canada	5922	Export Value	1941	Cereal preparations	2015	2015	1000 US$	3612190	A	Aggregate, may include official, semi-official, estimated or calculated data
TCL	Crops and livestock products	33	Canada	5922	Export Value	1941	Cereal preparations	2016	2016	1000 US$	3795512	A	Aggregate, may include official, semi-official, estimated or calculated data
TCL	Crops and livestock products	33	Canada	5922	Export Value	1941	Cereal preparations	2017	2017	1000 US$	3941674	A	Aggregate, may include official, semi-official, estimated or calculated data
TCL	Crops and livestock products	33	Canada	5922	Export Value	1941	Cereal preparations	2018	2018	1000 US$	4377383	A	Aggregate, may include official, semi-official, estimated or calculated data
TCL	Crops and livestock products	33	Canada	5922	Export Value	1941	Cereal preparations	2019	2019	1000 US$	4743673	A	Aggregate, may include official, semi-official, estimated or calculated data
TCL	Crops and livestock products	37	Central African Republic	5922	Export Value	1941	Cereal preparations	1961	1961	1000 US$	0	A	Aggregate, may include official, semi-official, estimated or calculated data
TCL	Crops and livestock products	37	Central African Republic	5922	Export Value	1941	Cereal preparations	1962	1962	1000 US$	0	A	Aggregate, may include official, semi-official, estimated or calculated data
TCL	Crops and livestock products	37	Central African Republic	5922	Export Value	1941	Cereal preparations	1963	1963	1000 US$	0	A	Aggregate, may include official, semi-official, estimated or calculated data
TCL	Crops and livestock products	37	Central African Republic	5922	Export Value	1941	Cereal preparations	1964	1964	1000 US$	0	A	Aggregate, may include official, semi-official, estimated or calculated data
TCL	Crops and livestock products	37	Central African Republic	5922	Export Value	1941	Cereal preparations	1965	1965	1000 US$	0	A	Aggregate, may include official, semi-official, estimated or calculated data
TCL	Crops and livestock products	37	Central African Republic	5922	Export Value	1941	Cereal preparations	1966	1966	1000 US$	0	A	Aggregate, may include official, semi-official, estimated or calculated data
TCL	Crops and livestock products	37	Central African Republic	5922	Export Value	1941	Cereal preparations	1967	1967	1000 US$	0	A	Aggregate, may include official, semi-official, estimated or calculated data
TCL	Crops and livestock products	37	Central African Republic	5922	Export Value	1941	Cereal preparations	1968	1968	1000 US$	0	A	Aggregate, may include official, semi-official, estimated or calculated data
TCL	Crops and livestock products	37	Central African Republic	5922	Export Value	1941	Cereal preparations	1969	1969	1000 US$	0	A	Aggregate, may include official, semi-official, estimated or calculated data
TCL	Crops and livestock products	37	Central African Republic	5922	Export Value	1941	Cereal preparations	1970	1970	1000 US$	0	A	Aggregate, may include official, semi-official, estimated or calculated data
TCL	Crops and livestock products	37	Central African Republic	5922	Export Value	1941	Cereal preparations	1971	1971	1000 US$	0	A	Aggregate, may include official, semi-official, estimated or calculated data
TCL	Crops and livestock products	37	Central African Republic	5922	Export Value	1941	Cereal preparations	1972	1972	1000 US$	0	A	Aggregate, may include official, semi-official, estimated or calculated data
TCL	Crops and livestock products	37	Central African Republic	5922	Export Value	1941	Cereal preparations	1973	1973	1000 US$	0	A	Aggregate, may include official, semi-official, estimated or calculated data
TCL	Crops and livestock products	37	Central African Republic	5922	Export Value	1941	Cereal preparations	1974	1974	1000 US$	0	A	Aggregate, may include official, semi-official, estimated or calculated data
TCL	Crops and livestock products	37	Central African Republic	5922	Export Value	1941	Cereal preparations	1975	1975	1000 US$	0	A	Aggregate, may include official, semi-official, estimated or calculated data
TCL	Crops and livestock products	37	Central African Republic	5922	Export Value	1941	Cereal preparations	1976	1976	1000 US$	0	A	Aggregate, may include official, semi-official, estimated or calculated data
TCL	Crops and livestock products	37	Central African Republic	5922	Export Value	1941	Cereal preparations	1977	1977	1000 US$	0	A	Aggregate, may include official, semi-official, estimated or calculated data
TCL	Crops and livestock products	37	Central African Republic	5922	Export Value	1941	Cereal preparations	1978	1978	1000 US$	0	A	Aggregate, may include official, semi-official, estimated or calculated data
TCL	Crops and livestock products	37	Central African Republic	5922	Export Value	1941	Cereal preparations	1979	1979	1000 US$	0	A	Aggregate, may include official, semi-official, estimated or calculated data
TCL	Crops and livestock products	37	Central African Republic	5922	Export Value	1941	Cereal preparations	1980	1980	1000 US$	2	A	Aggregate, may include official, semi-official, estimated or calculated data
TCL	Crops and livestock products	37	Central African Republic	5922	Export Value	1941	Cereal preparations	1981	1981	1000 US$	0	A	Aggregate, may include official, semi-official, estimated or calculated data
TCL	Crops and livestock products	37	Central African Republic	5922	Export Value	1941	Cereal preparations	1982	1982	1000 US$	0	A	Aggregate, may include official, semi-official, estimated or calculated data
TCL	Crops and livestock products	37	Central African Republic	5922	Export Value	1941	Cereal preparations	1983	1983	1000 US$	0	A	Aggregate, may include official, semi-official, estimated or calculated data
TCL	Crops and livestock products	37	Central African Republic	5922	Export Value	1941	Cereal preparations	1984	1984	1000 US$	0	A	Aggregate, may include official, semi-official, estimated or calculated data
TCL	Crops and livestock products	37	Central African Republic	5922	Export Value	1941	Cereal preparations	1985	1985	1000 US$	0	A	Aggregate, may include official, semi-official, estimated or calculated data
TCL	Crops and livestock products	37	Central African Republic	5922	Export Value	1941	Cereal preparations	1986	1986	1000 US$	0	A	Aggregate, may include official, semi-official, estimated or calculated data
TCL	Crops and livestock products	37	Central African Republic	5922	Export Value	1941	Cereal preparations	1987	1987	1000 US$	0	A	Aggregate, may include official, semi-official, estimated or calculated data
TCL	Crops and livestock products	37	Central African Republic	5922	Export Value	1941	Cereal preparations	1988	1988	1000 US$	0	A	Aggregate, may include official, semi-official, estimated or calculated data
TCL	Crops and livestock products	37	Central African Republic	5922	Export Value	1941	Cereal preparations	1989	1989	1000 US$	0	A	Aggregate, may include official, semi-official, estimated or calculated data
TCL	Crops and livestock products	37	Central African Republic	5922	Export Value	1941	Cereal preparations	1990	1990	1000 US$	0	A	Aggregate, may include official, semi-official, estimated or calculated data
TCL	Crops and livestock products	37	Central African Republic	5922	Export Value	1941	Cereal preparations	1991	1991	1000 US$	0	A	Aggregate, may include official, semi-official, estimated or calculated data
TCL	Crops and livestock products	37	Central African Republic	5922	Export Value	1941	Cereal preparations	1992	1992	1000 US$	0	A	Aggregate, may include official, semi-official, estimated or calculated data
TCL	Crops and livestock products	37	Central African Republic	5922	Export Value	1941	Cereal preparations	1993	1993	1000 US$	0	A	Aggregate, may include official, semi-official, estimated or calculated data
TCL	Crops and livestock products	37	Central African Republic	5922	Export Value	1941	Cereal preparations	1994	1994	1000 US$	0	A	Aggregate, may include official, semi-official, estimated or calculated data
TCL	Crops and livestock products	37	Central African Republic	5922	Export Value	1941	Cereal preparations	1995	1995	1000 US$	1	A	Aggregate, may include official, semi-official, estimated or calculated data
TCL	Crops and livestock products	37	Central African Republic	5922	Export Value	1941	Cereal preparations	1996	1996	1000 US$	0	A	Aggregate, may include official, semi-official, estimated or calculated data
TCL	Crops and livestock products	37	Central African Republic	5922	Export Value	1941	Cereal preparations	1997	1997	1000 US$	0	A	Aggregate, may include official, semi-official, estimated or calculated data
TCL	Crops and livestock products	37	Central African Republic	5922	Export Value	1941	Cereal preparations	1998	1998	1000 US$	0	A	Aggregate, may include official, semi-official, estimated or calculated data
TCL	Crops and livestock products	37	Central African Republic	5922	Export Value	1941	Cereal preparations	1999	1999	1000 US$	3	A	Aggregate, may include official, semi-official, estimated or calculated data
TCL	Crops and livestock products	37	Central African Republic	5922	Export Value	1941	Cereal preparations	2000	2000	1000 US$	0	A	Aggregate, may include official, semi-official, estimated or calculated data
TCL	Crops and livestock products	37	Central African Republic	5922	Export Value	1941	Cereal preparations	2001	2001	1000 US$	16	A	Aggregate, may include official, semi-official, estimated or calculated data
TCL	Crops and livestock products	37	Central African Republic	5922	Export Value	1941	Cereal preparations	2002	2002	1000 US$	16	A	Aggregate, may include official, semi-official, estimated or calculated data
TCL	Crops and livestock products	37	Central African Republic	5922	Export Value	1941	Cereal preparations	2003	2003	1000 US$	0	A	Aggregate, may include official, semi-official, estimated or calculated data
TCL	Crops and livestock products	37	Central African Republic	5922	Export Value	1941	Cereal preparations	2004	2004	1000 US$	0	A	Aggregate, may include official, semi-official, estimated or calculated data
TCL	Crops and livestock products	37	Central African Republic	5922	Export Value	1941	Cereal preparations	2005	2005	1000 US$	0	A	Aggregate, may include official, semi-official, estimated or calculated data
TCL	Crops and livestock products	37	Central African Republic	5922	Export Value	1941	Cereal preparations	2006	2006	1000 US$	0	A	Aggregate, may include official, semi-official, estimated or calculated data
TCL	Crops and livestock products	37	Central African Republic	5922	Export Value	1941	Cereal preparations	2007	2007	1000 US$	0	A	Aggregate, may include official, semi-official, estimated or calculated data
TCL	Crops and livestock products	37	Central African Republic	5922	Export Value	1941	Cereal preparations	2008	2008	1000 US$	0	A	Aggregate, may include official, semi-official, estimated or calculated data
TCL	Crops and livestock products	37	Central African Republic	5922	Export Value	1941	Cereal preparations	2009	2009	1000 US$	531	A	Aggregate, may include official, semi-official, estimated or calculated data
TCL	Crops and livestock products	37	Central African Republic	5922	Export Value	1941	Cereal preparations	2010	2010	1000 US$	0	A	Aggregate, may include official, semi-official, estimated or calculated data
TCL	Crops and livestock products	37	Central African Republic	5922	Export Value	1941	Cereal preparations	2011	2011	1000 US$	0	A	Aggregate, may include official, semi-official, estimated or calculated data
TCL	Crops and livestock products	37	Central African Republic	5922	Export Value	1941	Cereal preparations	2012	2012	1000 US$	0	A	Aggregate, may include official, semi-official, estimated or calculated data
TCL	Crops and livestock products	37	Central African Republic	5922	Export Value	1941	Cereal preparations	2013	2013	1000 US$	0	A	Aggregate, may include official, semi-official, estimated or calculated data
TCL	Crops and livestock products	37	Central African Republic	5922	Export Value	1941	Cereal preparations	2016	2016	1000 US$	94	A	Aggregate, may include official, semi-official, estimated or calculated data
TCL	Crops and livestock products	37	Central African Republic	5922	Export Value	1941	Cereal preparations	2017	2017	1000 US$	2	A	Aggregate, may include official, semi-official, estimated or calculated data
TCL	Crops and livestock products	39	Chad	5922	Export Value	1941	Cereal preparations	1961	1961	1000 US$	0	A	Aggregate, may include official, semi-official, estimated or calculated data
TCL	Crops and livestock products	39	Chad	5922	Export Value	1941	Cereal preparations	1962	1962	1000 US$	0	A	Aggregate, may include official, semi-official, estimated or calculated data
TCL	Crops and livestock products	39	Chad	5922	Export Value	1941	Cereal preparations	1963	1963	1000 US$	0	A	Aggregate, may include official, semi-official, estimated or calculated data
TCL	Crops and livestock products	39	Chad	5922	Export Value	1941	Cereal preparations	1964	1964	1000 US$	0	A	Aggregate, may include official, semi-official, estimated or calculated data
TCL	Crops and livestock products	39	Chad	5922	Export Value	1941	Cereal preparations	1965	1965	1000 US$	0	A	Aggregate, may include official, semi-official, estimated or calculated data
TCL	Crops and livestock products	39	Chad	5922	Export Value	1941	Cereal preparations	1966	1966	1000 US$	0	A	Aggregate, may include official, semi-official, estimated or calculated data
TCL	Crops and livestock products	39	Chad	5922	Export Value	1941	Cereal preparations	1967	1967	1000 US$	0	A	Aggregate, may include official, semi-official, estimated or calculated data
TCL	Crops and livestock products	39	Chad	5922	Export Value	1941	Cereal preparations	1968	1968	1000 US$	0	A	Aggregate, may include official, semi-official, estimated or calculated data
TCL	Crops and livestock products	39	Chad	5922	Export Value	1941	Cereal preparations	1969	1969	1000 US$	0	A	Aggregate, may include official, semi-official, estimated or calculated data
TCL	Crops and livestock products	39	Chad	5922	Export Value	1941	Cereal preparations	1970	1970	1000 US$	0	A	Aggregate, may include official, semi-official, estimated or calculated data
TCL	Crops and livestock products	39	Chad	5922	Export Value	1941	Cereal preparations	1971	1971	1000 US$	0	A	Aggregate, may include official, semi-official, estimated or calculated data
TCL	Crops and livestock products	39	Chad	5922	Export Value	1941	Cereal preparations	1972	1972	1000 US$	0	A	Aggregate, may include official, semi-official, estimated or calculated data
TCL	Crops and livestock products	39	Chad	5922	Export Value	1941	Cereal preparations	1973	1973	1000 US$	0	A	Aggregate, may include official, semi-official, estimated or calculated data
TCL	Crops and livestock products	39	Chad	5922	Export Value	1941	Cereal preparations	1974	1974	1000 US$	0	A	Aggregate, may include official, semi-official, estimated or calculated data
TCL	Crops and livestock products	39	Chad	5922	Export Value	1941	Cereal preparations	1975	1975	1000 US$	0	A	Aggregate, may include official, semi-official, estimated or calculated data
TCL	Crops and livestock products	39	Chad	5922	Export Value	1941	Cereal preparations	1976	1976	1000 US$	0	A	Aggregate, may include official, semi-official, estimated or calculated data
TCL	Crops and livestock products	39	Chad	5922	Export Value	1941	Cereal preparations	1977	1977	1000 US$	0	A	Aggregate, may include official, semi-official, estimated or calculated data
TCL	Crops and livestock products	39	Chad	5922	Export Value	1941	Cereal preparations	1978	1978	1000 US$	0	A	Aggregate, may include official, semi-official, estimated or calculated data
TCL	Crops and livestock products	39	Chad	5922	Export Value	1941	Cereal preparations	1979	1979	1000 US$	0	A	Aggregate, may include official, semi-official, estimated or calculated data
TCL	Crops and livestock products	39	Chad	5922	Export Value	1941	Cereal preparations	1980	1980	1000 US$	0	A	Aggregate, may include official, semi-official, estimated or calculated data
TCL	Crops and livestock products	39	Chad	5922	Export Value	1941	Cereal preparations	1981	1981	1000 US$	0	A	Aggregate, may include official, semi-official, estimated or calculated data
TCL	Crops and livestock products	39	Chad	5922	Export Value	1941	Cereal preparations	1982	1982	1000 US$	0	A	Aggregate, may include official, semi-official, estimated or calculated data
TCL	Crops and livestock products	39	Chad	5922	Export Value	1941	Cereal preparations	1983	1983	1000 US$	2	A	Aggregate, may include official, semi-official, estimated or calculated data
TCL	Crops and livestock products	39	Chad	5922	Export Value	1941	Cereal preparations	1984	1984	1000 US$	0	A	Aggregate, may include official, semi-official, estimated or calculated data
TCL	Crops and livestock products	39	Chad	5922	Export Value	1941	Cereal preparations	1985	1985	1000 US$	0	A	Aggregate, may include official, semi-official, estimated or calculated data
TCL	Crops and livestock products	39	Chad	5922	Export Value	1941	Cereal preparations	1986	1986	1000 US$	0	A	Aggregate, may include official, semi-official, estimated or calculated data
TCL	Crops and livestock products	39	Chad	5922	Export Value	1941	Cereal preparations	1987	1987	1000 US$	0	A	Aggregate, may include official, semi-official, estimated or calculated data
TCL	Crops and livestock products	39	Chad	5922	Export Value	1941	Cereal preparations	1988	1988	1000 US$	0	A	Aggregate, may include official, semi-official, estimated or calculated data
TCL	Crops and livestock products	39	Chad	5922	Export Value	1941	Cereal preparations	1989	1989	1000 US$	0	A	Aggregate, may include official, semi-official, estimated or calculated data
TCL	Crops and livestock products	39	Chad	5922	Export Value	1941	Cereal preparations	1990	1990	1000 US$	0	A	Aggregate, may include official, semi-official, estimated or calculated data
TCL	Crops and livestock products	39	Chad	5922	Export Value	1941	Cereal preparations	1991	1991	1000 US$	0	A	Aggregate, may include official, semi-official, estimated or calculated data
TCL	Crops and livestock products	39	Chad	5922	Export Value	1941	Cereal preparations	1992	1992	1000 US$	0	A	Aggregate, may include official, semi-official, estimated or calculated data
TCL	Crops and livestock products	39	Chad	5922	Export Value	1941	Cereal preparations	1993	1993	1000 US$	0	A	Aggregate, may include official, semi-official, estimated or calculated data
TCL	Crops and livestock products	39	Chad	5922	Export Value	1941	Cereal preparations	1994	1994	1000 US$	0	A	Aggregate, may include official, semi-official, estimated or calculated data
TCL	Crops and livestock products	39	Chad	5922	Export Value	1941	Cereal preparations	1995	1995	1000 US$	0	A	Aggregate, may include official, semi-official, estimated or calculated data
TCL	Crops and livestock products	39	Chad	5922	Export Value	1941	Cereal preparations	1996	1996	1000 US$	0	A	Aggregate, may include official, semi-official, estimated or calculated data
TCL	Crops and livestock products	39	Chad	5922	Export Value	1941	Cereal preparations	1997	1997	1000 US$	0	A	Aggregate, may include official, semi-official, estimated or calculated data
TCL	Crops and livestock products	39	Chad	5922	Export Value	1941	Cereal preparations	1998	1998	1000 US$	0	A	Aggregate, may include official, semi-official, estimated or calculated data
TCL	Crops and livestock products	39	Chad	5922	Export Value	1941	Cereal preparations	1999	1999	1000 US$	0	A	Aggregate, may include official, semi-official, estimated or calculated data
TCL	Crops and livestock products	39	Chad	5922	Export Value	1941	Cereal preparations	2000	2000	1000 US$	0	A	Aggregate, may include official, semi-official, estimated or calculated data
TCL	Crops and livestock products	39	Chad	5922	Export Value	1941	Cereal preparations	2001	2001	1000 US$	0	A	Aggregate, may include official, semi-official, estimated or calculated data
TCL	Crops and livestock products	39	Chad	5922	Export Value	1941	Cereal preparations	2002	2002	1000 US$	0	A	Aggregate, may include official, semi-official, estimated or calculated data
TCL	Crops and livestock products	39	Chad	5922	Export Value	1941	Cereal preparations	2003	2003	1000 US$	0	A	Aggregate, may include official, semi-official, estimated or calculated data
TCL	Crops and livestock products	39	Chad	5922	Export Value	1941	Cereal preparations	2004	2004	1000 US$	0	A	Aggregate, may include official, semi-official, estimated or calculated data
TCL	Crops and livestock products	39	Chad	5922	Export Value	1941	Cereal preparations	2005	2005	1000 US$	0	A	Aggregate, may include official, semi-official, estimated or calculated data
TCL	Crops and livestock products	39	Chad	5922	Export Value	1941	Cereal preparations	2006	2006	1000 US$	0	A	Aggregate, may include official, semi-official, estimated or calculated data
TCL	Crops and livestock products	39	Chad	5922	Export Value	1941	Cereal preparations	2007	2007	1000 US$	0	A	Aggregate, may include official, semi-official, estimated or calculated data
TCL	Crops and livestock products	39	Chad	5922	Export Value	1941	Cereal preparations	2008	2008	1000 US$	0	A	Aggregate, may include official, semi-official, estimated or calculated data
TCL	Crops and livestock products	39	Chad	5922	Export Value	1941	Cereal preparations	2009	2009	1000 US$	0	A	Aggregate, may include official, semi-official, estimated or calculated data
TCL	Crops and livestock products	39	Chad	5922	Export Value	1941	Cereal preparations	2010	2010	1000 US$	0	A	Aggregate, may include official, semi-official, estimated or calculated data
TCL	Crops and livestock products	39	Chad	5922	Export Value	1941	Cereal preparations	2011	2011	1000 US$	0	A	Aggregate, may include official, semi-official, estimated or calculated data
TCL	Crops and livestock products	39	Chad	5922	Export Value	1941	Cereal preparations	2012	2012	1000 US$	0	A	Aggregate, may include official, semi-official, estimated or calculated data
TCL	Crops and livestock products	39	Chad	5922	Export Value	1941	Cereal preparations	2013	2013	1000 US$	0	A	Aggregate, may include official, semi-official, estimated or calculated data
TCL	Crops and livestock products	39	Chad	5922	Export Value	1941	Cereal preparations	2015	2015	1000 US$	848	A	Aggregate, may include official, semi-official, estimated or calculated data
TCL	Crops and livestock products	39	Chad	5922	Export Value	1941	Cereal preparations	2017	2017	1000 US$	7	A	Aggregate, may include official, semi-official, estimated or calculated data
TCL	Crops and livestock products	39	Chad	5922	Export Value	1941	Cereal preparations	2018	2018	1000 US$	2	A	Aggregate, may include official, semi-official, estimated or calculated data
TCL	Crops and livestock products	40	Chile	5922	Export Value	1941	Cereal preparations	1961	1961	1000 US$	139	A	Aggregate, may include official, semi-official, estimated or calculated data
TCL	Crops and livestock products	40	Chile	5922	Export Value	1941	Cereal preparations	1962	1962	1000 US$	462	A	Aggregate, may include official, semi-official, estimated or calculated data
TCL	Crops and livestock products	40	Chile	5922	Export Value	1941	Cereal preparations	1963	1963	1000 US$	434	A	Aggregate, may include official, semi-official, estimated or calculated data
TCL	Crops and livestock products	40	Chile	5922	Export Value	1941	Cereal preparations	1964	1964	1000 US$	1284	A	Aggregate, may include official, semi-official, estimated or calculated data
TCL	Crops and livestock products	40	Chile	5922	Export Value	1941	Cereal preparations	1965	1965	1000 US$	800	A	Aggregate, may include official, semi-official, estimated or calculated data
TCL	Crops and livestock products	40	Chile	5922	Export Value	1941	Cereal preparations	1966	1966	1000 US$	1128	A	Aggregate, may include official, semi-official, estimated or calculated data
TCL	Crops and livestock products	40	Chile	5922	Export Value	1941	Cereal preparations	1967	1967	1000 US$	1315	A	Aggregate, may include official, semi-official, estimated or calculated data
TCL	Crops and livestock products	40	Chile	5922	Export Value	1941	Cereal preparations	1968	1968	1000 US$	1609	A	Aggregate, may include official, semi-official, estimated or calculated data
TCL	Crops and livestock products	40	Chile	5922	Export Value	1941	Cereal preparations	1969	1969	1000 US$	822	A	Aggregate, may include official, semi-official, estimated or calculated data
TCL	Crops and livestock products	40	Chile	5922	Export Value	1941	Cereal preparations	1970	1970	1000 US$	1073	A	Aggregate, may include official, semi-official, estimated or calculated data
TCL	Crops and livestock products	40	Chile	5922	Export Value	1941	Cereal preparations	1971	1971	1000 US$	1277	A	Aggregate, may include official, semi-official, estimated or calculated data
TCL	Crops and livestock products	40	Chile	5922	Export Value	1941	Cereal preparations	1972	1972	1000 US$	1577	A	Aggregate, may include official, semi-official, estimated or calculated data
TCL	Crops and livestock products	40	Chile	5922	Export Value	1941	Cereal preparations	1973	1973	1000 US$	0	A	Aggregate, may include official, semi-official, estimated or calculated data
TCL	Crops and livestock products	40	Chile	5922	Export Value	1941	Cereal preparations	1974	1974	1000 US$	2456	A	Aggregate, may include official, semi-official, estimated or calculated data
TCL	Crops and livestock products	40	Chile	5922	Export Value	1941	Cereal preparations	1975	1975	1000 US$	7967	A	Aggregate, may include official, semi-official, estimated or calculated data
TCL	Crops and livestock products	40	Chile	5922	Export Value	1941	Cereal preparations	1976	1976	1000 US$	4560	A	Aggregate, may include official, semi-official, estimated or calculated data
TCL	Crops and livestock products	40	Chile	5922	Export Value	1941	Cereal preparations	1977	1977	1000 US$	9377	A	Aggregate, may include official, semi-official, estimated or calculated data
TCL	Crops and livestock products	40	Chile	5922	Export Value	1941	Cereal preparations	1978	1978	1000 US$	7206	A	Aggregate, may include official, semi-official, estimated or calculated data
TCL	Crops and livestock products	40	Chile	5922	Export Value	1941	Cereal preparations	1979	1979	1000 US$	16200	A	Aggregate, may include official, semi-official, estimated or calculated data
TCL	Crops and livestock products	40	Chile	5922	Export Value	1941	Cereal preparations	1980	1980	1000 US$	19523	A	Aggregate, may include official, semi-official, estimated or calculated data
TCL	Crops and livestock products	40	Chile	5922	Export Value	1941	Cereal preparations	1981	1981	1000 US$	16762	A	Aggregate, may include official, semi-official, estimated or calculated data
TCL	Crops and livestock products	40	Chile	5922	Export Value	1941	Cereal preparations	1982	1982	1000 US$	11973	A	Aggregate, may include official, semi-official, estimated or calculated data
TCL	Crops and livestock products	40	Chile	5922	Export Value	1941	Cereal preparations	1983	1983	1000 US$	8284	A	Aggregate, may include official, semi-official, estimated or calculated data
TCL	Crops and livestock products	40	Chile	5922	Export Value	1941	Cereal preparations	1984	1984	1000 US$	9730	A	Aggregate, may include official, semi-official, estimated or calculated data
TCL	Crops and livestock products	40	Chile	5922	Export Value	1941	Cereal preparations	1985	1985	1000 US$	7124	A	Aggregate, may include official, semi-official, estimated or calculated data
TCL	Crops and livestock products	40	Chile	5922	Export Value	1941	Cereal preparations	1986	1986	1000 US$	5822	A	Aggregate, may include official, semi-official, estimated or calculated data
TCL	Crops and livestock products	40	Chile	5922	Export Value	1941	Cereal preparations	1987	1987	1000 US$	13701	A	Aggregate, may include official, semi-official, estimated or calculated data
TCL	Crops and livestock products	40	Chile	5922	Export Value	1941	Cereal preparations	1988	1988	1000 US$	14420	A	Aggregate, may include official, semi-official, estimated or calculated data
TCL	Crops and livestock products	40	Chile	5922	Export Value	1941	Cereal preparations	1989	1989	1000 US$	20975	A	Aggregate, may include official, semi-official, estimated or calculated data
TCL	Crops and livestock products	40	Chile	5922	Export Value	1941	Cereal preparations	1990	1990	1000 US$	24187	A	Aggregate, may include official, semi-official, estimated or calculated data
TCL	Crops and livestock products	40	Chile	5922	Export Value	1941	Cereal preparations	1991	1991	1000 US$	27936	A	Aggregate, may include official, semi-official, estimated or calculated data
TCL	Crops and livestock products	40	Chile	5922	Export Value	1941	Cereal preparations	1992	1992	1000 US$	32115	A	Aggregate, may include official, semi-official, estimated or calculated data
TCL	Crops and livestock products	40	Chile	5922	Export Value	1941	Cereal preparations	1993	1993	1000 US$	41800	A	Aggregate, may include official, semi-official, estimated or calculated data
TCL	Crops and livestock products	40	Chile	5922	Export Value	1941	Cereal preparations	1994	1994	1000 US$	44245	A	Aggregate, may include official, semi-official, estimated or calculated data
TCL	Crops and livestock products	40	Chile	5922	Export Value	1941	Cereal preparations	1995	1995	1000 US$	67557	A	Aggregate, may include official, semi-official, estimated or calculated data
TCL	Crops and livestock products	40	Chile	5922	Export Value	1941	Cereal preparations	1996	1996	1000 US$	83569	A	Aggregate, may include official, semi-official, estimated or calculated data
TCL	Crops and livestock products	40	Chile	5922	Export Value	1941	Cereal preparations	1997	1997	1000 US$	85646	A	Aggregate, may include official, semi-official, estimated or calculated data
TCL	Crops and livestock products	40	Chile	5922	Export Value	1941	Cereal preparations	1998	1998	1000 US$	79466	A	Aggregate, may include official, semi-official, estimated or calculated data
TCL	Crops and livestock products	40	Chile	5922	Export Value	1941	Cereal preparations	1999	1999	1000 US$	59747	A	Aggregate, may include official, semi-official, estimated or calculated data
TCL	Crops and livestock products	40	Chile	5922	Export Value	1941	Cereal preparations	2000	2000	1000 US$	45128	A	Aggregate, may include official, semi-official, estimated or calculated data
TCL	Crops and livestock products	40	Chile	5922	Export Value	1941	Cereal preparations	2001	2001	1000 US$	64401	A	Aggregate, may include official, semi-official, estimated or calculated data
TCL	Crops and livestock products	40	Chile	5922	Export Value	1941	Cereal preparations	2002	2002	1000 US$	44754	A	Aggregate, may include official, semi-official, estimated or calculated data
TCL	Crops and livestock products	40	Chile	5922	Export Value	1941	Cereal preparations	2003	2003	1000 US$	77722	A	Aggregate, may include official, semi-official, estimated or calculated data
TCL	Crops and livestock products	40	Chile	5922	Export Value	1941	Cereal preparations	2004	2004	1000 US$	85548	A	Aggregate, may include official, semi-official, estimated or calculated data
TCL	Crops and livestock products	40	Chile	5922	Export Value	1941	Cereal preparations	2005	2005	1000 US$	89261	A	Aggregate, may include official, semi-official, estimated or calculated data
TCL	Crops and livestock products	40	Chile	5922	Export Value	1941	Cereal preparations	2006	2006	1000 US$	107441	A	Aggregate, may include official, semi-official, estimated or calculated data
TCL	Crops and livestock products	40	Chile	5922	Export Value	1941	Cereal preparations	2007	2007	1000 US$	153082	A	Aggregate, may include official, semi-official, estimated or calculated data
TCL	Crops and livestock products	40	Chile	5922	Export Value	1941	Cereal preparations	2008	2008	1000 US$	212720	A	Aggregate, may include official, semi-official, estimated or calculated data
TCL	Crops and livestock products	40	Chile	5922	Export Value	1941	Cereal preparations	2009	2009	1000 US$	171364	A	Aggregate, may include official, semi-official, estimated or calculated data
TCL	Crops and livestock products	40	Chile	5922	Export Value	1941	Cereal preparations	2010	2010	1000 US$	169854	A	Aggregate, may include official, semi-official, estimated or calculated data
TCL	Crops and livestock products	40	Chile	5922	Export Value	1941	Cereal preparations	2011	2011	1000 US$	219591	A	Aggregate, may include official, semi-official, estimated or calculated data
TCL	Crops and livestock products	40	Chile	5922	Export Value	1941	Cereal preparations	2012	2012	1000 US$	251999	A	Aggregate, may include official, semi-official, estimated or calculated data
TCL	Crops and livestock products	40	Chile	5922	Export Value	1941	Cereal preparations	2013	2013	1000 US$	310291	A	Aggregate, may include official, semi-official, estimated or calculated data
TCL	Crops and livestock products	40	Chile	5922	Export Value	1941	Cereal preparations	2014	2014	1000 US$	292278	A	Aggregate, may include official, semi-official, estimated or calculated data
TCL	Crops and livestock products	40	Chile	5922	Export Value	1941	Cereal preparations	2015	2015	1000 US$	271922	A	Aggregate, may include official, semi-official, estimated or calculated data
TCL	Crops and livestock products	40	Chile	5922	Export Value	1941	Cereal preparations	2016	2016	1000 US$	254103	A	Aggregate, may include official, semi-official, estimated or calculated data
TCL	Crops and livestock products	40	Chile	5922	Export Value	1941	Cereal preparations	2017	2017	1000 US$	254629	A	Aggregate, may include official, semi-official, estimated or calculated data
TCL	Crops and livestock products	40	Chile	5922	Export Value	1941	Cereal preparations	2018	2018	1000 US$	263986	A	Aggregate, may include official, semi-official, estimated or calculated data
TCL	Crops and livestock products	40	Chile	5922	Export Value	1941	Cereal preparations	2019	2019	1000 US$	283604	A	Aggregate, may include official, semi-official, estimated or calculated data
TCL	Crops and livestock products	351	China	5922	Export Value	1941	Cereal preparations	1961	1961	1000 US$	1950	A	Aggregate, may include official, semi-official, estimated or calculated data
TCL	Crops and livestock products	351	China	5922	Export Value	1941	Cereal preparations	1962	1962	1000 US$	2211	A	Aggregate, may include official, semi-official, estimated or calculated data
TCL	Crops and livestock products	351	China	5922	Export Value	1941	Cereal preparations	1963	1963	1000 US$	2353	A	Aggregate, may include official, semi-official, estimated or calculated data
TCL	Crops and livestock products	351	China	5922	Export Value	1941	Cereal preparations	1964	1964	1000 US$	2819	A	Aggregate, may include official, semi-official, estimated or calculated data
TCL	Crops and livestock products	351	China	5922	Export Value	1941	Cereal preparations	1965	1965	1000 US$	2726	A	Aggregate, may include official, semi-official, estimated or calculated data
TCL	Crops and livestock products	351	China	5922	Export Value	1941	Cereal preparations	1966	1966	1000 US$	3844	A	Aggregate, may include official, semi-official, estimated or calculated data
TCL	Crops and livestock products	351	China	5922	Export Value	1941	Cereal preparations	1967	1967	1000 US$	5401	A	Aggregate, may include official, semi-official, estimated or calculated data
TCL	Crops and livestock products	351	China	5922	Export Value	1941	Cereal preparations	1968	1968	1000 US$	6338	A	Aggregate, may include official, semi-official, estimated or calculated data
TCL	Crops and livestock products	351	China	5922	Export Value	1941	Cereal preparations	1969	1969	1000 US$	7077	A	Aggregate, may include official, semi-official, estimated or calculated data
TCL	Crops and livestock products	351	China	5922	Export Value	1941	Cereal preparations	1970	1970	1000 US$	8057	A	Aggregate, may include official, semi-official, estimated or calculated data
TCL	Crops and livestock products	351	China	5922	Export Value	1941	Cereal preparations	1971	1971	1000 US$	10932	A	Aggregate, may include official, semi-official, estimated or calculated data
TCL	Crops and livestock products	351	China	5922	Export Value	1941	Cereal preparations	1972	1972	1000 US$	9425	A	Aggregate, may include official, semi-official, estimated or calculated data
TCL	Crops and livestock products	351	China	5922	Export Value	1941	Cereal preparations	1973	1973	1000 US$	10411	A	Aggregate, may include official, semi-official, estimated or calculated data
TCL	Crops and livestock products	351	China	5922	Export Value	1941	Cereal preparations	1974	1974	1000 US$	11711	A	Aggregate, may include official, semi-official, estimated or calculated data
TCL	Crops and livestock products	351	China	5922	Export Value	1941	Cereal preparations	1975	1975	1000 US$	15141	A	Aggregate, may include official, semi-official, estimated or calculated data
TCL	Crops and livestock products	351	China	5922	Export Value	1941	Cereal preparations	1976	1976	1000 US$	19665	A	Aggregate, may include official, semi-official, estimated or calculated data
TCL	Crops and livestock products	351	China	5922	Export Value	1941	Cereal preparations	1977	1977	1000 US$	20535	A	Aggregate, may include official, semi-official, estimated or calculated data
TCL	Crops and livestock products	351	China	5922	Export Value	1941	Cereal preparations	1978	1978	1000 US$	27000	A	Aggregate, may include official, semi-official, estimated or calculated data
TCL	Crops and livestock products	351	China	5922	Export Value	1941	Cereal preparations	1979	1979	1000 US$	31685	A	Aggregate, may include official, semi-official, estimated or calculated data
TCL	Crops and livestock products	351	China	5922	Export Value	1941	Cereal preparations	1980	1980	1000 US$	43243	A	Aggregate, may include official, semi-official, estimated or calculated data
TCL	Crops and livestock products	351	China	5922	Export Value	1941	Cereal preparations	1981	1981	1000 US$	50375	A	Aggregate, may include official, semi-official, estimated or calculated data
TCL	Crops and livestock products	351	China	5922	Export Value	1941	Cereal preparations	1982	1982	1000 US$	57697	A	Aggregate, may include official, semi-official, estimated or calculated data
TCL	Crops and livestock products	351	China	5922	Export Value	1941	Cereal preparations	1983	1983	1000 US$	68061	A	Aggregate, may include official, semi-official, estimated or calculated data
TCL	Crops and livestock products	351	China	5922	Export Value	1941	Cereal preparations	1984	1984	1000 US$	65712	A	Aggregate, may include official, semi-official, estimated or calculated data
TCL	Crops and livestock products	351	China	5922	Export Value	1941	Cereal preparations	1985	1985	1000 US$	71261	A	Aggregate, may include official, semi-official, estimated or calculated data
TCL	Crops and livestock products	351	China	5922	Export Value	1941	Cereal preparations	1986	1986	1000 US$	82311	A	Aggregate, may include official, semi-official, estimated or calculated data
TCL	Crops and livestock products	351	China	5922	Export Value	1941	Cereal preparations	1987	1987	1000 US$	109454	A	Aggregate, may include official, semi-official, estimated or calculated data
TCL	Crops and livestock products	351	China	5922	Export Value	1941	Cereal preparations	1988	1988	1000 US$	132937	A	Aggregate, may include official, semi-official, estimated or calculated data
TCL	Crops and livestock products	351	China	5922	Export Value	1941	Cereal preparations	1989	1989	1000 US$	155897	A	Aggregate, may include official, semi-official, estimated or calculated data
TCL	Crops and livestock products	351	China	5922	Export Value	1941	Cereal preparations	1990	1990	1000 US$	179839	A	Aggregate, may include official, semi-official, estimated or calculated data
TCL	Crops and livestock products	351	China	5922	Export Value	1941	Cereal preparations	1991	1991	1000 US$	226113	A	Aggregate, may include official, semi-official, estimated or calculated data
TCL	Crops and livestock products	351	China	5922	Export Value	1941	Cereal preparations	1992	1992	1000 US$	235218	A	Aggregate, may include official, semi-official, estimated or calculated data
TCL	Crops and livestock products	351	China	5922	Export Value	1941	Cereal preparations	1993	1993	1000 US$	218348	A	Aggregate, may include official, semi-official, estimated or calculated data
TCL	Crops and livestock products	351	China	5922	Export Value	1941	Cereal preparations	1994	1994	1000 US$	279373	A	Aggregate, may include official, semi-official, estimated or calculated data
TCL	Crops and livestock products	351	China	5922	Export Value	1941	Cereal preparations	1995	1995	1000 US$	332614	A	Aggregate, may include official, semi-official, estimated or calculated data
TCL	Crops and livestock products	351	China	5922	Export Value	1941	Cereal preparations	1996	1996	1000 US$	378772	A	Aggregate, may include official, semi-official, estimated or calculated data
TCL	Crops and livestock products	351	China	5922	Export Value	1941	Cereal preparations	1997	1997	1000 US$	386726	A	Aggregate, may include official, semi-official, estimated or calculated data
TCL	Crops and livestock products	351	China	5922	Export Value	1941	Cereal preparations	1998	1998	1000 US$	231452	A	Aggregate, may include official, semi-official, estimated or calculated data
TCL	Crops and livestock products	351	China	5922	Export Value	1941	Cereal preparations	1999	1999	1000 US$	214475	A	Aggregate, may include official, semi-official, estimated or calculated data
TCL	Crops and livestock products	351	China	5922	Export Value	1941	Cereal preparations	2000	2000	1000 US$	294835	A	Aggregate, may include official, semi-official, estimated or calculated data
TCL	Crops and livestock products	351	China	5922	Export Value	1941	Cereal preparations	2001	2001	1000 US$	294921	A	Aggregate, may include official, semi-official, estimated or calculated data
TCL	Crops and livestock products	351	China	5922	Export Value	1941	Cereal preparations	2002	2002	1000 US$	301938	A	Aggregate, may include official, semi-official, estimated or calculated data
TCL	Crops and livestock products	351	China	5922	Export Value	1941	Cereal preparations	2003	2003	1000 US$	356823	A	Aggregate, may include official, semi-official, estimated or calculated data
TCL	Crops and livestock products	351	China	5922	Export Value	1941	Cereal preparations	2004	2004	1000 US$	422092	A	Aggregate, may include official, semi-official, estimated or calculated data
TCL	Crops and livestock products	351	China	5922	Export Value	1941	Cereal preparations	2005	2005	1000 US$	502371	A	Aggregate, may include official, semi-official, estimated or calculated data
TCL	Crops and livestock products	351	China	5922	Export Value	1941	Cereal preparations	2006	2006	1000 US$	569752	A	Aggregate, may include official, semi-official, estimated or calculated data
TCL	Crops and livestock products	351	China	5922	Export Value	1941	Cereal preparations	2007	2007	1000 US$	693687	A	Aggregate, may include official, semi-official, estimated or calculated data
TCL	Crops and livestock products	351	China	5922	Export Value	1941	Cereal preparations	2008	2008	1000 US$	915711	A	Aggregate, may include official, semi-official, estimated or calculated data
TCL	Crops and livestock products	351	China	5922	Export Value	1941	Cereal preparations	2009	2009	1000 US$	846983	A	Aggregate, may include official, semi-official, estimated or calculated data
TCL	Crops and livestock products	351	China	5922	Export Value	1941	Cereal preparations	2010	2010	1000 US$	1001270	A	Aggregate, may include official, semi-official, estimated or calculated data
TCL	Crops and livestock products	351	China	5922	Export Value	1941	Cereal preparations	2011	2011	1000 US$	1326690	A	Aggregate, may include official, semi-official, estimated or calculated data
TCL	Crops and livestock products	351	China	5922	Export Value	1941	Cereal preparations	2012	2012	1000 US$	1401273	A	Aggregate, may include official, semi-official, estimated or calculated data
TCL	Crops and livestock products	351	China	5922	Export Value	1941	Cereal preparations	2013	2013	1000 US$	1450569	A	Aggregate, may include official, semi-official, estimated or calculated data
TCL	Crops and livestock products	351	China	5922	Export Value	1941	Cereal preparations	2014	2014	1000 US$	1543422	A	Aggregate, may include official, semi-official, estimated or calculated data
TCL	Crops and livestock products	351	China	5922	Export Value	1941	Cereal preparations	2015	2015	1000 US$	1539882	A	Aggregate, may include official, semi-official, estimated or calculated data
TCL	Crops and livestock products	351	China	5922	Export Value	1941	Cereal preparations	2016	2016	1000 US$	1611829	A	Aggregate, may include official, semi-official, estimated or calculated data
TCL	Crops and livestock products	351	China	5922	Export Value	1941	Cereal preparations	2017	2017	1000 US$	1789536	A	Aggregate, may include official, semi-official, estimated or calculated data
TCL	Crops and livestock products	351	China	5922	Export Value	1941	Cereal preparations	2018	2018	1000 US$	2300776	A	Aggregate, may include official, semi-official, estimated or calculated data
TCL	Crops and livestock products	351	China	5922	Export Value	1941	Cereal preparations	2019	2019	1000 US$	2483530	A	Aggregate, may include official, semi-official, estimated or calculated data
TCL	Crops and livestock products	96	China, Hong Kong SAR	5922	Export Value	1941	Cereal preparations	1961	1961	1000 US$	1916	A	Aggregate, may include official, semi-official, estimated or calculated data
TCL	Crops and livestock products	96	China, Hong Kong SAR	5922	Export Value	1941	Cereal preparations	1962	1962	1000 US$	2012	A	Aggregate, may include official, semi-official, estimated or calculated data
TCL	Crops and livestock products	96	China, Hong Kong SAR	5922	Export Value	1941	Cereal preparations	1963	1963	1000 US$	2313	A	Aggregate, may include official, semi-official, estimated or calculated data
TCL	Crops and livestock products	96	China, Hong Kong SAR	5922	Export Value	1941	Cereal preparations	1964	1964	1000 US$	2751	A	Aggregate, may include official, semi-official, estimated or calculated data
TCL	Crops and livestock products	96	China, Hong Kong SAR	5922	Export Value	1941	Cereal preparations	1965	1965	1000 US$	2622	A	Aggregate, may include official, semi-official, estimated or calculated data
TCL	Crops and livestock products	96	China, Hong Kong SAR	5922	Export Value	1941	Cereal preparations	1966	1966	1000 US$	2522	A	Aggregate, may include official, semi-official, estimated or calculated data
TCL	Crops and livestock products	96	China, Hong Kong SAR	5922	Export Value	1941	Cereal preparations	1967	1967	1000 US$	3551	A	Aggregate, may include official, semi-official, estimated or calculated data
TCL	Crops and livestock products	96	China, Hong Kong SAR	5922	Export Value	1941	Cereal preparations	1968	1968	1000 US$	3685	A	Aggregate, may include official, semi-official, estimated or calculated data
TCL	Crops and livestock products	96	China, Hong Kong SAR	5922	Export Value	1941	Cereal preparations	1969	1969	1000 US$	4247	A	Aggregate, may include official, semi-official, estimated or calculated data
TCL	Crops and livestock products	96	China, Hong Kong SAR	5922	Export Value	1941	Cereal preparations	1970	1970	1000 US$	3700	A	Aggregate, may include official, semi-official, estimated or calculated data
TCL	Crops and livestock products	96	China, Hong Kong SAR	5922	Export Value	1941	Cereal preparations	1971	1971	1000 US$	3866	A	Aggregate, may include official, semi-official, estimated or calculated data
TCL	Crops and livestock products	96	China, Hong Kong SAR	5922	Export Value	1941	Cereal preparations	1972	1972	1000 US$	4694	A	Aggregate, may include official, semi-official, estimated or calculated data
TCL	Crops and livestock products	96	China, Hong Kong SAR	5922	Export Value	1941	Cereal preparations	1973	1973	1000 US$	5160	A	Aggregate, may include official, semi-official, estimated or calculated data
TCL	Crops and livestock products	96	China, Hong Kong SAR	5922	Export Value	1941	Cereal preparations	1974	1974	1000 US$	6328	A	Aggregate, may include official, semi-official, estimated or calculated data
TCL	Crops and livestock products	96	China, Hong Kong SAR	5922	Export Value	1941	Cereal preparations	1975	1975	1000 US$	7190	A	Aggregate, may include official, semi-official, estimated or calculated data
TCL	Crops and livestock products	96	China, Hong Kong SAR	5922	Export Value	1941	Cereal preparations	1976	1976	1000 US$	9491	A	Aggregate, may include official, semi-official, estimated or calculated data
TCL	Crops and livestock products	96	China, Hong Kong SAR	5922	Export Value	1941	Cereal preparations	1977	1977	1000 US$	10234	A	Aggregate, may include official, semi-official, estimated or calculated data
TCL	Crops and livestock products	96	China, Hong Kong SAR	5922	Export Value	1941	Cereal preparations	1978	1978	1000 US$	11165	A	Aggregate, may include official, semi-official, estimated or calculated data
TCL	Crops and livestock products	96	China, Hong Kong SAR	5922	Export Value	1941	Cereal preparations	1979	1979	1000 US$	13638	A	Aggregate, may include official, semi-official, estimated or calculated data
TCL	Crops and livestock products	96	China, Hong Kong SAR	5922	Export Value	1941	Cereal preparations	1980	1980	1000 US$	17439	A	Aggregate, may include official, semi-official, estimated or calculated data
TCL	Crops and livestock products	96	China, Hong Kong SAR	5922	Export Value	1941	Cereal preparations	1981	1981	1000 US$	20285	A	Aggregate, may include official, semi-official, estimated or calculated data
TCL	Crops and livestock products	96	China, Hong Kong SAR	5922	Export Value	1941	Cereal preparations	1982	1982	1000 US$	22962	A	Aggregate, may include official, semi-official, estimated or calculated data
TCL	Crops and livestock products	96	China, Hong Kong SAR	5922	Export Value	1941	Cereal preparations	1983	1983	1000 US$	28487	A	Aggregate, may include official, semi-official, estimated or calculated data
TCL	Crops and livestock products	96	China, Hong Kong SAR	5922	Export Value	1941	Cereal preparations	1984	1984	1000 US$	23812	A	Aggregate, may include official, semi-official, estimated or calculated data
TCL	Crops and livestock products	96	China, Hong Kong SAR	5922	Export Value	1941	Cereal preparations	1985	1985	1000 US$	27371	A	Aggregate, may include official, semi-official, estimated or calculated data
TCL	Crops and livestock products	96	China, Hong Kong SAR	5922	Export Value	1941	Cereal preparations	1986	1986	1000 US$	32705	A	Aggregate, may include official, semi-official, estimated or calculated data
TCL	Crops and livestock products	96	China, Hong Kong SAR	5922	Export Value	1941	Cereal preparations	1987	1987	1000 US$	36993	A	Aggregate, may include official, semi-official, estimated or calculated data
TCL	Crops and livestock products	96	China, Hong Kong SAR	5922	Export Value	1941	Cereal preparations	1988	1988	1000 US$	48695	A	Aggregate, may include official, semi-official, estimated or calculated data
TCL	Crops and livestock products	96	China, Hong Kong SAR	5922	Export Value	1941	Cereal preparations	1989	1989	1000 US$	61656	A	Aggregate, may include official, semi-official, estimated or calculated data
TCL	Crops and livestock products	96	China, Hong Kong SAR	5922	Export Value	1941	Cereal preparations	1990	1990	1000 US$	80009	A	Aggregate, may include official, semi-official, estimated or calculated data
TCL	Crops and livestock products	96	China, Hong Kong SAR	5922	Export Value	1941	Cereal preparations	1991	1991	1000 US$	97268	A	Aggregate, may include official, semi-official, estimated or calculated data
TCL	Crops and livestock products	96	China, Hong Kong SAR	5922	Export Value	1941	Cereal preparations	1992	1992	1000 US$	85792	A	Aggregate, may include official, semi-official, estimated or calculated data
TCL	Crops and livestock products	96	China, Hong Kong SAR	5922	Export Value	1941	Cereal preparations	1993	1993	1000 US$	81336	A	Aggregate, may include official, semi-official, estimated or calculated data
TCL	Crops and livestock products	96	China, Hong Kong SAR	5922	Export Value	1941	Cereal preparations	1994	1994	1000 US$	101550	A	Aggregate, may include official, semi-official, estimated or calculated data
TCL	Crops and livestock products	96	China, Hong Kong SAR	5922	Export Value	1941	Cereal preparations	1995	1995	1000 US$	119240	A	Aggregate, may include official, semi-official, estimated or calculated data
TCL	Crops and livestock products	96	China, Hong Kong SAR	5922	Export Value	1941	Cereal preparations	1996	1996	1000 US$	126957	A	Aggregate, may include official, semi-official, estimated or calculated data
TCL	Crops and livestock products	96	China, Hong Kong SAR	5922	Export Value	1941	Cereal preparations	1997	1997	1000 US$	115847	A	Aggregate, may include official, semi-official, estimated or calculated data
TCL	Crops and livestock products	96	China, Hong Kong SAR	5922	Export Value	1941	Cereal preparations	1998	1998	1000 US$	88152	A	Aggregate, may include official, semi-official, estimated or calculated data
TCL	Crops and livestock products	96	China, Hong Kong SAR	5922	Export Value	1941	Cereal preparations	1999	1999	1000 US$	56591	A	Aggregate, may include official, semi-official, estimated or calculated data
TCL	Crops and livestock products	96	China, Hong Kong SAR	5922	Export Value	1941	Cereal preparations	2000	2000	1000 US$	107104	A	Aggregate, may include official, semi-official, estimated or calculated data
TCL	Crops and livestock products	96	China, Hong Kong SAR	5922	Export Value	1941	Cereal preparations	2001	2001	1000 US$	80745	A	Aggregate, may include official, semi-official, estimated or calculated data
TCL	Crops and livestock products	96	China, Hong Kong SAR	5922	Export Value	1941	Cereal preparations	2002	2002	1000 US$	78472	A	Aggregate, may include official, semi-official, estimated or calculated data
TCL	Crops and livestock products	96	China, Hong Kong SAR	5922	Export Value	1941	Cereal preparations	2003	2003	1000 US$	73502	A	Aggregate, may include official, semi-official, estimated or calculated data
TCL	Crops and livestock products	96	China, Hong Kong SAR	5922	Export Value	1941	Cereal preparations	2004	2004	1000 US$	73971	A	Aggregate, may include official, semi-official, estimated or calculated data
TCL	Crops and livestock products	96	China, Hong Kong SAR	5922	Export Value	1941	Cereal preparations	2005	2005	1000 US$	83767	A	Aggregate, may include official, semi-official, estimated or calculated data
TCL	Crops and livestock products	96	China, Hong Kong SAR	5922	Export Value	1941	Cereal preparations	2006	2006	1000 US$	87327	A	Aggregate, may include official, semi-official, estimated or calculated data
TCL	Crops and livestock products	96	China, Hong Kong SAR	5922	Export Value	1941	Cereal preparations	2007	2007	1000 US$	95763	A	Aggregate, may include official, semi-official, estimated or calculated data
TCL	Crops and livestock products	96	China, Hong Kong SAR	5922	Export Value	1941	Cereal preparations	2008	2008	1000 US$	130501	A	Aggregate, may include official, semi-official, estimated or calculated data
TCL	Crops and livestock products	96	China, Hong Kong SAR	5922	Export Value	1941	Cereal preparations	2009	2009	1000 US$	141796	A	Aggregate, may include official, semi-official, estimated or calculated data
TCL	Crops and livestock products	96	China, Hong Kong SAR	5922	Export Value	1941	Cereal preparations	2010	2010	1000 US$	170822	A	Aggregate, may include official, semi-official, estimated or calculated data
TCL	Crops and livestock products	96	China, Hong Kong SAR	5922	Export Value	1941	Cereal preparations	2011	2011	1000 US$	223529	A	Aggregate, may include official, semi-official, estimated or calculated data
TCL	Crops and livestock products	96	China, Hong Kong SAR	5922	Export Value	1941	Cereal preparations	2012	2012	1000 US$	218374	A	Aggregate, may include official, semi-official, estimated or calculated data
TCL	Crops and livestock products	96	China, Hong Kong SAR	5922	Export Value	1941	Cereal preparations	2013	2013	1000 US$	249167	A	Aggregate, may include official, semi-official, estimated or calculated data
TCL	Crops and livestock products	96	China, Hong Kong SAR	5922	Export Value	1941	Cereal preparations	2014	2014	1000 US$	279098	A	Aggregate, may include official, semi-official, estimated or calculated data
TCL	Crops and livestock products	96	China, Hong Kong SAR	5922	Export Value	1941	Cereal preparations	2015	2015	1000 US$	316758	A	Aggregate, may include official, semi-official, estimated or calculated data
TCL	Crops and livestock products	96	China, Hong Kong SAR	5922	Export Value	1941	Cereal preparations	2016	2016	1000 US$	369123	A	Aggregate, may include official, semi-official, estimated or calculated data
TCL	Crops and livestock products	96	China, Hong Kong SAR	5922	Export Value	1941	Cereal preparations	2017	2017	1000 US$	465569	A	Aggregate, may include official, semi-official, estimated or calculated data
TCL	Crops and livestock products	96	China, Hong Kong SAR	5922	Export Value	1941	Cereal preparations	2018	2018	1000 US$	646101	A	Aggregate, may include official, semi-official, estimated or calculated data
TCL	Crops and livestock products	96	China, Hong Kong SAR	5922	Export Value	1941	Cereal preparations	2019	2019	1000 US$	552027	A	Aggregate, may include official, semi-official, estimated or calculated data
TCL	Crops and livestock products	128	China, Macao SAR	5922	Export Value	1941	Cereal preparations	1961	1961	1000 US$	16	A	Aggregate, may include official, semi-official, estimated or calculated data
TCL	Crops and livestock products	128	China, Macao SAR	5922	Export Value	1941	Cereal preparations	1962	1962	1000 US$	16	A	Aggregate, may include official, semi-official, estimated or calculated data
TCL	Crops and livestock products	128	China, Macao SAR	5922	Export Value	1941	Cereal preparations	1963	1963	1000 US$	6	A	Aggregate, may include official, semi-official, estimated or calculated data
TCL	Crops and livestock products	128	China, Macao SAR	5922	Export Value	1941	Cereal preparations	1964	1964	1000 US$	1	A	Aggregate, may include official, semi-official, estimated or calculated data
TCL	Crops and livestock products	128	China, Macao SAR	5922	Export Value	1941	Cereal preparations	1965	1965	1000 US$	3	A	Aggregate, may include official, semi-official, estimated or calculated data
TCL	Crops and livestock products	128	China, Macao SAR	5922	Export Value	1941	Cereal preparations	1966	1966	1000 US$	0	A	Aggregate, may include official, semi-official, estimated or calculated data
TCL	Crops and livestock products	128	China, Macao SAR	5922	Export Value	1941	Cereal preparations	1967	1967	1000 US$	0	A	Aggregate, may include official, semi-official, estimated or calculated data
TCL	Crops and livestock products	128	China, Macao SAR	5922	Export Value	1941	Cereal preparations	1968	1968	1000 US$	0	A	Aggregate, may include official, semi-official, estimated or calculated data
TCL	Crops and livestock products	128	China, Macao SAR	5922	Export Value	1941	Cereal preparations	1969	1969	1000 US$	2	A	Aggregate, may include official, semi-official, estimated or calculated data
TCL	Crops and livestock products	128	China, Macao SAR	5922	Export Value	1941	Cereal preparations	1970	1970	1000 US$	0	A	Aggregate, may include official, semi-official, estimated or calculated data
TCL	Crops and livestock products	128	China, Macao SAR	5922	Export Value	1941	Cereal preparations	1971	1971	1000 US$	2	A	Aggregate, may include official, semi-official, estimated or calculated data
TCL	Crops and livestock products	128	China, Macao SAR	5922	Export Value	1941	Cereal preparations	1972	1972	1000 US$	0	A	Aggregate, may include official, semi-official, estimated or calculated data
TCL	Crops and livestock products	128	China, Macao SAR	5922	Export Value	1941	Cereal preparations	1973	1973	1000 US$	0	A	Aggregate, may include official, semi-official, estimated or calculated data
TCL	Crops and livestock products	128	China, Macao SAR	5922	Export Value	1941	Cereal preparations	1974	1974	1000 US$	2	A	Aggregate, may include official, semi-official, estimated or calculated data
TCL	Crops and livestock products	128	China, Macao SAR	5922	Export Value	1941	Cereal preparations	1975	1975	1000 US$	0	A	Aggregate, may include official, semi-official, estimated or calculated data
TCL	Crops and livestock products	128	China, Macao SAR	5922	Export Value	1941	Cereal preparations	1976	1976	1000 US$	1	A	Aggregate, may include official, semi-official, estimated or calculated data
TCL	Crops and livestock products	128	China, Macao SAR	5922	Export Value	1941	Cereal preparations	1977	1977	1000 US$	1	A	Aggregate, may include official, semi-official, estimated or calculated data
TCL	Crops and livestock products	128	China, Macao SAR	5922	Export Value	1941	Cereal preparations	1978	1978	1000 US$	0	A	Aggregate, may include official, semi-official, estimated or calculated data
TCL	Crops and livestock products	128	China, Macao SAR	5922	Export Value	1941	Cereal preparations	1979	1979	1000 US$	0	A	Aggregate, may include official, semi-official, estimated or calculated data
TCL	Crops and livestock products	128	China, Macao SAR	5922	Export Value	1941	Cereal preparations	1980	1980	1000 US$	92	A	Aggregate, may include official, semi-official, estimated or calculated data
TCL	Crops and livestock products	128	China, Macao SAR	5922	Export Value	1941	Cereal preparations	1981	1981	1000 US$	163	A	Aggregate, may include official, semi-official, estimated or calculated data
TCL	Crops and livestock products	128	China, Macao SAR	5922	Export Value	1941	Cereal preparations	1982	1982	1000 US$	192	A	Aggregate, may include official, semi-official, estimated or calculated data
TCL	Crops and livestock products	128	China, Macao SAR	5922	Export Value	1941	Cereal preparations	1983	1983	1000 US$	391	A	Aggregate, may include official, semi-official, estimated or calculated data
TCL	Crops and livestock products	128	China, Macao SAR	5922	Export Value	1941	Cereal preparations	1984	1984	1000 US$	480	A	Aggregate, may include official, semi-official, estimated or calculated data
TCL	Crops and livestock products	128	China, Macao SAR	5922	Export Value	1941	Cereal preparations	1985	1985	1000 US$	427	A	Aggregate, may include official, semi-official, estimated or calculated data
TCL	Crops and livestock products	128	China, Macao SAR	5922	Export Value	1941	Cereal preparations	1986	1986	1000 US$	299	A	Aggregate, may include official, semi-official, estimated or calculated data
TCL	Crops and livestock products	128	China, Macao SAR	5922	Export Value	1941	Cereal preparations	1987	1987	1000 US$	339	A	Aggregate, may include official, semi-official, estimated or calculated data
TCL	Crops and livestock products	128	China, Macao SAR	5922	Export Value	1941	Cereal preparations	1988	1988	1000 US$	510	A	Aggregate, may include official, semi-official, estimated or calculated data
TCL	Crops and livestock products	128	China, Macao SAR	5922	Export Value	1941	Cereal preparations	1989	1989	1000 US$	559	A	Aggregate, may include official, semi-official, estimated or calculated data
TCL	Crops and livestock products	128	China, Macao SAR	5922	Export Value	1941	Cereal preparations	1990	1990	1000 US$	903	A	Aggregate, may include official, semi-official, estimated or calculated data
TCL	Crops and livestock products	128	China, Macao SAR	5922	Export Value	1941	Cereal preparations	1991	1991	1000 US$	1112	A	Aggregate, may include official, semi-official, estimated or calculated data
TCL	Crops and livestock products	128	China, Macao SAR	5922	Export Value	1941	Cereal preparations	1992	1992	1000 US$	913	A	Aggregate, may include official, semi-official, estimated or calculated data
TCL	Crops and livestock products	128	China, Macao SAR	5922	Export Value	1941	Cereal preparations	1993	1993	1000 US$	1108	A	Aggregate, may include official, semi-official, estimated or calculated data
TCL	Crops and livestock products	128	China, Macao SAR	5922	Export Value	1941	Cereal preparations	1994	1994	1000 US$	949	A	Aggregate, may include official, semi-official, estimated or calculated data
TCL	Crops and livestock products	128	China, Macao SAR	5922	Export Value	1941	Cereal preparations	1995	1995	1000 US$	974	A	Aggregate, may include official, semi-official, estimated or calculated data
TCL	Crops and livestock products	128	China, Macao SAR	5922	Export Value	1941	Cereal preparations	1996	1996	1000 US$	583	A	Aggregate, may include official, semi-official, estimated or calculated data
TCL	Crops and livestock products	128	China, Macao SAR	5922	Export Value	1941	Cereal preparations	1997	1997	1000 US$	548	A	Aggregate, may include official, semi-official, estimated or calculated data
TCL	Crops and livestock products	128	China, Macao SAR	5922	Export Value	1941	Cereal preparations	1998	1998	1000 US$	675	A	Aggregate, may include official, semi-official, estimated or calculated data
TCL	Crops and livestock products	128	China, Macao SAR	5922	Export Value	1941	Cereal preparations	1999	1999	1000 US$	834	A	Aggregate, may include official, semi-official, estimated or calculated data
TCL	Crops and livestock products	128	China, Macao SAR	5922	Export Value	1941	Cereal preparations	2000	2000	1000 US$	718	A	Aggregate, may include official, semi-official, estimated or calculated data
TCL	Crops and livestock products	128	China, Macao SAR	5922	Export Value	1941	Cereal preparations	2001	2001	1000 US$	823	A	Aggregate, may include official, semi-official, estimated or calculated data
TCL	Crops and livestock products	128	China, Macao SAR	5922	Export Value	1941	Cereal preparations	2002	2002	1000 US$	1007	A	Aggregate, may include official, semi-official, estimated or calculated data
TCL	Crops and livestock products	128	China, Macao SAR	5922	Export Value	1941	Cereal preparations	2003	2003	1000 US$	928	A	Aggregate, may include official, semi-official, estimated or calculated data
TCL	Crops and livestock products	128	China, Macao SAR	5922	Export Value	1941	Cereal preparations	2004	2004	1000 US$	1410	A	Aggregate, may include official, semi-official, estimated or calculated data
TCL	Crops and livestock products	128	China, Macao SAR	5922	Export Value	1941	Cereal preparations	2005	2005	1000 US$	2005	A	Aggregate, may include official, semi-official, estimated or calculated data
TCL	Crops and livestock products	128	China, Macao SAR	5922	Export Value	1941	Cereal preparations	2006	2006	1000 US$	1704	A	Aggregate, may include official, semi-official, estimated or calculated data
TCL	Crops and livestock products	128	China, Macao SAR	5922	Export Value	1941	Cereal preparations	2007	2007	1000 US$	2469	A	Aggregate, may include official, semi-official, estimated or calculated data
TCL	Crops and livestock products	128	China, Macao SAR	5922	Export Value	1941	Cereal preparations	2008	2008	1000 US$	4091	A	Aggregate, may include official, semi-official, estimated or calculated data
TCL	Crops and livestock products	128	China, Macao SAR	5922	Export Value	1941	Cereal preparations	2009	2009	1000 US$	3460	A	Aggregate, may include official, semi-official, estimated or calculated data
TCL	Crops and livestock products	128	China, Macao SAR	5922	Export Value	1941	Cereal preparations	2010	2010	1000 US$	18	A	Aggregate, may include official, semi-official, estimated or calculated data
TCL	Crops and livestock products	128	China, Macao SAR	5922	Export Value	1941	Cereal preparations	2011	2011	1000 US$	14	A	Aggregate, may include official, semi-official, estimated or calculated data
TCL	Crops and livestock products	128	China, Macao SAR	5922	Export Value	1941	Cereal preparations	2012	2012	1000 US$	9418	A	Aggregate, may include official, semi-official, estimated or calculated data
TCL	Crops and livestock products	128	China, Macao SAR	5922	Export Value	1941	Cereal preparations	2013	2013	1000 US$	3057	A	Aggregate, may include official, semi-official, estimated or calculated data
TCL	Crops and livestock products	128	China, Macao SAR	5922	Export Value	1941	Cereal preparations	2014	2014	1000 US$	11752	A	Aggregate, may include official, semi-official, estimated or calculated data
TCL	Crops and livestock products	128	China, Macao SAR	5922	Export Value	1941	Cereal preparations	2015	2015	1000 US$	10157	A	Aggregate, may include official, semi-official, estimated or calculated data
TCL	Crops and livestock products	128	China, Macao SAR	5922	Export Value	1941	Cereal preparations	2016	2016	1000 US$	509	A	Aggregate, may include official, semi-official, estimated or calculated data
TCL	Crops and livestock products	128	China, Macao SAR	5922	Export Value	1941	Cereal preparations	2017	2017	1000 US$	9667	A	Aggregate, may include official, semi-official, estimated or calculated data
TCL	Crops and livestock products	128	China, Macao SAR	5922	Export Value	1941	Cereal preparations	2018	2018	1000 US$	3185	A	Aggregate, may include official, semi-official, estimated or calculated data
TCL	Crops and livestock products	128	China, Macao SAR	5922	Export Value	1941	Cereal preparations	2019	2019	1000 US$	13595	A	Aggregate, may include official, semi-official, estimated or calculated data
[truncated: 8,030 more rows]
