# Supplementary material for: Trade vulnerability assessment in the grain-importing countries: A case study of China
Source: PLoS One. 2021 Oct 22;16(10):e0257987. doi: 10.1371/journal.pone.0257987 (PMC8535458; doi:10.1371/journal.pone.0257987)
Supplement: S1 File — (ZIP) [file pone.0257987.s007.zip › S1_File/Date/Grain trade matrix data between China and expotrs.xlsx]

## Sheet: Sheet1
counties	2014	2015	2016	2017	2018
United States of America	2095253	1.07498e+07	1.52624e+06	1509912	908672
Australia	1726544	8.17076e+06	1.25234e+06	1862683	1348707
Viet Nam	626112	2.83183e+06	733906	1021704	740025
Thailand	484859	1.84152e+06	462114	544506	508148
Canada	321236	2.37763e+06	441855	494436	862702
Ukraine	290672	4.06699e+06	570256	518263	731964
European Union	268768	4.47431e+06	152482	54866	142885
France	229667	4.2598e+06	147574	50548	139100
Pakistan	158968	634223	250613	93642	145363
Kazakhstan	70393	106678	53755.1	56597	99813
Argentina	27239	138680	7779.07	227	415
Myanmar	14682	67932.7	50928.8	56707	58971
Russian Federation	8276	66039.6	11578.6	5909	29302
Germany	3571	11196.5	2207.46	1380	3559
Denmark	2923	45296.8	717.633	2708	152
Taiwan Province of	1852	3306.65	509.454	314	11952
Chile	1530	2285.39	37.917	165	246
India	1421	1257.9	10.788	17	42
Japan	415	11134.3	1776.02	1124	1881
Finland	33	2509.57	1684.69	21
New Zealand	4	18.6817			0
Philippines	3	0	1.729	0	2
Brazil	3	0	0.254	1	1
United Kingdom	1	4888.37	81.627	8	0
Italy	1	6.22722	4.256	2	2
Austria	1	12.4544	3.221	1	0
Malaysia	0		0.476		6
Turkey	0			0
South Africa	0				0
Switzerland	0				0
China, Hong Kong SAR
Indonesia				0	0
Iran (Islamic Republic of)
China, Macao SAR
Oman
Saudi Arabia
Singapore
Republic of Korea			695.412	208	79
United Arab Emirates
Belgium
Netherlands		0			37
Spain		0		0	0
Sweden		0	0.036		1
Romania					0
The grain trade matrix data between China and countries in 2014 and 2018 were collected from the General Administration of Customs of the People's Republic of China(www.customs.gov.cn)
